# Supplementary material for: Integrating pulmonary and systemic transcriptomes to characterize lung injury after pediatric hematopoietic stem cell transplant
Source: JCI Insight. 2025 Jul 22;10(17):e194440. doi: 10.1172/jci.insight.194440 (PMC12487673; doi:10.1172/jci.insight.194440)
Supplement: Supplemental data sets 1-11 [file jciinsight-10-194440-s262.xlsx]

## Sheet: Contents
	BAL samples	Blood samples	Method	Title
Data File 1	210	210	edgeR	Differential gene expression in BAL vs blood
Data File 2	210	210	GSVA, DGCA	Differential gene set co-expression in BAL vs blood
Data File 3	210	210	spearman	Gene-wise correlation in BAL vs blood
Data File 4	210	210	GSVA, spearman	Gene set correlation in BAL vs blood
Data File 5	210	210	CibersortX, spearmann	Cell type correlation in BAL vs blood
Data File 6	210	210	Imrep, overlap	T and B cell repertoires and overlap
Data File 7	210	0	edgeR	BAL genes associated with mortality
Data File 8	0	210	edgeR	Blood genes associated with mortality
Data File 9	210	0	DGCA	BAL genes differentially co-expressed according to mortality outcome
Data File 10	0	210	DGCA	Blood genes differentially co-expressed according to mortality outcome
Data File 11	210	210	GSVA, DGCA	Differential gene set co-expression in BAL vs blood according to mortality outcome

## Sheet: Data File 01
	logFC	logCPM	LR	PValue	FDR
HBB	11.1465	15.9615	1532.32	0	0
DNAH2	-8.54723	6.5227	1540.5	0	0
S100A8	8.3444	12.169	1635.78	0	0
ALAS2	8.21178	11.6109	1898.34	0	0
DNAH9	-8.17113	6.722	1602.22	0	0
S100A12	8.06054	9.84236	1738.61	0	0
IQSEC3	-7.97974	5.20834	1582.6	0	0
CCDC40	-7.90547	5.81817	1558.1	0	0
TENT5C	7.30095	11.7009	2190.24	0	0
BNIP3L	7.29006	12.1226	2329.57	0	0
DNAH3	-7.10092	6.29931	1666.24	0	0
NFASC	-7.06654	5.89264	1621.09	0	0
HEMGN	6.91203	9.85117	1615.51	0	0
SLC25A37	6.89124	12.5368	2504.51	0	0
STRADB	6.88446	10.3878	2028.54	0	0
DCAF12	6.67467	11.4501	2360.23	0	0
SELL	6.56857	10.0245	2268.95	0	0
MBNL3	6.4966	11.3193	2121.95	0	0
RGS18	6.45484	8.72839	2979.69	0	0
ADIPOR1	6.42694	11.3048	2033.39	0	0
EFCAB6	-6.36808	4.78946	1522.95	0	0
YOD1	6.36348	10.0824	2309.44	0	0
PITPNM3	-6.33569	5.11015	1517.75	0	0
FHAD1	-6.23407	6.25719	2010.73	0	0
EVI2B	6.20345	9.50124	1606.93	0	0
NCOA4	6.09722	11.918	1890.2	0	0
FER1L5	-6.08634	5.24376	1528.53	0	0
TRIM58	6.01903	9.93486	1565.07	0	0
VNN2	5.98382	9.21548	1967.07	0	0
EPB41	5.97968	11.369	2511.86	0	0
FGL2	5.97822	9.2961	2754.34	0	0
FAM210B	5.95979	10.221	1877.01	0	0
CELSR1	-5.89159	6.64376	1677.97	0	0
SPTBN5	-5.87548	6.32331	1948.2	0	0
MNDA	5.84958	10.1508	1731.98	0	0
DENND2B	-5.77435	5.5671	2040.45	0	0
P2RY13	5.77279	8.39705	2462.32	0	0
SNCA	5.74735	9.3151	1593.89	0	0
RNF11	5.57076	9.80709	1974.76	0	0
MXI1	5.55485	9.70374	1968.32	0	0
SLC25A39	5.5459	10.7295	1605.44	0	0
NRP2	-5.54504	5.75243	1512.01	0	0
PLEKHA7	-5.53498	5.39335	1616.3	0	0
C3	-5.51601	5.99372	1716.79	0	0
FGD5	-5.48926	5.99671	2038.8	0	0
PTPRC	5.46742	11.4321	1949.3	0	0
GCA	5.43537	9.77815	1733.2	0	0
RBM38	5.43411	9.36139	1816.94	0	0
ZDHHC11	-5.42918	4.77174	1793.33	0	0
GYPC	5.41102	10.1356	1677.98	0	0
TLR8	5.31455	8.36601	1759.21	0	0
LRRK2	5.3142	10.6877	1856.72	0	0
ZFHX2	-5.29668	5.06675	1786.82	0	0
TBC1D16	-5.25969	5.49881	1664.05	0	0
MARCHF8	5.23062	10.3122	1930.7	0	0
RESF1	5.20424	10.5581	1957.1	0	0
UNC13B	-5.20321	5.4806	2115.51	0	0
EMB	5.18925	8.94781	2821.18	0	0
WDR90	-5.16738	5.72382	1551.77	0	0
RIPOR2	5.15374	10.0063	2258.36	0	0
CABLES1	-5.13071	4.47917	1553.18	0	0
DNAH10	-5.12503	6.28646	1678.63	0	0
FBXO7	5.10233	10.3939	2126.91	0	0
RIOK3	5.07446	10.2574	1766.2	0	0
MBOAT2	5.06566	9.5732	1657.88	0	0
SESN3	5.02394	9.59561	2318.48	0	0
EGR2	-5.02079	4.76252	1862.74	0	0
BCAR3	-5.00659	4.65948	1486.32	0	0
TLR1	4.97776	8.70642	1842.32	0	0
FECH	4.96408	9.46812	1572.4	0	0
SIAH2	4.95969	8.61708	1569.84	0	0
LAMB2	-4.8643	5.04642	1556.03	0	0
MKRN1	4.84414	10.2806	1823.09	0	0
SMCHD1	4.82991	10.6671	2220.39	0	0
STK17B	4.79686	9.47251	3468.72	0	0
PIP4K2A	4.7876	10.2173	1897.47	0	0
PICALM	4.75733	10.4029	1723.87	0	0
MORC3	4.74161	9.77555	1647.71	0	0
CEP131	-4.73397	5.02743	1490.74	0	0
EVI2A	4.71316	6.4002	1647.07	0	0
RASAL2	-4.70065	6.01052	1833.8	0	0
NFE2	4.68135	8.03094	2242.55	0	0
STMP1	4.66878	8.66672	1894.2	0	0
FYB1	4.66238	10.1786	2149.02	0	0
IFT140	-4.63064	5.51918	1506.18	0	0
GPT2	-4.62486	4.58431	1590.96	0	0
USP15	4.61691	10.3995	2575.58	0	0
PLEKHH1	-4.60278	4.95079	1904.21	0	0
JAZF1	4.59196	8.23602	1796.73	0	0
PCMTD1	4.54273	9.20602	2106.37	0	0
SPIRE2	-4.54086	5.40342	1625.57	0	0
CACNB3	-4.51827	5.04076	2042.92	0	0
RAB2B	4.5068	8.29671	1542.69	0	0
CFAP43	-4.5032	5.45206	1533.29	0	0
H2AC6	4.45272	6.5013	2139.42	0	0
MBNL1	4.42891	9.79612	2235.03	0	0
MEGF9	4.42536	9.33739	2107.75	0	0
TCP11L2	4.41642	8.88605	2226.99	0	0
TNFSF10	4.40753	8.23777	1798.51	0	0
KAT2B	4.39727	9.14564	2202.99	0	0
MPEG1	4.3877	8.6763	1550.36	0	0
TMEM71	4.38018	7.79241	1669.39	0	0
USP12	4.35157	8.61036	1563.97	0	0
SAMD9	4.34292	8.9139	1612.54	0	0
UBE2B	4.3131	8.1057	2199.46	0	0
YPEL3	4.30777	8.39072	1571.41	0	0
FCN1	4.28934	8.77705	1504.71	0	0
FBXL5	4.28097	9.23342	1530.18	0	0
AGTPBP1	4.25809	8.7771	2516.57	0	0
ITM2B	4.24171	10.3475	1596.81	0	0
PTEN	4.21591	9.63586	2193.59	0	0
GABARAPL2	4.20079	8.27929	1544.53	0	0
RGS12	-4.18391	6.11136	1954.48	0	0
DOCK3	-4.18196	5.10503	1485.1	0	0
SERINC1	4.18077	8.14401	1794.13	0	0
CCDC9B	-4.16491	4.92352	2129.04	0	0
LYST	4.10748	10.4182	1854.05	0	0
WDR26	4.08752	9.8363	1591.09	0	0
ITGA4	4.08089	8.6303	3053.54	0	0
LBR	4.07903	8.28014	3954.92	0	0
FOXN2	4.07059	7.9611	2689.18	0	0
ST8SIA4	4.06714	8.00684	1949.42	0	0
EIF4E3	4.05694	8.40806	1720.51	0	0
DCUN1D1	4.05395	8.73804	1695.61	0	0
EIF2AK1	4.03824	9.02477	1530.36	0	0
KDM7A	4.03368	8.70657	2904.83	0	0
MARCHF7	4.03089	8.18107	1824.74	0	0
PPM1A	4.02366	9.03141	2226.07	0	0
DENND4A	4.00838	9.3502	1823.16	0	0
PCGF5	4.00008	8.80853	1899.22	0	0
SLC40A1	3.98976	7.83797	1753.44	0	0
CD55	3.97673	8.92965	1540	0	0
RASSF2	3.97034	8.94106	1485.99	0	0
ERBIN	3.9675	9.22093	2072.46	0	0
GLIPR1	3.94665	7.57831	2229.43	0	0
MEGF8	-3.93825	5.93014	1620.26	0	0
BIRC2	3.93193	8.25608	1819.25	0	0
OGT	3.91612	9.16926	1719.52	0	0
UBE2D3	3.9037	9.69708	2100.05	0	0
GIMAP4	3.89347	7.57133	1721.82	0	0
MAPK14	3.88344	8.95778	1716.33	0	0
ZDHHC20	3.88254	8.52335	1873.33	0	0
SCLT1	3.88237	8.30738	2075.1	0	0
ADD3	3.83428	8.13426	4312.46	0	0
ARL6IP5	3.79935	7.42329	1887.09	0	0
FAM8A1	3.78218	7.62332	1930.06	0	0
ATP11B	3.77909	8.8657	2190.3	0	0
KLF3	3.77473	8.27465	2667.75	0	0
AP1S2	3.76937	7.19309	2484.35	0	0
OSBPL8	3.76878	8.98601	2075.11	0	0
RAB8B	3.74844	8.04423	1921.36	0	0
FAR1	3.74179	8.38215	1805.82	0	0
CLEC2B	3.73439	6.57396	1494.9	0	0
RICTOR	3.73254	8.88829	2828.43	0	0
RNF24	3.72227	8.19087	1859.24	0	0
ARRDC3	3.7203	8.04756	1787.24	0	0
TANK	3.70456	8.15632	2234.03	0	0
AACS	-3.70368	5.4958	1733.26	0	0
FARP1	-3.69887	6.18291	2950.66	0	0
ACSL4	3.69844	8.13001	1504.92	0	0
MOB1A	3.66919	8.86832	1693.31	0	0
RAB27A	3.66828	7.77877	2111.84	0	0
TENT2	3.65627	8.17713	1861.31	0	0
METTL9	3.6309	8.40794	1931.78	0	0
TOP1MT	-3.62669	5.31829	1602.83	0	0
DAZAP2	3.62544	8.50628	1667.01	0	0
NEK7	3.61629	7.91558	2323.67	0	0
PARP8	3.61484	8.82376	2282.82	0	0
HSD17B11	3.61023	7.16972	1887.53	0	0
N4BP2L2	3.60472	9.43542	1793.4	0	0
LPGAT1	3.60303	8.11487	2831.84	0	0
TMEM123	3.60163	8.31193	1697.84	0	0
TMED7	3.60076	6.27259	1561.9	0	0
FGFR1OP2	3.59617	7.75303	1756.89	0	0
KLHL29	-3.5927	5.45133	1959.23	0	0
STAG2	3.58194	8.36721	2455.45	0	0
TAB2	3.57973	8.23876	2292.05	0	0
CTBS	3.57301	7.52829	1665.06	0	0
STXBP5	3.56747	8.07572	1587.98	0	0
CLEC2D	3.56666	7.18263	1590.8	0	0
RAP1A	3.56353	7.92941	2274.89	0	0
CDC27	3.56014	8.12568	1560.45	0	0
ACTR3	3.55929	9.43312	1624.44	0	0
UBR2	3.55731	9.08735	2224.39	0	0
WASHC4	3.54777	8.84589	1563.69	0	0
SHOC2	3.54046	7.9814	1868.18	0	0
PSD3	-3.53992	5.56817	1483.29	0	0
CDC42SE2	3.53896	7.76105	3900.41	0	0
CYTIP	3.53506	7.70017	1553.31	0	0
OGFRL1	3.51349	8.60761	1529.07	0	0
NUP153	3.49327	8.08766	1861.46	0	0
CD46	3.48886	8.68052	1584.56	0	0
DCP2	3.4881	8.53121	2066.02	0	0
WIPF1	3.48121	9.21473	2176.92	0	0
JAK2	3.47703	8.59084	1771.72	0	0
PJA2	3.47644	8.36321	1581.62	0	0
NT5C3A	3.47499	7.06112	2096.55	0	0
PIGB	3.46832	6.54547	1625.19	0	0
SPOPL	3.46016	7.54132	1982.72	0	0
DIXDC1	-3.44985	4.74196	1503.13	0	0
PTBP3	3.44492	8.86849	1702.96	0	0
TET2	3.43741	9.35861	2351.31	0	0
TMEM50A	3.43429	7.01959	2420.02	0	0
TRIM13	3.43261	7.29901	2195.67	0	0
SLC38A2	3.42894	8.08712	1766.98	0	0
MAP3K1	3.42854	8.46231	2421.15	0	0
CCNDBP1	3.41781	7.90595	1956.41	0	0
ELOVL5	3.40571	7.5987	2209.21	0	0
SOS2	3.39456	8.3552	1738.41	0	0
CELF2	3.38873	9.07052	2583.29	0	0
DCK	3.37534	6.94497	1784.44	0	0
TP53INP1	3.37019	7.41305	1930.97	0	0
HIPK3	3.36979	9.21043	1522.09	0	0
SELENOF	3.36182	6.66099	1645.89	0	0
CYRIB	3.36169	8.71715	2190.33	0	0
BROX	3.36091	7.52403	1935.57	0	0
IFT172	-3.35831	5.56962	1599.4	0	0
ZNF207	3.3563	8.7969	2005.9	0	0
PDCD10	3.35413	7.31981	1994.55	0	0
SH3GLB1	3.35	8.32254	1791.14	0	0
STK4	3.34895	8.85416	2214.39	0	0
PAN3	3.34757	8.15023	2262.47	0	0
PLCL2	3.34421	7.4757	1851.97	0	0
XRN1	3.33436	8.91652	1825.83	0	0
TUT7	3.33234	8.87346	1649.09	0	0
ARHGAP15	3.32802	8.01656	1492.66	0	0
TM9SF2	3.32687	7.70444	1734.95	0	0
ENTPD1	3.32063	8.23563	1673.25	0	0
ACAP2	3.31999	8.97779	2056.9	0	0
AOAH	3.31672	7.69961	1580.86	0	0
ELF1	3.31373	7.84616	1561.68	0	0
YWHAZ	3.30138	9.59779	1498.57	0	0
MKLN1	3.29556	8.00835	1973.3	0	0
KIAA0040	3.29426	7.32294	1611.83	0	0
RASA2	3.29207	7.53685	1799.2	0	0
MIER1	3.28994	8.09046	2194.29	0	0
TBL1XR1	3.28407	8.4743	2274.45	0	0
YPEL5	3.28347	7.50149	2046.58	0	0
VCPIP1	3.28231	7.98785	2296.28	0	0
MAPK1	3.28131	8.97189	2156.9	0	0
GIMAP2	3.28079	6.28693	1989.71	0	0
ZC3HAV1	3.27872	8.58272	1927.19	0	0
DDX6	3.27793	8.63879	2522.86	0	0
PHC3	3.27623	8.87135	1993.52	0	0
FAS	3.26962	6.73185	1821.31	0	0
RO60	3.26549	7.38892	2250.76	0	0
ASAP1	3.26394	9.1387	1505.63	0	0
USP32	3.26268	8.55777	1816.72	0	0
PPP1R12A	3.26089	8.73417	2003.49	0	0
ZFAND6	3.25202	7.78064	1646.46	0	0
LYSMD3	3.24165	6.3559	1796.24	0	0
HIPK1	3.24119	9.04257	1613.09	0	0
PAPOLA	3.23685	8.94877	2308.89	0	0
NPAT	3.22736	7.432	1529.61	0	0
TUG1	3.22685	6.95524	1676.96	0	0
C1GALT1	3.22679	7.21754	2443.09	0	0
ANKRD44	3.2261	8.75152	2499.12	0	0
PTAR1	3.2205	7.91814	2356.51	0	0
PIAS1	3.21286	8.23935	2478.52	0	0
RMND5A	3.21075	8.09257	1701.28	0	0
MAP3K2	3.21064	8.63124	1709.86	0	0
DAPP1	3.2083	7.41138	1516.03	0	0
CGGBP1	3.2077	7.58016	1670.78	0	0
TTC7B	-3.20156	6.21155	1560.43	0	0
ABHD13	3.19901	6.26356	1900.77	0	0
FHIP2A	3.18405	7.38121	2325.74	0	0
SPCS3	3.1743	7.33502	1902.19	0	0
CHPT1	3.17318	7.55891	1533.23	0	0
PRKCB	3.17289	8.29786	1710.57	0	0
SKAP2	3.16893	7.98449	1547.01	0	0
POMT2	-3.16555	4.94709	1940.65	0	0
HACD4	3.16201	7.67951	2329.77	0	0
FNIP1	3.15807	7.9472	1539.66	0	0
PCNP	3.15432	7.00213	1563.84	0	0
NIPBL	3.15375	9.04909	1792.71	0	0
NPHP4	-3.15162	5.76424	1879.86	0	0
SP3	3.15049	8.29251	3100.14	0	0
MARF1	3.14357	8.7428	1817.3	0	0
UBXN7	3.13929	8.26474	1543.29	0	0
RNF141	3.13697	7.41772	1564.69	0	0
ATG3	3.13435	7.24698	1658.46	0	0
PHF20L1	3.12963	8.63505	1899.08	0	0
WAC	3.11622	8.71643	2138.41	0	0
BIN2	3.11311	8.05608	1577.99	0	0
SCYL2	3.11143	7.68067	1900.92	0	0
STK17A	3.10394	7.01299	2365.46	0	0
IL6ST	3.09742	7.80799	1834.57	0	0
SNRK	3.08279	7.31573	2969.71	0	0
PUM2	3.07753	8.14457	2231.59	0	0
CREB1	3.07629	7.79323	2759.34	0	0
PTPN4	3.07581	7.74051	1528.6	0	0
STK38	3.07172	7.77175	1983.8	0	0
IFNAR1	3.05364	7.93558	1840.51	0	0
ZBTB44	3.04854	7.88772	1981.53	0	0
SP1	3.04757	8.39059	1563.52	0	0
APAF1	3.04735	7.69564	1930.06	0	0
SELENOT	3.04301	6.71148	1505.65	0	0
MAT2B	3.03777	7.07153	2216.08	0	0
SENP6	3.0305	8.32557	1924.99	0	0
EXOC6	3.0269	7.28513	1549.63	0	0
TMEM167A	3.01996	6.96877	1653.01	0	0
ANKRD13A	3.01969	7.85876	2365.46	0	0
SENP7	3.01948	7.10347	2099.3	0	0
CREBRF	3.0179	8.05168	1705.78	0	0
TRAM1	3.01206	7.61589	1727.79	0	0
PCBP2	3.01175	7.53831	1748.14	0	0
RC3H1	3.00391	8.48571	2063.79	0	0
UBE2D2	3.00088	7.47034	1526.52	0	0
PNRC2	2.99972	6.87858	1644.18	0	0
MED13	2.99349	8.54819	1773.18	0	0
NCOA2	2.98814	8.28746	2847.99	0	0
UBA3	2.97314	6.63294	2343.58	0	0
ZDHHC2	2.97219	7.43219	1514.04	0	0
ATF7IP	2.97016	8.565	2455.82	0	0
FBXL3	2.96805	7.1081	1893.48	0	0
PRKAR1A	2.96766	8.43977	1575.68	0	0
KMT2E	2.96667	8.50863	1796.21	0	0
TMPO	2.96624	7.01924	1899.91	0	0
DR1	2.96437	7.78641	2847.35	0	0
STX7	2.96128	8.6627	1641.78	0	0
NCOA1	2.95674	8.12632	2323.89	0	0
GPBP1	2.95254	7.69487	1600.17	0	0
IKZF1	2.93268	8.53801	2541.16	0	0
CLK4	2.93135	7.22887	1736.37	0	0
NMI	2.92906	6.7159	1676.2	0	0
VAMP7	2.91068	6.37684	1676.43	0	0
CSNK1G3	2.9068	6.84266	1693.43	0	0
MTMR10	2.89795	7.68473	1808.58	0	0
STXBP3	2.89609	7.30973	1737.76	0	0
RB1CC1	2.88963	7.90933	1787.54	0	0
CDKN1B	2.8885	6.82764	1665.71	0	0
ZNF292	2.88781	8.1451	2015.75	0	0
TMEM33	2.88563	7.62249	1549.31	0	0
LNPEP	2.88259	8.54996	1983.71	0	0
PTPN22	2.87884	6.92302	1486.22	0	0
PPP6C	2.87029	6.67968	2374.28	0	0
PSMA3	2.86834	6.71987	1638.37	0	0
CYB5R4	2.86566	7.78901	1636	0	0
ZNF33A	2.86364	7.26339	1809.99	0	0
CASP8	2.86238	7.90057	2231.38	0	0
ELF2	2.8598	7.78009	2129.5	0	0
CLDND1	2.8566	6.12874	1967.84	0	0
SEPTIN7	2.8507	7.75884	2304.49	0	0
CAPZA2	2.84854	7.84033	1635.31	0	0
ZNF770	2.84049	5.88177	1521.28	0	0
RAD21	2.83298	7.10751	1679.06	0	0
PTP4A2	2.82767	8.278	1722.88	0	0
VPS13B	2.82339	9.02403	1739.77	0	0
HMGB1	2.8225	7.66249	1764.16	0	0
EPS15	2.82248	8.02913	1611.43	0	0
USP34	2.8188	8.78861	1694.51	0	0
TMX4	2.81751	7.49116	1682.81	0	0
PRKAA1	2.8149	7.2505	1927.18	0	0
LMBRD1	2.81391	6.49779	1639.72	0	0
ADAM10	2.80563	8.54498	1902.21	0	0
ABHD3	2.80433	6.60322	1567.76	0	0
CD47	2.80372	7.93567	1765.65	0	0
CRLF3	2.7968	6.89667	2767.29	0	0
GOLGA7	2.79226	6.36465	2033.86	0	0
BCLAF1	2.78511	7.89619	1494.17	0	0
SNX13	2.78409	8.09124	1768.41	0	0
SLC30A1	2.78322	6.42029	1774.93	0	0
FBXL4	2.77116	6.95237	1573.87	0	0
CHD1	2.76771	8.14936	1554.67	0	0
DNAJB14	2.76712	7.66503	1957.82	0	0
ATF6	2.75823	7.48679	1873.92	0	0
CARD8	2.75584	8.28533	2038.48	0	0
VCL	2.75452	7.84358	2419.04	0	0
FEM1C	2.74929	6.99075	1542.53	0	0
PIK3CA	2.74847	6.93759	1836.25	0	0
RB1	2.74532	7.30423	1788.1	0	0
SPTLC2	2.74103	7.84266	1961	0	0
TES	2.73822	6.35839	1932.44	0	0
CNOT8	2.73393	6.4483	2931.19	0	0
CCNG1	2.73383	6.09371	1535.02	0	0
RYBP	2.73119	6.97501	1975.89	0	0
ITCH	2.72979	7.74444	1533.02	0	0
PGM2	2.72929	6.60629	1615.34	0	0
ZNF451	2.72661	7.85143	1550.94	0	0
SPAST	2.71971	6.82248	2013.57	0	0
ATM	2.7089	9.12297	1584.26	0	0
MAX	2.70762	7.0411	2032.26	0	0
CNOT6L	2.70711	7.34749	2388.94	0	0
CYLD	2.70337	7.91531	1856.12	0	0
ZDHHC17	2.70242	7.34315	2067.05	0	0
BRWD3	2.70228	7.71107	1821.37	0	0
SERINC3	2.70176	7.33112	1560.38	0	0
PHF3	2.70089	8.22502	1580.52	0	0
MED13L	2.69981	8.70999	2122.68	0	0
RNF138	2.69792	5.97489	1937.26	0	0
NFAT5	2.69767	8.46056	1968.14	0	0
RAB18	2.697	7.09078	2038.65	0	0
ZNF638	2.68188	8.54755	1565.07	0	0
KDM6A	2.67315	7.36333	2110.45	0	0
PPP3CB	2.67279	6.68537	1597.61	0	0
SUB1	2.66496	7.25446	2444.51	0	0
LSM14A	2.66061	7.40422	1860.68	0	0
SNAP23	2.65974	6.73467	1743.52	0	0
RLF	2.65385	6.61281	2126.41	0	0
RABGAP1L	2.64919	8.44914	1632	0	0
SP100	2.64907	8.69761	1536.21	0	0
MFSD14A	2.64301	6.25212	1811.51	0	0
ETNK1	2.63767	7.52256	1601.25	0	0
TOR1AIP1	2.63179	7.37464	2327.79	0	0
MARCHF6	2.62985	8.15262	1708.96	0	0
CDK17	2.62409	7.45549	2009.32	0	0
EDEM3	2.61466	7.37084	1864.25	0	0
RAP1B	2.60912	8.37447	2151.59	0	0
RBL2	2.60678	7.40536	2029.72	0	0
CEPT1	2.6057	6.91552	1706.25	0	0
PDZD8	2.60526	7.1593	2042.1	0	0
CCNT2	2.5923	7.20417	1841.54	0	0
TASOR	2.59177	7.8924	1646.48	0	0
ZNF148	2.58863	7.41094	1919.23	0	0
CRBN	2.58381	6.51173	1892.88	0	0
SUPT20H	2.57877	7.48425	2165.67	0	0
PPP4R3B	2.57416	7.66108	1666.52	0	0
SUPT4H1	2.57115	5.34066	2049.18	0	0
STT3B	2.57058	7.42889	1526.42	0	0
NCOA3	2.56918	7.58914	2276.52	0	0
YIPF4	2.56783	7.36993	1927.11	0	0
LCOR	2.56699	7.57047	1780.39	0	0
RAB2A	2.56547	7.06946	1589.17	0	0
PSIP1	2.563	7.0729	2305.99	0	0
USP1	2.55603	6.459	1515.19	0	0
ARPP19	2.55507	7.33837	1850.93	0	0
MAP2K4	2.55182	6.61748	1661.86	0	0
EPC1	2.54936	6.82624	2361.86	0	0
DCAF10	2.54512	6.94491	1964.73	0	0
LYPLA1	2.54379	6.57639	1885.15	0	0
RNF19A	2.54125	7.42608	1784.96	0	0
HELZ	2.53942	8.23647	2809.55	0	0
NUP50	2.53902	7.69859	2254.6	0	0
ARHGEF6	2.5372	7.29849	1560.63	0	0
USP3	2.53701	7.45575	1661.78	0	0
SEC24B	2.53311	7.13035	1523.37	0	0
UBE2G1	2.53309	6.67711	1722.64	0	0
CUL4B	2.53256	6.81716	1953.4	0	0
RBM12	2.53168	6.70155	1978.22	0	0
ZNF800	2.52041	7.19608	1920.36	0	0
TRIM33	2.51865	7.88035	1910.74	0	0
TRAPPC6B	2.51797	6.07319	1856.06	0	0
VEZF1	2.51778	6.64967	1906.53	0	0
NUP58	2.51648	7.42629	1544.67	0	0
MDM4	2.51603	7.95627	2090.23	0	0
STRN	2.5128	7.30186	1814	0	0
ATF2	2.51136	6.79609	1489.49	0	0
BRAF	2.50617	7.23581	1894.54	0	0
SOS1	2.5054	7.55298	2137.32	0	0
AMD1	2.48691	7.29785	1631.7	0	0
CASP3	2.48228	5.77235	1620.74	0	0
FLI1	2.48051	7.45336	2106.12	0	0
ZBTB11	2.46054	6.41575	1533.96	0	0
PPP6R3	2.45442	7.90134	1617.8	0	0
MYSM1	2.44918	7.25001	1563.7	0	0
KIF2A	2.44161	6.77962	1602.64	0	0
TRAPPC8	2.43228	7.3412	1558.87	0	0
RCOR3	2.43207	7.39913	2347.33	0	0
NFATC3	2.42385	7.15908	1535.59	0	0
KCTD20	2.41294	7.18848	1631.7	0	0
TMEM131L	2.40645	7.6267	1718.13	0	0
FRYL	2.39834	8.29244	1882.5	0	0
SEC22B	2.39397	7.09087	1574.79	0	0
RNF38	2.39343	7.20303	2668.25	0	0
USF3	2.39308	7.5185	2136.07	0	0
ZNF644	2.39249	6.92807	1809.76	0	0
EPM2AIP1	2.39104	6.55249	1937.44	0	0
ELK4	2.38779	7.45511	1562	0	0
CHURC1	2.38275	6.22451	1486.93	0	0
ATAD2B	2.38211	7.7928	1483.5	0	0
HBP1	2.38187	6.8911	1861.94	0	0
ZNF652	2.37683	7.1364	2639.67	0	0
NSD3	2.37028	8.03242	2166.71	0	0
BICRAL	2.36619	6.77161	2524.82	0	0
RBMS1	2.36562	7.9073	1574.63	0	0
FBXO33	2.36106	5.92536	2270.94	0	0
EPC2	2.34418	6.77308	2079.98	0	0
PPP2CA	2.34258	6.57334	1710.93	0	0
RAB5B	2.34087	7.34219	1522.14	0	0
CPSF6	2.32878	7.04864	1700.27	0	0
MAN2A1	2.31422	7.56877	1656.1	0	0
USP7	2.31011	7.88409	1515.57	0	0
ASH1L	2.29553	8.27051	1596.4	0	0
PHF21A	2.2943	7.76148	1642.72	0	0
AKAP10	2.28316	6.80762	1797.89	0	0
CUL3	2.28185	7.30507	2443.49	0	0
MSL2	2.2815	6.85971	1872.54	0	0
GSK3B	2.27991	7.46104	1787.4	0	0
TNFAIP8	2.27682	6.91055	1656.76	0	0
TIAL1	2.26185	7.06461	1674.75	0	0
YME1L1	2.25556	7.21984	1623.52	0	0
ARID2	2.25442	7.32828	2120.89	0	0
DPP8	2.25124	7.17985	2280.49	0	0
RBM5	2.24857	7.503	1557.34	0	0
RSBN1L	2.24376	6.78302	2053.02	0	0
SSR1	2.24228	7.51293	2210.51	0	0
GOLM2	2.23586	7.14219	1666.46	0	0
PPP1CC	2.23201	6.81094	1510.32	0	0
KIDINS220	2.22061	7.87677	1530.62	0	0
RNF145	2.22024	6.73263	1686.44	0	0
ATP2B4	2.21151	7.68516	1871.72	0	0
PPP2R2A	2.2049	6.70332	1728.16	0	0
MBP	2.20467	8.46733	1690.33	0	0
PIKFYVE	2.20272	7.80253	1522.24	0	0
PDE7A	2.20115	6.95294	2133.34	0	0
CTDSPL2	2.19037	6.679	1563.33	0	0
ZNF24	2.18357	7.04715	1802.07	0	0
HERPUD2	2.18028	6.45203	1546.58	0	0
INO80D	2.18027	7.39649	1684.21	0	0
KLHL24	2.16953	7.01378	1949.99	0	0
ACTR10	2.16757	6.05552	1638.5	0	0
PPP3CA	2.16572	7.10524	1504.23	0	0
TRA2B	2.1629	7.53526	1561.2	0	0
PPP1R2	2.16109	6.46411	1864.25	0	0
JKAMP	2.1581	5.69684	1533.81	0	0
HERC4	2.15111	7.79402	1499.31	0	0
SLU7	2.13668	6.53323	1490.18	0	0
RC3H2	2.13618	7.40322	1676.95	0	0
PPP2R5C	2.13515	7.9154	2564.06	0	0
AGO2	2.09567	8.34961	1517.97	0	0
ELK3	2.09331	6.21274	1735.16	0	0
NDFIP1	2.0914	6.52852	1593.24	0	0
CBLL1	2.08367	5.98546	1609.71	0	0
SACM1L	2.08026	6.7711	1853.31	0	0
APC	2.07883	7.57586	1630.63	0	0
TNRC6B	2.06478	8.36568	2306.14	0	0
INTS8	2.06243	6.65588	1769.76	0	0
LEMD3	2.04243	6.37695	1830.54	0	0
CNOT2	2.03466	7.24739	1559.87	0	0
TOPBP1	2.03465	6.63347	1528.17	0	0
CDK19	2.03006	6.65671	1650.75	0	0
ESCO1	2.02799	6.55014	1491.94	0	0
ASXL2	2.02399	7.60426	1881.22	0	0
EMSY	2.02103	7.11853	1536.55	0	0
SMNDC1	1.95974	5.8337	1608.42	0	0
ZFX	1.95841	6.74756	1595.92	0	0
AP1G1	1.91844	7.49618	1690.18	0	0
IREB2	1.77941	7.00593	1483.12	0	0
SMAD2	1.53093	8.37147	1575.42	0	0
SUZ12	4.21662	9.18739	1480.78	4.94065645841247e-324	1.43279037293961e-322
SEC62	3.99376	8.94759	1481.17	4.94065645841247e-324	1.43279037293961e-322
PTPRJ	2.93381	8.70172	1480.65	4.94065645841247e-324	1.43279037293961e-322
HNRNPD	2.19403	7.31255	1480.6	4.94065645841247e-324	1.43279037293961e-322
TRPM4	-5.87522	5.34439	1479.88	9.88131291682493e-324	2.81617418129511e-322
ANKRD12	2.80601	8.61545	1478.64	1.48219693752374e-323	4.1995579896506e-322
ABI1	2.92617	7.34429	1477.74	2.47032822920623e-323	7.0157321709457e-322
UBQLN1	3.54	8.42159	1476.59	4.94065645841247e-323	1.40314643418914e-321
AGAP3	-3.5249	6.28386	1476.08	6.42285339593621e-323	1.81816157669579e-321
SPAG17	-6.19828	5.21964	1475.63	7.90505033345994e-323	2.23317671920243e-321
ZBTB18	2.89805	6.71218	1473.6	2.12448227711736e-322	5.99795694051273e-321
STK26	3.09179	5.88741	1472.01	4.74303020007597e-322	1.33644757200057e-320
TTLL9	-5.66001	4.33174	1468.98	2.15412621586783e-321	6.05823294930537e-320
NEIL3	5.12995	8.54627	1468.58	2.63336989233384e-321	7.39270425872257e-320
TLR6	3.53926	7.43641	1466.62	7.00585085802888e-321	1.96316984375019e-319
DYRK1A	2.49047	8.07478	1466.38	7.92481295929359e-321	2.21667492663134e-319
TMBIM4	2.68052	6.11597	1465.21	1.41846246921022e-320	3.96047962362802e-319
GLRX5	4.89981	8.32712	1464.97	1.60423115204653e-320	4.47109646860494e-319
SLC35A5	2.30737	5.70494	1463.9	2.72921862762705e-320	7.59289965841745e-319
ZNF281	3.00914	6.77298	1463.27	3.756381105331e-320	1.04318502659858e-318
XRCC5	2.54878	7.75552	1462.86	4.60815027876131e-320	1.27744625257421e-318
LAMP2	3.72933	8.0981	1461.79	7.86206662227176e-320	2.17559336817964e-318
PAPOLG	2.16275	6.61639	1461.44	9.35118047883727e-320	2.58305424696137e-318
TLK1	2.19062	7.5704	1460.34	1.62611826015729e-319	4.4838137183289e-318
MCMBP	2.15755	6.90432	1459.86	2.06040196285175e-319	5.671221447605e-318
KCMF1	1.69747	6.51593	1459.28	2.75752858913375e-319	7.57661525473052e-318
TAOK1	2.61923	8.50884	1458.11	4.9607649301982e-319	1.36061676932948e-317
SLMAP	1.84549	7.4512	1455.6	1.74328098741209e-318	4.77296168503232e-317
STAM2	2.39812	6.74877	1454.82	2.56974905911887e-318	7.02337734274945e-317
ZNF655	2.58758	7.32773	1454.39	3.19548319957681e-318	8.7182216164402e-317
MUC4	-9.50747	8.02052	1453.99	3.89856331689119e-318	1.06177716151067e-316
UBE2K	3.27173	7.58638	1453.17	5.86922319583234e-318	1.59568860881024e-316
JMJD1C	3.67672	9.5196	1452.11	9.98935025160104e-318	2.71109570685881e-316
MUC6	-6.60067	6.39448	1451.79	1.17082836839861e-317	3.16929391604175e-316
VCAN	5.0475	11.0081	1451.79	1.17184663769469e-317	3.16929391604175e-316
KANSL1	1.60314	7.58387	1450.12	2.70483154734832e-317	7.30257477793906e-316
PLEKHA6	-6.87525	5.06006	1449.71	3.31212221724701e-317	8.92662937530024e-316
AFF1	2.92376	8.98564	1449.39	3.89197050491309e-317	1.04712218632373e-315
SBNO1	1.88782	7.26054	1447.96	7.95933134970594e-317	2.13772767807606e-315
NR3C1	2.59087	7.98746	1446.15	1.96850318358392e-316	5.27790041634589e-315
GTF2A1	2.38185	6.68734	1445.67	2.49927054533305e-316	6.68942688569908e-315
DIPK2A	2.29018	6.71115	1444.68	4.11272140699005e-316	1.09889650814459e-314
ARHGDIB	4.5428	9.74409	1444.41	4.70181702253622e-316	1.25414102141733e-314
PANK3	2.53626	7.23751	1443.74	6.56043061923777e-316	1.74689751187285e-314
ANKRD24	-6.73138	4.61868	1442.49	1.22636896548342e-315	3.2599575035273e-314
TMX1	2.79602	6.47384	1441.86	1.68009189346173e-315	4.45841821449429e-314
FOXJ3	1.65977	6.52434	1441.67	1.84935665924466e-315	4.89921719742131e-314
DOCK1	-5.08969	5.39037	1441.47	2.04887513465751e-315	5.41852429150001e-314
USP48	1.87171	7.25706	1440.18	3.90363151639608e-315	1.0306118309527e-313
DENND6A	2.0096	6.30462	1439.46	5.60769894827551e-315	1.47799522026959e-313
EIF1B	4.10958	7.04406	1439.02	6.98831383488808e-315	1.83875566056535e-313
LATS1	2.20436	6.62509	1438.57	8.74128544564032e-315	2.29610347308922e-313
PLXNA2	-3.41022	5.97457	1438.4	9.52100109811572e-315	2.49668954471935e-313
TMEM59	2.18846	7.16698	1438.17	1.06638129009507e-314	2.79165314460257e-313
RYR3	-4.22582	5.91293	1436.42	2.56686914997519e-314	6.70843041820502e-313
ARAP2	2.60042	7.96517	1435.14	4.85592007371442e-314	1.26694627267639e-312
ME2	2.13897	7.12404	1434.74	5.93102608980016e-314	1.54485317144296e-312
TIA1	3.23933	7.32272	1434.39	7.05649523689573e-314	1.8349251600925e-312
ERGIC2	2.42671	6.4057	1433.89	9.09452216623872e-314	2.36092578777007e-312
ATG12	2.3297	6.58165	1433.86	9.22003032973446e-314	2.38951170014732e-312
ARL5A	2.17726	6.58319	1433.38	1.1710907063871e-313	3.03000202099454e-312
UBLCP1	2.57915	5.98688	1433.28	1.23131068042807e-313	3.18051031663464e-312
SPTBN2	-6.23287	5.50427	1432.86	1.52272726219134e-313	3.92671395652043e-312
GNAI3	2.08862	7.91788	1432.09	2.23388716776538e-313	5.75105545479101e-312
ACACB	-3.26191	6.37164	1431.58	2.87979043674484e-313	7.40163356623011e-312
CD36	3.82437	8.58969	1431.43	3.11040690448312e-313	7.98114988185091e-312
TNKS1BP1	-5.36696	5.00917	1431.13	3.61443708222578e-313	9.25916192483075e-312
CLK1	3.36514	8.18874	1430.54	4.85435593841045e-313	1.24149953192554e-311
PHKB	1.91341	7.41665	1430.02	6.29363947883474e-313	1.60694834324728e-311
MED28	1.8761	6.6307	1429.24	9.27881625348568e-313	2.3652601563073e-311
SORL1	3.98056	10.898	1428.44	1.38860409943296e-312	3.53388361304852e-311
PLXNA1	-5.21483	6.22901	1427.76	1.94739432428919e-312	4.94784770708098e-311
BPGM	5.82464	9.56445	1427.45	2.27768878594964e-312	5.77758835181091e-311
RHOT1	2.93777	7.37613	1427.22	2.55631366584352e-312	6.47377052994386e-311
RANBP9	3.08406	7.09409	1427.21	2.57340832093981e-312	6.50644800883861e-311
TMEM154	4.45363	9.11803	1426.43	3.79606283514754e-312	9.58212674029775e-311
MAN1A2	3.04004	8.01665	1426.41	3.83096840262298e-312	9.65453790297412e-311
CCNH	2.57716	6.76574	1424.08	1.23032134624464e-311	3.09554434021101e-310
SWT1	4.19401	8.15317	1423.83	1.39176997880154e-311	3.49609015386975e-310
SPTLC1	1.92021	6.19494	1422.07	3.35839558810262e-311	8.42257400802991e-310
TMED5	2.85789	7.23324	1421.16	5.30639464777148e-311	0
IRAG2	3.05102	7.20685	1421.09	5.48599931076555e-311	0
PCMT1	2.96249	6.56979	1419.87	1.00892928893927e-310	0
TNPO1	2.49905	8.1898	1419.69	1.1052936103988e-310	0
SNX6	2.53197	6.73747	1419.37	1.29588978388323e-310	0
CDC42	3.71807	8.99126	1418.22	2.31160486491946e-310	0
SMAP2	3.5551	8.81205	1416.42	5.69372870377494e-310	0
INTS6	2.2669	7.94991	1415.39	9.53218306885803e-310	2.36009e-308
UBXN2B	3.2564	7.73775	1413.72	0	5.4338e-308
SLC30A7	2.31946	6.81104	1413.6	0	5.74938e-308
MED23	2.23193	6.88508	1412.74	0	8.81586e-308
RYR1	-5.90922	6.50049	1412.1	0	1.21595e-307
HOOK2	-3.31886	4.9566	1411.73	0	1.45861e-307
MARK3	2.79915	8.31468	1411.66	0	1.50947e-307
FAM200B	2.884	6.1452	1409.85	0	3.72245e-307
NBPF1	-2.73139	6.16788	1409.77	0	3.87107e-307
MAPK1IP1L	1.97278	6.70757	1409.37	0	4.71495e-307
PPP4R2	2.81667	7.13637	1408.55	2.90997e-308	7.09174e-307
IQGAP2	2.36281	8.09891	1408.49	3.00826e-308	7.31978e-307
STYX	2.01527	6.21178	1407.39	5.21274e-308	1.26639e-306
OSTM1	2.36854	6.71942	1404.49	2.21783e-307	5.37963e-306
RSBN1	2.38262	6.50567	1402.85	5.03542e-307	1.2195e-305
CDK18	-5.37509	4.9194	1402.12	7.2776e-307	1.75977e-305
R3HDM4	4.63755	9.55899	1400.98	1.28476e-306	3.1018e-305
SNX8	-2.96987	5.38643	1400.7	1.48129e-306	3.57073e-305
UBE2D1	3.82848	7.64146	1399.8	2.3258e-306	5.59779e-305
NKTR	2.54373	8.34603	1399.05	3.37845e-306	8.11873e-305
ZFR	2.05409	7.13673	1398.11	5.42202e-306	1.30095e-304
PIK3C2A	2.00565	6.95806	1397.37	7.83324e-306	1.87659e-304
PHOSPHO1	4.72902	8.57704	1397.26	8.25776e-306	1.97525e-304
FAM76B	2.203	6.14617	1396.06	1.51195e-305	3.611e-304
CREB5	3.97093	9.23177	1394.56	3.1999e-305	7.63062e-304
FBXO11	2.24002	6.66167	1393.31	5.96802e-305	1.42098e-303
KRR1	2.50929	6.4584	1392.93	7.22901e-305	1.71858e-303
UNC5B	-7.5049	5.51745	1391.86	1.23234e-304	2.92519e-303
VWA3A	-7.83738	5.45948	1390.97	1.92658e-304	4.56613e-303
NR2C2	1.52574	6.83622	1390.42	2.53844e-304	6.00713e-303
STOM	4.19859	9.13077	1390.24	2.77277e-304	6.55167e-303
ARHGEF28	-5.62507	5.79409	1390.15	2.90589e-304	6.85579e-303
ODAD1	-7.37271	5.60176	1389.18	4.71599e-304	1.11094e-302
RAB5A	2.63008	6.60204	1388.95	5.28443e-304	1.24296e-302
RAB6A	3.71353	8.28738	1388.81	5.67029e-304	1.3317e-302
DOCK6	-5.23287	5.46563	1388.63	6.21794e-304	1.45812e-302
GSPT1	4.58389	10.1756	1387.55	1.06731e-303	2.49909e-302
PAK1	2.15418	7.05706	1387.38	1.1623e-303	2.71739e-302
ATP5F1C	2.75518	6.73631	1386.03	2.28019e-303	5.32296e-302
FOXO3	4.07666	9.89833	1385.98	2.3407e-303	5.456e-302
LPAR6	2.60921	6.56222	1385.67	2.72703e-303	6.34698e-302
EPB41L1	-9.30109	5.78467	1385.23	3.40341e-303	7.90937e-302
CCNY	1.65256	6.74862	1384.88	4.05455e-303	9.40851e-302
CD58	3.13341	6.26372	1384.87	4.07446e-303	9.44059e-302
LPCAT2	3.50465	7.95319	1383.91	6.57279e-303	1.52065e-301
SNAPC3	1.90712	6.29701	1383.85	6.79406e-303	1.56951e-301
ARID4A	2.37607	7.56048	1383.55	7.90275e-303	1.82292e-301
SRPK1	2.95197	7.73468	1383.21	9.35761e-303	2.1534e-301
CDC73	2.33944	7.11409	1383.21	9.36321e-303	2.1534e-301
FAM83H	-4.86108	4.9423	1382.46	1.3625e-302	3.1289e-301
ZBTB34	2.46325	6.81433	1381.85	1.84515e-302	4.23103e-301
GABPA	2.51387	6.00941	1381.68	2.01172e-302	4.60619e-301
CMTM6	3.52765	7.73823	1381.06	2.7395e-302	6.26332e-301
ATXN7	1.94529	7.45054	1380.7	3.27581e-302	7.47848e-301
AIFM3	-4.38682	4.65861	1379.56	5.82156e-302	1.32708e-300
CSPG4	-7.35363	4.67455	1379.41	6.26827e-302	1.42681e-300
RASA1	2.84528	7.75665	1378.68	9.04257e-302	2.0553e-300
CAPZA1	4.38142	9.12219	1378.62	9.27983e-302	2.10614e-300
PLEKHF2	2.28937	5.76484	1378.17	1.16239e-301	2.6343e-300
SFTPB	-6.26726	5.83636	1377.07	2.01499e-301	4.55988e-300
MYO1C	-3.19953	6.13753	1376.37	2.86127e-301	6.46555e-300
PIK3C3	2.15845	7.52694	1375.78	3.85447e-301	8.69721e-300
FMR1	2.48827	6.95437	1375.12	5.3529e-301	1.20607e-299
ARMC9	-6.09351	4.83283	1375.08	5.4693e-301	1.23051e-299
REL	2.61019	7.31384	1375.04	5.57366e-301	1.25218e-299
UBE2J1	3.19534	7.75669	1372.84	1.67697e-300	3.76203e-299
PC	-3.96874	4.78985	1372.67	1.82364e-300	4.08516e-299
ZBTB37	2.12743	7.467	1372.22	2.28977e-300	5.12196e-299
MUC5B	-7.95365	8.25299	1371.37	3.49844e-300	7.81436e-299
IFITM10	-5.94279	4.739	1371.33	3.57256e-300	7.96846e-299
PPP1R37	-3.46272	5.29872	1370.71	4.87912e-300	1.08671e-298
XPO7	3.47001	8.75694	1370.13	6.51073e-300	1.44803e-298
TMEM167B	2.57672	5.75027	1369.08	1.09811e-299	2.43878e-298
NUP98	2.39468	8.14968	1368.74	1.30737e-299	2.89937e-298
NHSL1	-2.60582	4.91704	1364.63	1.02056e-298	2.26008e-297
C9orf72	3.8989	8.4618	1363.67	1.64469e-298	3.63705e-297
RAB33B	3.2362	6.15335	1362.75	2.60703e-298	5.75698e-297
PCMTD2	2.13901	6.75299	1361.71	4.38651e-298	9.67275e-297
STK36	-2.78249	4.97677	1361.68	4.4557e-298	9.81138e-297
ZNF331	-2.12804	5.01519	1361.01	6.22872e-298	1.36961e-296
ARFGEF3	-7.64513	5.64518	1360.93	6.49419e-298	1.42597e-296
ASPSCR1	-3.41328	5.81867	1359.9	1.08726e-297	2.38399e-296
CROCC	-5.13158	7.35709	1359.56	1.28987e-297	2.82425e-296
LEPROTL1	2.04832	6.18871	1359	1.70247e-297	3.72242e-296
CASP4	3.2039	8.1256	1358.96	1.73854e-297	3.79593e-296
PKD1L1	-4.97593	4.98699	1358.67	2.01469e-297	4.39269e-296
EPS8L1	-5.16087	5.29056	1358.19	2.55805e-297	5.5696e-296
WNK1	4.00889	11.0714	1357.44	3.72306e-297	8.09479e-296
MYH3	-3.95214	4.61248	1354.78	1.40585e-296	3.05236e-295
VPS4B	2.22837	6.7407	1354.41	1.69622e-296	3.67766e-295
DDR1	-6.16515	5.47818	1353.58	2.57161e-296	5.56787e-295
SLC4A11	-6.80366	4.58943	1353.05	3.34659e-296	7.23573e-295
AHCTF1	2.29029	7.74546	1352.81	3.76765e-296	8.13476e-295
DMTN	4.88268	9.76699	1352.4	4.64274e-296	1.00103e-294
PLXNB1	-6.7613	5.99074	1352.35	4.7513e-296	1.02301e-294
DMTF1	2.29563	7.50663	1349.55	1.93295e-295	4.1561e-294
DCP1A	1.52754	6.05125	1349.22	2.27733e-295	4.8898e-294
MUC16	-9.20146	8.45783	1349.11	2.39955e-295	5.14511e-294
PPP2R5A	2.77379	7.58421	1347.38	5.70407e-295	1.22138e-293
TRNT1	1.91145	5.87768	1346.67	8.141e-295	1.74078e-293
UHRF2	1.97328	6.88512	1346.35	9.5883e-295	2.04744e-293
TRIM3	-2.86172	4.79834	1345.81	1.25341e-294	2.67279e-293
LRRC27	-3.17135	5.17865	1344.28	2.68963e-294	5.72754e-293
REST	1.84341	6.86269	1343.3	4.39337e-294	9.34284e-293
MSL3	2.69046	7.24945	1343.01	5.0992e-294	1.0829e-292
SATB2	-3.8716	4.5951	1342.79	5.68546e-294	1.20575e-292
BRWD1	2.26454	8.2146	1341.3	1.2003e-293	2.54207e-292
MYO15A	-5.88089	6.07679	1340.62	1.67971e-293	3.55257e-292
ALPK3	-5.12642	5.8227	1340.61	1.68754e-293	3.56426e-292
KRT8	-8.92837	5.41663	1339.53	2.89855e-293	6.11374e-292
RIC1	1.99586	6.93607	1339.46	3.00382e-293	6.32717e-292
SUCO	2.95009	7.78603	1337.67	7.35483e-293	1.54711e-291
SSH2	3.14706	9.27678	1337.27	8.99846e-293	1.89028e-291
IFITM2	5.55697	9.51152	1337.03	1.01534e-292	2.13001e-291
SRSF10	1.86115	6.76311	1336.38	1.40233e-292	2.93789e-291
AGO4	3.10912	8.14869	1334.95	2.86588e-292	5.99594e-291
KIAA2012	-8.13523	5.33665	1334.9	2.94186e-292	6.14662e-291
SCRIB	-3.80272	6.15821	1334.37	3.83837e-292	8.00898e-291
TMEM165	2.42021	7.44559	1334.33	3.92564e-292	8.18009e-291
TRA2A	2.50709	6.95901	1334.07	4.46393e-292	9.28928e-291
CCDC81	-4.85085	4.00208	1333.98	4.67355e-292	9.71248e-291
MFF	2.08677	6.28795	1333.5	5.93291e-292	1.23132e-290
MAST2	-2.01498	5.67019	1333.4	6.23e-292	1.29125e-290
PPWD1	2.10654	5.92993	1333.38	6.29042e-292	1.30203e-290
DLG5	-4.59664	5.51002	1332.82	8.33278e-292	1.72248e-290
ERN2	-8.43637	4.63198	1332.22	1.12396e-291	2.32026e-290
TMEM255B	-4.24157	4.75727	1332.06	1.22004e-291	2.51526e-290
FAM117A	3.65219	7.59895	1331.92	1.30913e-291	2.69536e-290
BMP2K	3.28636	7.89319	1331.91	1.31633e-291	2.70659e-290
SOCS4	2.09667	6.01642	1331.87	1.34152e-291	2.75473e-290
ZFP91	2.28221	5.81366	1330.57	2.5755e-291	5.28165e-290
MYL12A	3.14616	7.53125	1330.35	2.86614e-291	5.86991e-290
CFAP46	-8.8843	6.51332	1329.57	4.24231e-291	8.6769e-290
CPPED1	3.20655	7.90945	1329.19	5.13655e-291	1.04921e-289
SYNRG	1.57535	7.3573	1329.06	5.48102e-291	1.1181e-289
CNOT11	2.76781	6.4837	1328.71	6.52075e-291	1.32845e-289
NYNRIN	-6.48812	4.63278	1328.02	9.19314e-291	1.87044e-289
TOPORS	2.40915	6.10898	1327.01	1.52254e-290	3.09371e-289
PDS5B	2.11232	7.18248	1326.3	2.17479e-290	4.41327e-289
SLC12A6	2.95081	8.83216	1326.02	2.50684e-290	5.08044e-289
PNPLA7	-5.37905	5.6424	1324.99	4.18989e-290	8.4803e-289
PSEN2	-3.54566	4.40844	1324.58	5.14955e-290	1.04091e-288
C3orf38	2.22484	5.4649	1323.41	9.24265e-290	1.86584e-288
PAK4	-3.59841	5.04361	1321.58	2.3133e-289	4.66386e-288
GLS	3.10014	7.74683	1321.3	2.66262e-289	5.36116e-288
RPRD1A	1.83562	6.44041	1319.59	6.25914e-289	1.25864e-287
BNIP2	3.08212	7.7677	1318.69	9.82488e-289	1.97311e-287
MFN1	1.8263	6.32076	1316.48	2.96948e-288	5.95584e-287
CA1	7.13203	11.0771	1316.4	3.08159e-288	6.16496e-287
LNPK	3.04446	7.80838	1316.4	3.08168e-288	6.16496e-287
IFI16	3.48705	8.533	1316.06	3.6584e-288	7.30926e-287
MAP1LC3B	3.158	7.78501	1315.98	3.81465e-288	7.61164e-287
THOP1	-4.04007	5.19316	1314.86	6.67301e-288	1.3298e-286
TAOK3	1.68183	7.49168	1314.74	7.07853e-288	1.40881e-286
AXL	-6.58491	5.70244	1313.71	1.18249e-287	2.35044e-286
STK38L	2.49445	6.68117	1310.4	6.21944e-287	1.23466e-285
C6orf132	-6.47139	4.71865	1310.03	7.48426e-287	1.48385e-285
BMP1	-4.1278	5.03717	1309.98	7.66992e-287	1.51872e-285
COL7A1	-6.15904	5.87408	1309.15	1.16139e-286	2.29674e-285
CEP170B	-7.97102	5.78698	1308.77	1.40338e-286	2.77176e-285
TAF7	2.55691	6.26959	1308.47	1.63453e-286	3.22419e-285
DICER1	2.79553	8.74886	1308.45	1.64725e-286	3.24517e-285
PTPRU	-8.26253	5.39443	1308.1	1.96505e-286	3.86635e-285
CNOT6	2.39556	6.95909	1307.12	3.20382e-286	6.29571e-285
LTN1	2.0067	6.83546	1306.58	4.19168e-286	8.2265e-285
SRPK2	2.33776	7.16314	1306.34	4.74732e-286	9.30523e-285
MON2	2.17674	7.88464	1305.52	7.15336e-286	1.40036e-284
GAS8	-4.51085	4.44152	1304.84	1.00455e-285	1.96405e-284
ZMYM2	2.31415	7.64603	1304.35	1.28311e-285	2.50554e-284
UBA52	4.60637	10.1943	1304.3	1.31134e-285	2.55744e-284
RBFOX2	-5.93886	4.65375	1303.21	2.26687e-285	4.41541e-284
CD302	3.80731	6.06844	1303.07	2.43127e-285	4.72971e-284
C2	-3.68758	3.5319	1302.98	2.54158e-285	4.9381e-284
NAV2	-6.49471	5.64447	1302.33	3.51405e-285	6.81901e-284
DYNC1LI1	1.77351	6.30109	1301.83	4.51959e-285	8.75932e-284
SEPTIN8	-3.1124	4.72928	1301.62	5.02332e-285	9.72344e-284
C4orf3	2.6485	6.53264	1301.51	5.32061e-285	1.02861e-283
NSL1	2.02567	5.6371	1300.47	8.91627e-285	1.72159e-283
PPBP	6.11143	8.00256	1300.43	9.12562e-285	1.75983e-283
GPBP1L1	2.79533	8.17556	1300.25	9.9869e-285	1.92353e-283
PXK	2.10529	6.79214	1299.75	1.28029e-284	2.46285e-283
ERBB3	-6.4692	4.71769	1299.46	1.48167e-284	2.84672e-283
MORF4L1	2.13426	7.54789	1299.19	1.69599e-284	3.25446e-283
TMED2	2.77877	6.69674	1298.89	1.96518e-284	3.76635e-283
PCF11	2.1596	7.54834	1298.11	2.90481e-284	5.56033e-283
IRF2	2.29823	7.0128	1297.77	3.45096e-284	6.59763e-283
TBC1D5	1.57365	7.31962	1297.24	4.4947e-284	8.5825e-283
CDC42BPG	-5.89581	5.45706	1297.19	4.60461e-284	8.78157e-283
CNOT7	1.97319	6.56868	1297.06	4.92775e-284	9.38631e-283
ZRANB2	2.85746	6.98684	1296.98	5.13313e-284	9.76552e-283
PLP2	3.50697	6.68678	1295.44	1.10642e-283	2.10234e-282
CLEC12A	4.48428	8.16456	1295.32	1.17427e-283	2.22853e-282
ITGA3	-5.98651	5.39237	1294.81	1.51468e-283	2.87106e-282
TRPV4	-4.84066	4.50196	1290.81	1.12177e-282	2.1237e-281
VAPA	2.37675	7.95263	1288.09	4.38241e-282	8.28654e-281
FCGR3B	6.49376	10.2781	1287.53	5.78882e-282	1.09326e-280
AIDA	2.94249	6.99874	1287.17	6.93448e-282	1.30803e-280
NHLRC2	1.85127	6.76326	1287.07	7.28518e-282	1.37251e-280
LEPROT	2.71428	6.90616	1286.89	8.00248e-282	1.50582e-280
TRIP12	2.95734	9.42969	1286.73	8.63878e-282	1.62359e-280
CEP164	-2.15256	6.16261	1286.65	8.98103e-282	1.68587e-280
KBTBD2	2.06392	6.40673	1286.35	1.04554e-281	1.96026e-280
SRSF3	2.34716	7.34009	1285.6	1.51921e-281	2.84489e-280
PSMA4	1.98612	6.63395	1285.25	1.81473e-281	3.39421e-280
SMAD6	-5.67521	4.62648	1284.7	2.38747e-281	4.46005e-280
CCHCR1	-3.22256	4.5624	1284.42	2.75304e-281	5.1368e-280
TMEM184A	-5.47351	4.76708	1282.69	6.51923e-281	1.21494e-279
RP2	3.18801	6.65602	1282.68	6.54961e-281	1.21914e-279
RNF10	4.04397	9.90864	1281.49	1.1925e-280	2.21706e-279
RAB11A	1.83595	6.47422	1281.44	1.21785e-280	2.26148e-279
MORN1	-3.92285	5.2259	1280.94	1.56378e-280	2.90038e-279
NUDT21	1.80462	5.98442	1279.26	3.62548e-280	6.71622e-279
SCAF8	2.32817	7.27692	1279.18	3.77823e-280	6.99086e-279
SLC47A1	-5.8981	4.71276	1278.9	4.3408e-280	8.02221e-279
AP5M1	2.12219	6.69362	1278.05	6.67392e-280	1.23194e-278
SLC4A1	5.7413	10.521	1276.83	1.22423e-279	2.25711e-278
ADGRB1	-6.21644	5.32558	1276.59	1.38497e-279	2.55044e-278
SYBU	-6.08007	4.20838	1275.88	1.96802e-279	3.61985e-278
ZBTB7C	-7.42903	4.93732	1274.33	4.28666e-279	7.87529e-278
PHLDB1	-7.53612	5.82973	1274.12	4.76219e-279	8.73857e-278
USP38	2.02333	6.46379	1273.59	6.18771e-279	1.1341e-277
BTG1	3.39389	7.19058	1273.48	6.55015e-279	1.19911e-277
AP3B1	2.26105	7.37362	1273.23	7.41805e-279	1.35639e-277
UBE2N	1.96789	5.89514	1272.99	8.35544e-279	1.526e-277
PIGR	-10.0666	6.73146	1272.01	1.3704e-278	2.49989e-277
FOXP4	-3.27833	5.38978	1271.77	1.54566e-278	2.81629e-277
IFNGR1	4.1697	8.3212	1271.36	1.89351e-278	3.44605e-277
TTC28	-3.42068	5.03673	1271.22	2.02654e-278	3.68384e-277
FFAR4	-6.37462	4.26342	1270.62	2.74454e-278	4.98319e-277
BCL2L1	5.17738	9.52319	1270.04	3.66741e-278	6.65104e-277
SORBS3	-5.0151	5.87107	1269.57	4.63274e-278	8.39191e-277
ADCY5	-6.04728	4.98581	1269.3	5.31197e-278	9.61108e-277
FAM227A	-6.48637	4.78358	1268.87	6.58806e-278	1.19061e-276
RBM26	2.23752	7.37203	1268.44	8.17727e-278	1.47609e-276
ZBED5	1.98138	6.58298	1268.3	8.76863e-278	1.581e-276
PTCH2	-5.13085	4.29778	1268.26	8.93973e-278	1.60998e-276
EIF3E	2.30993	7.14651	1267.81	1.11855e-277	2.0121e-276
EXD3	-3.97642	5.3834	1267.59	1.24705e-277	2.24064e-276
PKD2L1	-6.92571	3.9281	1267.52	1.29499e-277	2.32409e-276
SULT1B1	4.49602	8.48499	1267.51	1.29697e-277	2.32497e-276
LRP5	-5.15132	5.09376	1267.07	1.6194e-277	2.8996e-276
DNALI1	-5.16067	4.2916	1266.64	2.01163e-277	3.59775e-276
HECA	3.01773	7.93796	1266.41	2.24801e-277	4.01589e-276
GNA11	-4.96033	4.5533	1265.98	2.78857e-277	4.97583e-276
PIK3R1	1.65859	7.18485	1265.73	3.15978e-277	5.63174e-276
UBE2W	2.94923	7.20628	1265.1	4.33914e-277	7.72487e-276
CISD2	4.57689	7.87608	1264.08	7.22609e-277	1.28497e-275
CCPG1	2.83761	6.80135	1264.07	7.25355e-277	1.28838e-275
C21orf91	2.59096	6.31721	1263.67	8.89377e-277	1.57791e-275
CCNT1	1.63116	6.14574	1263.57	9.35219e-277	1.65734e-275
TMEM131	1.45787	7.59569	1263.33	1.05076e-276	1.85998e-275
HMGB2	3.0997	7.42002	1263.15	1.15449e-276	2.04127e-275
APBB1IP	3.17387	8.11605	1262.92	1.29289e-276	2.28337e-275
HNRNPC	2.9282	8.5557	1262.39	1.68612e-276	2.97447e-275
PLCB3	-3.12888	5.98293	1261.39	2.78017e-276	4.89891e-275
BTBD10	1.86283	5.77107	1261.15	3.12655e-276	5.50302e-275
RNPC3	2.57578	6.65047	1260.28	4.84673e-276	8.52103e-275
AP2B1	2.51986	8.11984	1260.21	5.00466e-276	8.78873e-275
VPS29	3.0344	6.4663	1259.92	5.7923e-276	1.01604e-274
KRIT1	2.62152	7.06209	1259.72	6.4006e-276	1.12148e-274
IL17RC	-3.73981	4.37608	1259.16	8.48313e-276	1.48469e-274
AKIRIN1	2.24594	6.26419	1258.2	1.37041e-275	2.39574e-274
SRSF2	3.30862	6.0818	1258.08	1.45447e-275	2.53983e-274
SCNN1A	-4.98676	4.61686	1257.92	1.57433e-275	2.74606e-274
PKN2	3.26557	8.13469	1257.55	1.90043e-275	3.31114e-274
SRCIN1	-8.67503	5.69989	1257.31	2.13988e-275	3.72416e-274
CHIC2	2.53463	5.84513	1256.79	2.77823e-275	4.8297e-274
CHMP3	2.16574	6.26574	1256.69	2.91348e-275	5.05915e-274
RNF139	2.31849	5.52167	1256.59	3.07248e-275	5.32929e-274
CEP350	2.14424	8.24935	1256.51	3.19844e-275	5.54159e-274
DZANK1	-3.43088	4.34436	1256.32	3.51744e-275	6.08749e-274
TRMT1L	2.28624	6.35677	1254.95	6.97173e-275	1.20522e-273
RNF215	-3.11133	4.20101	1254.89	7.20009e-275	1.24332e-273
ARL15	2.21982	5.54385	1254.77	7.63004e-275	1.3161e-273
SRP9	2.85245	6.32808	1254.37	9.30868e-275	1.60386e-273
DNAI1	-8.34146	4.77509	1254.27	9.81912e-275	1.68993e-273
KCTD9	1.91877	5.89995	1253.87	1.19702e-274	2.05786e-273
RNASE2	5.7749	6.78581	1253.09	1.77031e-274	3.04007e-273
SCAF11	2.51589	8.61089	1253.04	1.81003e-274	3.10486e-273
AGRN	-6.14203	6.59165	1252.69	2.15992e-274	3.70094e-273
COLEC12	-7.01559	5.00867	1252.59	2.27241e-274	3.8894e-273
ASB8	1.63577	5.50725	1252.57	2.29938e-274	3.93123e-273
SMG7	2.07377	7.89275	1251.21	4.52278e-274	7.72406e-273
CGN	-8.90481	5.12103	1251.1	4.77914e-274	8.1529e-273
AKR1C1	-4.31786	4.41049	1250.81	5.54604e-274	9.4508e-273
SLC39A9	1.68423	6.08604	1250.57	6.22484e-274	1.05959e-272
ACOT11	-4.46612	4.93207	1250.22	7.45094e-274	1.2669e-272
GPD1	-7.25587	5.11083	1249.8	9.19352e-274	1.56149e-272
STX16	2.91262	7.14087	1249.06	1.33025e-273	2.25693e-272
MS4A6A	3.5879	8.19234	1248.87	1.45847e-273	2.4692e-272
USP33	2.57792	7.72441	1248.87	1.45855e-273	2.4692e-272
GIMAP6	2.34646	6.23185	1248.04	2.21591e-273	3.74726e-272
UHMK1	3.04342	8.36807	1247.59	2.77302e-273	4.68426e-272
GIMAP7	3.51283	5.92132	1247.53	2.85428e-273	4.81629e-272
YTHDF3	2.56569	7.35776	1247.08	3.57951e-273	6.03348e-272
WNK2	-8.12053	5.77631	1246.32	5.22738e-273	8.80151e-272
PLXNC1	3.72164	9.14456	1246.14	5.72872e-273	9.63518e-272
CNOT1	2.14211	8.2837	1246.09	5.85821e-273	9.84231e-272
TPM2	-4.861	4.81068	1245.86	6.57356e-273	1.10322e-271
ADCK1	-3.31571	4.4957	1245.66	7.28993e-273	1.22213e-271
APBA1	-6.87683	4.80437	1244.89	1.07111e-272	1.79374e-271
CELSR3	-4.94135	5.55014	1244.69	1.18503e-272	1.98238e-271
WAPL	2.25404	7.35106	1244.63	1.21846e-272	2.0361e-271
ZCCHC7	2.11468	6.3289	1244.28	1.45265e-272	2.42483e-271
CCDC117	1.97118	5.6522	1244.1	1.59076e-272	2.65253e-271
UGGT1	1.83332	7.64495	1243.92	1.74106e-272	2.90003e-271
CHCHD6	-4.54993	4.13351	1243.91	1.75135e-272	2.91403e-271
PPP1CB	3.77334	8.89685	1242.88	2.93289e-272	4.87476e-271
LRRFIP2	1.87254	7.38854	1242.32	3.88002e-272	6.44208e-271
USP10	2.04362	6.98563	1242.1	4.32879e-272	7.17951e-271
ARL6IP1	4.25533	7.81234	1241.77	5.10585e-272	8.45925e-271
AMZ1	-4.28039	4.72983	1241.2	6.77662e-272	1.12154e-270
MLPH	-10.5032	6.54777	1241.07	7.23284e-272	1.19577e-270
KIAA0232	2.30049	7.26486	1240.97	7.6279e-272	1.25974e-270
EPS8L2	-5.5725	5.08813	1240.71	8.65733e-272	1.42823e-270
CLBA1	-4.48209	3.95352	1240.52	9.51939e-272	1.56878e-270
SCIN	-6.85577	4.50684	1239.83	1.34797e-271	2.21908e-270
CHDH	-6.23348	4.64595	1239.68	1.4481e-271	2.38139e-270
MTMR6	2.34453	6.67428	1239.34	1.72511e-271	2.83393e-270
TMEM30A	2.9871	7.44114	1238.83	2.22163e-271	3.64572e-270
KLC4	-2.4201	4.49743	1238.21	3.02498e-271	4.95879e-270
IRAK4	2.52097	6.74056	1236.8	6.13797e-271	1.00512e-269
KAT6A	2.19105	8.15956	1236.25	8.05875e-271	1.31827e-269
TBK1	2.66852	6.34637	1236	9.16973e-271	1.49843e-269
CDC40	2.03624	6.07648	1235.43	1.21648e-270	1.98576e-269
PCYT2	-2.84444	4.73998	1235.27	1.31771e-270	2.14875e-269
RGS2	5.65584	8.90096	1234.99	1.51996e-270	2.47596e-269
KCP	-8.15444	5.4474	1234.97	1.52925e-270	2.48848e-269
FBXL20	1.57929	6.7865	1234.16	2.2954e-270	3.73129e-269
NFE2L3	2.25987	5.93722	1234.11	2.35629e-270	3.82625e-269
PAK2	2.831	8.18567	1233.47	3.24446e-270	5.26301e-269
HBA2	10.9931	14.199	1233.12	3.86067e-270	6.25607e-269
DCTN4	2.13119	7.11338	1232.71	4.74096e-270	7.67452e-269
TRIP10	-3.97484	4.42398	1232.66	4.86943e-270	7.87427e-269
LRRC71	-6.60773	4.41059	1232.15	6.27523e-270	1.0137e-268
CRIPT	2.7923	5.05245	1232.05	6.62134e-270	1.0685e-268
KRAS	2.8133	6.83866	1231.83	7.38189e-270	1.18999e-268
HBA1	9.18468	11.6764	1231.81	7.45876e-270	1.20063e-268
NSUN3	3.32181	6.83771	1231.81	7.46335e-270	1.20063e-268
SETD2	2.42874	8.2149	1231.79	7.52018e-270	1.20852e-268
PDE3B	2.26572	7.5862	1231.06	1.08588e-269	1.74324e-268
C20orf96	-3.90499	3.7691	1230.92	1.16535e-269	1.8689e-268
MCTP2	3.82201	8.83908	1230.77	1.25427e-269	2.00942e-268
CDC42SE1	3.4857	8.19842	1229.85	1.98524e-269	3.17721e-268
TBC1D23	2.45889	6.49683	1229.68	2.16792e-269	3.46599e-268
RSF1	1.95881	7.54685	1229.27	2.65618e-269	4.24224e-268
MUC12	-7.00676	5.74526	1228.23	4.45788e-269	7.11244e-268
LAMB3	-5.96771	4.75925	1226.63	9.9639e-269	1.58809e-267
IPMK	3.37148	7.40605	1225.39	1.85421e-268	2.95228e-267
TRAK2	3.74761	8.87172	1225.14	2.10179e-268	3.34305e-267
RELCH	2.09709	7.44254	1224.17	3.40671e-268	5.41308e-267
IKZF5	1.95935	5.47499	1224.16	3.42761e-268	5.44071e-267
P4HA2	-4.00277	4.93811	1223.77	4.16692e-268	6.60749e-267
BTF3	4.03419	8.46776	1223.68	4.35405e-268	6.89717e-267
C5orf24	2.01878	5.69221	1223.14	5.71247e-268	9.0398e-267
GPR161	-3.49899	4.72398	1222.83	6.66224e-268	1.0532e-266
TPRG1	-3.51892	5.12964	1221.83	1.09731e-267	1.73292e-266
JAK1	2.49991	8.36355	1221.26	1.45955e-267	2.30265e-266
OGA	3.02128	8.71369	1219.78	3.07308e-267	4.8433e-266
LGALS8	1.92111	6.60031	1218.82	4.95363e-267	7.79921e-266
SPATA13	2.19266	7.11947	1218.73	5.19631e-267	8.173e-266
PSMD6	2.06715	6.73543	1218.45	5.97942e-267	9.3952e-266
PPM1B	2.14751	6.80714	1217.38	1.02098e-266	1.6026e-265
PRKACB	2.66395	7.08508	1216.79	1.368e-266	2.14514e-265
LRRC23	-4.09611	4.42812	1216.66	1.46221e-266	2.29056e-265
CHTOP	2.17093	6.2932	1216.18	1.86139e-266	2.91292e-265
PPP3R1	2.94687	6.52783	1215.77	2.28522e-266	3.57259e-265
YY1AP1	2.87759	7.56525	1215.45	2.67286e-266	4.17439e-265
ARFGEF1	2.25991	8.06128	1215.26	2.95035e-266	4.60313e-265
CHRM3	-5.81319	4.47617	1214.08	5.31173e-266	8.27904e-265
MYO7B	-3.39799	5.99282	1213.6	6.73949e-266	1.04939e-264
ATP8A1	2.48278	7.11357	1213.51	7.06264e-266	1.0986e-264
MOB1B	2.68861	7.32571	1213.39	7.49546e-266	1.16476e-264
LILRB5	-5.00243	4.53316	1212.62	1.10378e-265	1.71351e-264
COP1	2.74959	7.77135	1212.3	1.29555e-265	2.0092e-264
TOP2B	2.12994	7.25432	1212.26	1.32361e-265	2.05067e-264
ANGPT4	-5.00187	3.92709	1212.01	1.49683e-265	2.31672e-264
MKS1	-2.95936	4.05375	1211.8	1.66023e-265	2.56707e-264
DNAH12	-5.64602	5.9778	1211.42	2.01386e-265	3.11077e-264
ENAH	-5.57729	5.37836	1211.17	2.28006e-265	3.51846e-264
HNRNPH3	2.03005	6.53202	1211	2.47642e-265	3.81768e-264
ATP7A	2.80517	6.8846	1210.93	2.56957e-265	3.95734e-264
EIF3H	2.04075	7.0078	1209.88	4.34986e-265	6.69249e-264
FBXO9	2.88557	8.02338	1207.77	1.24762e-264	1.91764e-263
SUMO1	1.99131	5.6898	1207.13	1.72482e-264	2.64848e-263
CFLAR	2.93827	9.98201	1206.66	2.17381e-264	3.33461e-263
CFAP57	-7.40681	4.48619	1205.66	3.5853e-264	5.49439e-263
DRC7	-6.20547	4.49402	1204.71	5.78247e-264	8.85276e-263
HTRA4	-3.25893	3.57959	1203.71	9.53332e-264	1.45808e-262
DCAF8	1.79533	6.0132	1203.2	1.22679e-263	1.87447e-262
TMOD3	1.77409	7.29224	1202.44	1.79934e-263	2.7466e-262
SHOC1	4.24835	8.49403	1201.28	3.21416e-263	4.90144e-262
CAMSAP3	-6.65248	4.45962	1201.21	3.32168e-263	5.06042e-262
FOXP1	1.6246	7.63006	1200.96	3.76803e-263	5.73479e-262
WDR97	-4.78419	4.80696	1200.56	4.60198e-263	6.99717e-262
TFCP2L1	-4.35041	5.12663	1199.56	7.61639e-263	1.15692e-261
ZFC3H1	2.93203	8.34167	1199.17	9.22226e-263	1.39948e-261
PRELID3B	2.16541	5.64034	1198.35	1.39623e-262	2.11671e-261
CROCC2	-8.09933	6.82118	1197.16	2.52158e-262	3.81903e-261
RNF169	2.07458	6.68571	1197.07	2.64736e-262	4.00561e-261
CLASP1	1.38027	7.4509	1196.09	4.3218e-262	6.53278e-261
CACNA1B	-8.84501	5.49828	1194.57	9.22904e-262	1.39369e-260
YBX3	4.28784	10.469	1194.56	9.29745e-262	1.40266e-260
RIF1	1.8145	7.60225	1193.99	1.23681e-261	1.86411e-260
POLK	2.32283	6.75041	1193.69	1.43537e-261	2.16127e-260
ORMDL1	2.88579	5.97956	1192.81	2.22378e-261	3.34515e-260
CIR1	2.64197	6.78876	1192.67	2.38492e-261	3.58407e-260
UBQLN2	2.66365	6.46652	1192.02	3.30477e-261	4.96163e-260
H3.3A	3.73106	8.43249	1190.81	6.04605e-261	9.06849e-260
LRCH3	2.14272	7.62723	1190.48	7.15138e-261	1.0716e-259
PHIP	2.67257	8.4843	1190.44	7.30095e-261	1.09296e-259
DOC2A	-6.06369	4.34	1190.39	7.46167e-261	1.11594e-259
FAM13B	3.09867	8.14278	1190.15	8.43859e-261	1.26083e-259
SMC4	2.84591	7.44236	1189.75	1.02827e-260	1.5349e-259
TJP3	-5.55683	4.87814	1189.66	1.07894e-260	1.60898e-259
ABCA3	-4.41483	5.28449	1189.49	1.17561e-260	1.75146e-259
NRBP2	-3.0311	5.04511	1189.04	1.46946e-260	2.18714e-259
SLCO2B1	-8.69163	7.37143	1188.72	1.72375e-260	2.56318e-259
EGLN1	2.71978	7.48443	1188.68	1.75981e-260	2.61428e-259
RNF2	1.94291	5.82816	1188.66	1.77892e-260	2.64014e-259
XK	5.29806	8.6227	1188.37	2.0519e-260	3.04238e-259
FAM91A1	2.3128	7.36488	1187.55	3.09072e-260	4.57827e-259
NECTIN4	-7.7303	3.9548	1186.81	4.47793e-260	6.62683e-259
CCDC69	2.05155	6.99412	1185.73	7.70438e-260	1.13907e-258
MCF2L	-5.38626	6.15852	1184.7	1.28952e-259	1.90471e-258
TLE4	1.95738	7.44984	1184.35	1.5396e-259	2.27194e-258
FCHSD2	2.10179	6.68337	1184.32	1.55679e-259	2.29512e-258
PRDM15	-2.65122	5.64007	1184.14	1.70599e-259	2.51269e-258
KCNT1	-7.44036	5.57473	1181.82	5.4579e-259	8.03113e-258
DNAAF5	-2.69722	5.00633	1181.8	5.49765e-259	8.08195e-258
SLC25A40	2.78859	6.44074	1180.97	8.35032e-259	1.2264e-257
CEMIP2	2.06331	7.32176	1180.84	8.89007e-259	1.30444e-257
RGL3	-5.78526	4.54155	1179.64	1.61852e-258	2.37261e-257
TRAF3IP1	-3.17499	5.21153	1179.36	1.86335e-258	2.72892e-257
CYP2F1	-8.29691	4.42657	1179.26	1.96008e-258	2.86789e-257
HHAT	-3.79091	4.2539	1179.23	1.99543e-258	2.91686e-257
EPN3	-7.44693	3.90974	1178.82	2.44368e-258	3.56874e-257
CYRIA	2.58074	6.98313	1178.14	3.42966e-258	5.00395e-257
FAM83E	-7.83632	3.92721	1178.04	3.61808e-258	5.2739e-257
LRRC58	1.85583	6.31652	1177.81	4.05892e-258	5.91095e-257
GNG2	3.39501	7.30966	1177.42	4.93162e-258	7.17511e-257
ISCA1	3.90286	7.77214	1177.4	4.97988e-258	7.23854e-257
PMFBP1	-3.96805	4.24463	1177.27	5.314e-258	7.71698e-257
UBE2H	3.36555	8.66169	1177	6.07507e-258	8.81396e-257
SMTN	-4.26396	5.16862	1176.61	7.40763e-258	1.07373e-256
PELI2	2.92924	6.8905	1175.76	1.13113e-257	1.63803e-256
DNM1	-4.73227	5.21258	1175.45	1.32194e-257	1.91256e-256
STAM	2.76098	6.55519	1175.23	1.47725e-257	2.13527e-256
ZNF444	-2.88743	4.81205	1175.21	1.49077e-257	2.15281e-256
MITD1	2.36889	5.78064	1175.17	1.52276e-257	2.19697e-256
COL6A3	-4.43682	5.48179	1175.12	1.55773e-257	2.24533e-256
MIB1	1.87179	6.78158	1174.69	1.93538e-257	2.78709e-256
SEPTIN3	-7.36364	3.82819	1174.3	2.35162e-257	3.38337e-256
TNFSF13B	3.92268	7.83115	1174.2	2.46712e-257	3.54626e-256
MICU2	1.71134	5.75149	1174.11	2.58157e-257	3.70733e-256
GNB1L	-4.16158	4.41483	1173.93	2.82576e-257	4.05426e-256
CLDN4	-8.19938	4.28183	1172.93	4.66293e-257	6.68396e-256
MMP14	-4.73427	5.33777	1172.5	5.77589e-257	8.27167e-256
WWC1	-7.34277	5.08143	1172.48	5.82766e-257	8.33813e-256
FEM1B	2.19188	6.76848	1171.95	7.61235e-257	1.08816e-255
PRPF38A	1.58709	6.19948	1171.71	8.58004e-257	1.22536e-255
CORO6	-4.21254	4.0751	1171.21	1.10203e-256	1.57242e-255
TFDP1	3.01398	8.0122	1170.77	1.37384e-256	1.95844e-255
KPNA1	1.81327	6.71205	1170.7	1.42529e-256	2.02992e-255
TCHH	-7.25714	4.60201	1170.27	1.76124e-256	2.5061e-255
TTC14	2.57046	6.86749	1169.63	2.42721e-256	3.45055e-255
SLC7A8	-5.21045	5.44205	1169.37	2.76629e-256	3.92899e-255
KIAA1586	3.69315	6.44401	1169.26	2.91776e-256	4.14033e-255
LAMTOR3	2.46241	6.04884	1169.18	3.03934e-256	4.30892e-255
ZNF217	2.92675	8.14772	1168.6	4.06032e-256	5.75113e-255
PAQR5	-6.88805	4.11786	1168.44	4.40667e-256	6.23602e-255
IL17RE	-5.5244	4.12512	1168.08	5.29106e-256	7.48072e-255
PARP3	-3.20629	4.27258	1166.85	9.75006e-256	1.37725e-254
IGSF22	-6.56076	4.2248	1166.84	9.82327e-256	1.38633e-254
CDC5L	1.72901	6.37713	1166.7	1.05099e-255	1.48189e-254
SNAPC4	-2.93131	5.29161	1164.87	2.62488e-255	3.69769e-254
AFTPH	2.52078	6.0152	1164.62	2.97439e-255	4.18627e-254
UBE2A	2.1878	6.09209	1164.22	3.64584e-255	5.12663e-254
NIN	2.31057	8.80159	1164.06	3.94332e-255	5.53992e-254
GTF2IRD1	-8.53706	4.85353	1163.85	4.37483e-255	6.14058e-254
ARPC5	2.98997	8.7964	1163.68	4.76304e-255	6.67945e-254
CCDC186	2.38603	6.96874	1163.44	5.37668e-255	7.53317e-254
STPG1	-3.02528	4.47824	1162.96	6.84974e-255	9.58841e-254
MUC5AC	-10.7609	8.10061	1162.77	7.52487e-255	1.0524e-253
C1orf35	-2.95701	4.22629	1162.72	7.70647e-255	1.07682e-253
TNKS2	2.27984	7.37449	1162.27	9.64953e-255	1.34712e-253
SCFD1	2.57384	7.18247	1162.23	9.88211e-255	1.37835e-253
PRKAR2B	3.48105	7.51722	1162.03	1.09153e-254	1.52108e-253
CFAP73	-7.77942	4.24355	1161.85	1.19084e-254	1.65799e-253
C6orf89	1.51685	6.45363	1161.8	1.22241e-254	1.70042e-253
FAM217B	2.02783	5.7469	1161.29	1.57631e-254	2.19074e-253
CD276	-8.26189	5.37349	1160.57	2.26751e-254	3.14856e-253
GNPTAB	1.84231	7.14725	1160.56	2.27009e-254	3.14932e-253
FXR1	1.99473	7.32889	1160.12	2.84064e-254	3.93733e-253
ZNF618	-3.37538	5.04246	1159.99	3.03086e-254	4.19723e-253
DNAAF1	-7.10155	5.95515	1158.85	5.36133e-254	7.41794e-253
HSD17B14	-8.11888	3.59705	1158.36	6.82323e-254	9.43222e-253
BOC	-7.78303	4.8697	1157.62	9.89349e-254	1.36643e-252
NABP1	3.78752	9.65006	1157.31	1.15824e-253	1.59827e-252
DRAM2	2.53613	6.12569	1157.02	1.3372e-253	1.84358e-252
ARNT	1.4732	6.52409	1156.71	1.55859e-253	2.1469e-252
RSPH1	-8.12914	4.51272	1156.67	1.59602e-253	2.19651e-252
BCAR1	-9.51244	5.58864	1156.01	2.21616e-253	3.04727e-252
THAP5	2.19274	5.67832	1155.69	2.59731e-253	3.5682e-252
SPEG	-7.32415	6.05312	1155.45	2.92858e-253	4.01975e-252
AIFM2	-3.71783	4.2045	1154.83	3.99485e-253	5.47845e-252
INTS6L	2.45536	6.14626	1154.7	4.25954e-253	5.83629e-252
PDZD7	-7.19166	4.39066	1154.32	5.162e-253	7.06657e-252
RAPGEF3	-3.88838	5.30581	1153.88	6.45137e-253	8.82388e-252
APOBEC3C	2.54325	6.3788	1153.75	6.85716e-253	9.37064e-252
BBS5	-6.56905	3.37953	1153.26	8.7878e-253	1.19984e-251
LPIN3	-8.12091	4.17545	1152.9	1.05121e-252	1.43401e-251
NRAS	2.51961	6.41644	1152.9	1.0526e-252	1.43463e-251
CFAP100	-5.85155	5.23063	1152.72	1.14939e-252	1.56519e-251
WTIP	-6.96527	4.99212	1152.48	1.29713e-252	1.76482e-251
TGFBR2	2.97721	8.07365	1152.09	1.57766e-252	2.14462e-251
ATAD3A	-3.68737	4.54985	1152.01	1.64361e-252	2.23231e-251
BAZ1A	3.2552	8.7775	1151.72	1.90027e-252	2.57865e-251
MINDY3	2.19135	6.21317	1151.42	2.20246e-252	2.98611e-251
TENM4	-8.34116	5.61429	1151.41	2.21457e-252	2.99991e-251
SH3PXD2A	-2.98829	5.91615	1151.36	2.27145e-252	3.07429e-251
TNS2	-4.74942	4.69042	1150.88	2.88754e-252	3.90472e-251
ZC3H11A	2.74174	8.03042	1149.73	5.13921e-252	6.94352e-251
MYO1A	-6.02744	4.0603	1148.72	8.49726e-252	1.14706e-250
CPNE3	2.35262	7.05746	1148.71	8.54713e-252	1.15279e-250
COL6A1	-8.17839	5.32576	1148.64	8.8687e-252	1.19512e-250
NEK10	-4.49059	5.00507	1148.52	9.41861e-252	1.26812e-250
MAPKBP1	-2.53529	5.60442	1147.8	1.347e-251	1.81203e-250
REEP5	2.40142	6.80067	1146.71	2.32688e-251	3.12748e-250
PACS2	-2.76544	6.36167	1146.52	2.55431e-251	3.4302e-250
PARVA	-7.76365	4.60338	1146.39	2.73225e-251	3.66599e-250
CLUH	-3.18962	6.07864	1146.35	2.78029e-251	3.72722e-250
MSRB1	3.62728	7.67555	1145.67	3.91632e-251	5.24564e-250
TRPV6	-6.40166	4.59982	1145.64	3.97081e-251	5.31405e-250
VWA7	-4.70037	4.09135	1145.59	4.08512e-251	5.46231e-250
RAB21	1.8215	7.12861	1145.16	5.05572e-251	6.7543e-250
SFT2D1	2.20519	5.84768	1145.15	5.08268e-251	6.78448e-250
CFAP251	-4.01936	5.40733	1145.07	5.27718e-251	7.03806e-250
DDX51	-2.84727	4.90129	1144.53	6.92248e-251	9.22442e-250
RTN3	3.35111	8.38329	1144.37	7.49441e-251	9.97798e-250
MPP1	4.2131	9.39783	1144.23	8.05443e-251	1.07144e-249
FBXW7	2.11746	7.32886	1143.64	1.08345e-250	1.44003e-249
CAMK2B	-8.55955	5.11675	1143.42	1.20793e-250	1.6041e-249
PPP1R13L	-4.47601	4.31169	1143.18	1.36063e-250	1.80534e-249
PSMF1	3.36756	8.50252	1143.08	1.4309e-250	1.89695e-249
MCTP1	2.52215	7.65191	1142.85	1.60877e-250	2.13094e-249
LZTS3	-6.61272	4.22395	1141.94	2.52788e-250	3.34551e-249
PPP4R3A	1.95366	7.21463	1141.5	3.154e-250	4.17059e-249
SH3BGRL	4.38039	8.62397	1140.67	4.77779e-250	6.31237e-249
AMOTL1	-3.36267	5.32758	1140.28	5.79958e-250	7.65583e-249
PTPRA	3.11694	8.37415	1139.89	7.07588e-250	9.33271e-249
LY96	4.50801	6.08528	1139.56	8.3148e-250	1.09575e-248
LTBP3	-4.01458	5.66214	1139.31	9.44955e-250	1.24423e-248
ARID4B	2.1733	7.71765	1138.83	1.19987e-249	1.57854e-248
RDH10	-2.80438	4.85017	1138.68	1.29494e-249	1.70218e-248
GNA14	-4.13034	3.44253	1137.6	2.21998e-249	2.91565e-248
PFAS	-2.98354	4.94763	1137.43	2.42447e-249	3.18152e-248
FOXN3	1.42895	7.32049	1137.26	2.63503e-249	3.45492e-248
GMCL1	1.75104	5.8278	1136.4	4.05005e-249	5.30574e-248
GPC1	-5.02976	4.74974	1136.4	4.05973e-249	5.31394e-248
WFS1	-5.62126	4.54633	1136.22	4.43622e-249	5.80184e-248
SH3KBP1	2.40445	7.13032	1136.13	4.6456e-249	6.07056e-248
USP43	-6.83732	4.37156	1135.69	5.78601e-249	7.55442e-248
AREL1	1.66399	6.92716	1135.67	5.83966e-249	7.61805e-248
FBXW2	1.85759	7.15576	1135.47	6.46139e-249	8.42206e-248
TTC23	-3.44804	4.10267	1135.01	8.10869e-249	1.05603e-247
TMEM74B	-5.25222	3.89952	1135.01	8.13512e-249	1.05859e-247
EZH1	1.74728	6.90259	1134.52	1.03822e-248	1.34987e-247
ACE	-6.80377	5.25973	1134.4	1.10182e-248	1.43136e-247
TTLL10	-7.86223	4.67815	1134.32	1.14735e-248	1.48926e-247
TMCO1	1.78314	5.76297	1133.6	1.64474e-248	2.13308e-247
ERP44	2.04901	6.47448	1133.19	2.02068e-248	2.61846e-247
GNA13	3.27306	8.3688	1132.23	3.25758e-248	4.21774e-247
FUBP1	2.27605	7.07685	1132.19	3.33767e-248	4.31784e-247
ADNP	2.21823	7.05699	1131.88	3.89563e-248	5.03545e-247
CCSER2	1.76952	6.74674	1131.33	5.12457e-248	6.61846e-247
NAMPT	5.30475	11.3029	1131.02	5.98082e-248	7.71789e-247
KPNA4	2.41648	7.6509	1130.78	6.76327e-248	8.72035e-247
L3MBTL1	-2.95742	5.07563	1130.42	8.08601e-248	1.04172e-246
PELP1	-2.78621	5.13736	1129.01	1.63585e-247	2.10572e-246
LIMS1	2.41878	7.77074	1128.99	1.65278e-247	2.12575e-246
IFIT1B	5.7475	7.7871	1127.89	2.86161e-247	3.67745e-246
CMYA5	-3.90394	4.73201	1127.8	2.9996e-247	3.85159e-246
OGFOD3	-2.59651	4.65321	1127.67	3.20714e-247	4.11469e-246
RASGRF1	-7.33444	4.75071	1127.55	3.40493e-247	4.36483e-246
ME3	-4.67128	4.83661	1127.44	3.59753e-247	4.60792e-246
GAPT	3.98736	6.87398	1126.12	6.93212e-247	8.87174e-246
GTF2B	1.83328	5.18726	1125.95	7.5686e-247	9.67834e-246
PLEKHG5	-7.06612	4.84862	1125.77	8.2981e-247	1.06024e-245
ANO7	-6.60836	4.57914	1125.76	8.32621e-247	1.06296e-245
STAT5B	2.5979	7.91848	1125.62	8.92756e-247	1.1388e-245
PDS5A	2.229	7.96267	1125.46	9.67012e-247	1.2325e-245
GAB1	1.98743	6.75792	1125.05	1.1891e-246	1.51432e-245
VARS2	-3.17734	5.04119	1124.85	1.31234e-246	1.66989e-245
POC1B	3.2713	7.68619	1124.54	1.53379e-246	1.95008e-245
SLC34A2	-9.19826	5.05978	1123.83	2.18665e-246	2.77787e-245
GABPB1	1.78458	6.50212	1123.63	2.41518e-246	3.06568e-245
GPR18	2.78184	5.07118	1122.6	4.05117e-246	5.1381e-245
DAGLA	-4.4507	5.01139	1122.53	4.19152e-246	5.31177e-245
DPYD	2.97008	8.21163	1122.33	4.63102e-246	5.86395e-245
ARL6IP6	1.90852	5.6375	1122.23	4.86165e-246	6.15095e-245
MXD1	4.43771	9.95893	1121.79	6.07112e-246	7.67492e-245
NDE1	1.69171	6.49675	1121.77	6.11538e-246	7.72459e-245
COL11A2	-7.03962	5.26387	1121.43	7.27251e-246	9.17873e-245
TMA7	3.50493	4.32353	1121.39	7.40987e-246	9.3445e-245
HNRNPK	3.08507	8.20549	1121.03	8.86852e-246	1.11749e-244
PLEKHS1	-7.22093	5.00397	1120.74	1.02477e-245	1.29024e-244
CFAP74	-10.176	6.06407	1120.45	1.18503e-245	1.49079e-244
OBSL1	-8.18625	5.14259	1120.41	1.20852e-245	1.51911e-244
PLEKHA4	-6.10481	4.25584	1119.33	2.07329e-245	2.60402e-244
TSG101	1.98002	6.17077	1119.1	2.33403e-245	2.92914e-244
PURB	2.04816	6.65855	1118.8	2.70517e-245	3.39217e-244
ELF3	-5.96113	5.19728	1118.08	3.88295e-245	4.86512e-244
DSCAML1	-8.43734	5.10337	1117.91	4.23181e-245	5.29795e-244
ARHGAP22	-4.55135	5.06825	1117.44	5.35427e-245	6.6978e-244
IFT122	-2.17111	5.64735	1117.37	5.53133e-245	6.91371e-244
CARD16	3.2457	6.53276	1117.22	5.97104e-245	7.45731e-244
BAHCC1	-4.2602	5.6819	1116.84	7.2182e-245	9.00767e-244
NUFIP2	2.86059	8.30168	1116.55	8.35885e-245	1.04227e-243
WDR38	-6.88563	3.88164	1116.41	8.96759e-245	1.11728e-243
DST	-3.14318	7.64319	1116.27	9.61315e-245	1.19675e-243
PMPCB	1.7813	5.65841	1115.73	1.26209e-244	1.56992e-243
HIF1A	3.2021	7.86588	1115.57	1.36125e-244	1.69192e-243
CNOT4	1.45796	6.4333	1115.5	1.41549e-244	1.75792e-243
DYM	1.37773	6.5694	1115.16	1.67109e-244	2.07371e-243
EVI5L	-3.17286	5.11673	1115.14	1.69354e-244	2.09988e-243
ABCB9	-5.43782	4.72984	1114.85	1.95834e-244	2.42628e-243
KANSL1L	1.9396	6.63837	1114.82	1.98903e-244	2.46233e-243
CEP72	-2.86089	4.11654	1114.7	2.10461e-244	2.60334e-243
DNAH6	-5.16836	5.66328	1114.47	2.36309e-244	2.92074e-243
IRF6	-5.88657	3.96137	1113.85	3.22785e-244	3.98641e-243
ATP10B	-6.03669	4.68109	1113.14	4.60323e-244	5.68048e-243
LIN54	2.24545	6.51054	1112.79	5.49516e-244	6.77576e-243
SH3D21	-3.70682	4.3978	1112.03	8.02708e-244	9.88988e-243
AKR1C2	-6.7445	4.01265	1111.93	8.44212e-244	1.0393e-242
ATRX	2.50203	8.19752	1111.41	1.0957e-243	1.34783e-242
ADAMTS13	-6.45874	4.73302	1111.38	1.11021e-243	1.36461e-242
FBXO38	2.0359	7.26883	1111.05	1.30928e-243	1.60802e-242
ARMC8	1.84623	6.91013	1110.72	1.54266e-243	1.89314e-242
LINS1	3.2203	7.79976	1110.55	1.67886e-243	2.05866e-242
SAMD8	2.19809	6.62705	1110.53	1.69753e-243	2.07991e-242
MOSPD2	2.94629	7.19967	1110.52	1.70527e-243	2.08774e-242
PTPDC1	-3.10105	4.26265	1110.33	1.87493e-243	2.29365e-242
SF3B6	2.60827	4.95069	1110.13	2.07134e-243	2.53193e-242
RALGAPB	1.55556	7.3189	1110.02	2.18809e-243	2.67253e-242
DNHD1	-1.98879	6.29165	1109.93	2.29537e-243	2.80137e-242
SLAIN2	2.11511	7.11454	1109.39	3.00455e-243	3.664e-242
PHF11	2.11779	6.65527	1109.34	3.08532e-243	3.75954e-242
HRNR	-5.99076	3.88164	1108.84	3.96826e-243	4.83163e-242
CR1	3.39844	8.74789	1108.63	4.40052e-243	5.35373e-242
LAMA5	-6.75129	6.58874	1108.43	4.86653e-243	5.91606e-242
SMAD4	1.50812	6.70749	1108.41	4.8992e-243	5.95111e-242
GRHL2	-7.07995	4.24191	1107.91	6.31166e-243	7.66085e-242
BRF1	-2.67704	6.29116	1107.76	6.78532e-243	8.22933e-242
STRN3	2.70258	7.38071	1107.62	7.28363e-243	8.82678e-242
BIRC6	2.22356	8.79214	1106.19	1.49297e-242	1.80787e-241
EXPH5	-4.84629	4.57095	1106.18	1.49585e-242	1.80994e-241
COL16A1	-8.36948	5.60596	1105.77	1.83989e-242	2.22448e-241
PIK3CG	2.54808	7.47601	1105.61	1.99002e-242	2.40413e-241
SNX3	4.17767	8.90997	1105.39	2.22698e-242	2.68831e-241
CTSS	4.70226	10.5105	1104.37	3.71192e-242	4.47738e-241
PPIP5K2	2.09088	7.6703	1103.71	5.17096e-242	6.23246e-241
MYO5C	-4.43852	5.14909	1103.67	5.25297e-242	6.32639e-241
NBR1	1.89397	7.42893	1103.51	5.71195e-242	6.87382e-241
RHBDF1	-6.87592	4.256	1102.77	8.27653e-242	9.95235e-241
SEC14L1	2.62853	8.912	1102.72	8.45349e-242	1.01573e-240
VTI1B	2.67109	6.54181	1102.15	1.12829e-241	1.35465e-240
IQGAP3	-4.62717	5.14798	1102.05	1.18459e-241	1.42115e-240
CLPX	1.96396	6.3178	1101.81	1.33356e-241	1.59863e-240
ADCY1	-5.15395	5.1793	1101.42	1.62335e-241	1.94451e-240
TTC17	1.75023	7.23694	1101.34	1.68798e-241	2.02037e-240
COBL	-7.66947	5.03988	1101.08	1.92021e-241	2.29656e-240
MIER2	-2.83666	5.07729	1100.5	2.57305e-241	3.07499e-240
CCDC74A	-7.70399	3.61149	1100.3	2.84151e-241	3.3932e-240
SLC35F5	1.78135	6.69138	1100.28	2.87588e-241	3.43161e-240
ADSS1	-5.48216	4.2653	1100.17	3.02635e-241	3.60837e-240
DLC1	-3.44336	5.11983	1100.09	3.15953e-241	3.76427e-240
NUDT4	3.0551	8.05636	1099.55	4.13629e-241	4.92421e-240
DNAJC3	2.46662	7.16305	1098.76	6.1473e-241	7.31269e-240
SLC2A3	3.924	9.0255	1097.71	1.03681e-240	1.23243e-239
SERPINH1	-3.95223	4.31713	1097.67	1.05922e-240	1.2581e-239
TP73	-6.02962	4.83739	1097.61	1.09225e-240	1.29634e-239
NOS2	-8.56458	4.32557	1097.42	1.20311e-240	1.42682e-239
LIMCH1	-6.5867	5.02121	1097.34	1.25129e-240	1.48282e-239
MYH14	-10.1925	6.55279	1096.85	1.59707e-240	1.89114e-239
GIT2	1.88026	7.20759	1096.65	1.76976e-240	2.09404e-239
CAPN8	-7.5208	4.29887	1096.51	1.89033e-240	2.23499e-239
VRK1	3.55536	7.06329	1096.2	2.21182e-240	2.61311e-239
TLL2	-7.18454	4.43867	1096.11	2.30968e-240	2.72665e-239
CNKSR1	-6.1224	4.10209	1095.54	3.07667e-240	3.62935e-239
SERTAD2	1.78373	6.58474	1095.52	3.11411e-240	3.67072e-239
COPS2	2.66265	6.82186	1095.51	3.12445e-240	3.68012e-239
PCARE	-7.45697	4.06435	1095.24	3.57219e-240	4.2043e-239
IFT43	-2.98851	3.87268	1094.82	4.41277e-240	5.18969e-239
CXCR2	4.51096	8.6632	1094.8	4.45899e-240	5.24008e-239
CSMD1	-6.12078	5.6548	1094.72	4.64432e-240	5.45374e-239
CST7	4.30526	7.05869	1093.99	6.69436e-240	7.85512e-239
NT5C2	2.8615	7.60648	1093.72	7.66101e-240	8.98259e-239
PCNX1	2.78519	9.18876	1093.4	8.99456e-240	1.05382e-238
SETX	2.86602	8.9477	1093.16	1.01102e-239	1.18364e-238
UROC1	-8.18845	4.08735	1092.97	1.11554e-239	1.30502e-238
CFAP91	-7.71723	4.28861	1092.94	1.13262e-239	1.324e-238
STEAP4	4.26017	8.53747	1092.85	1.18145e-239	1.38005e-238
DBF4B	-2.79043	4.67315	1092.08	1.7417e-239	2.03294e-238
NME9	-2.72941	4.04267	1091.73	2.07619e-239	2.42154e-238
SRGN	5.89804	10.5793	1091.64	2.16502e-239	2.52326e-238
ASF1A	2.93943	5.24519	1091.63	2.17631e-239	2.53451e-238
ATAD1	2.09329	5.81919	1091.08	2.87451e-239	3.34511e-238
KLF15	-6.49803	3.02904	1090.51	3.81452e-239	4.4357e-238
RBM27	2.47343	5.04716	1090.3	4.2276e-239	4.91237e-238
NPEPPS	1.84991	7.32051	1090.16	4.54142e-239	5.27308e-238
CSGALNACT2	3.27766	7.6355	1089.46	6.43789e-239	7.46949e-238
GALNT16	-7.90149	4.74157	1089.14	7.57952e-239	8.78749e-238
ATP6V1B1	-7.48325	3.64491	1088.35	1.12556e-238	1.30397e-237
C7orf57	-4.84911	3.24221	1087.92	1.39504e-238	1.61496e-237
H2BC21	3.1507	6.85146	1087.69	1.56569e-238	1.81115e-237
PTDSS2	-2.70373	4.8491	1086.74	2.51983e-238	2.91272e-237
GREB1	-7.36375	5.25885	1086.53	2.80223e-238	3.23674e-237
SSC5D	-6.54501	4.66611	1086.29	3.14645e-238	3.63164e-237
PEX14	-2.78163	4.92041	1085.96	3.72462e-238	4.29576e-237
TSPAN15	-5.68059	3.97445	1084.96	6.12957e-238	7.06425e-237
ARIH1	1.76906	7.39391	1084.24	8.77747e-238	1.01084e-236
MTHFD1L	-2.88718	5.07261	1083.61	1.20813e-237	1.39029e-236
CASZ1	-2.64874	5.55617	1083.55	1.24269e-237	1.429e-236
MYLIP	2.23294	5.95815	1083.38	1.35461e-237	1.55655e-236
VPS36	1.72466	6.38149	1083.13	1.5348e-237	1.76229e-236
RASEF	-8.21633	4.27317	1082.95	1.67656e-237	1.92364e-236
OBSCN	-4.75478	7.1759	1082.79	1.81582e-237	2.08189e-236
DPM1	2.31521	4.82446	1082.74	1.86754e-237	2.13961e-236
GRHL3	-5.79696	3.82196	1082.63	1.96462e-237	2.24918e-236
SH3BP4	-5.06281	4.63324	1082.63	1.96714e-237	2.25039e-236
MAST1	-5.54423	4.59721	1082.43	2.17287e-237	2.48392e-236
ERCC2	-2.57153	4.82869	1082.22	2.41868e-237	2.76288e-236
LTBP4	-3.5833	5.72544	1082.1	2.56255e-237	2.92508e-236
FHOD3	-7.84455	4.56125	1081.73	3.08773e-237	3.52197e-236
DMKN	-7.72885	4.59618	1081.4	3.6479e-237	4.15786e-236
SULT1C2	-8.27305	4.34324	1081.32	3.78363e-237	4.30939e-236
CDH4	-6.75444	4.59744	1080.97	4.51475e-237	5.13834e-236
DLG2	-4.98806	5.11205	1080.88	4.72845e-237	5.37762e-236
EIF3J	2.93612	6.97526	1079.91	7.68904e-237	8.73826e-236
AFAP1L1	-6.70643	4.32321	1079.69	8.56693e-237	9.72882e-236
CNEP1R1	2.19158	5.91529	1079.37	1.0072e-236	1.14297e-235
LAMA2	-3.36763	5.08311	1079.31	1.03865e-236	1.1778e-235
VPS37A	2.002	6.44418	1079.28	1.0515e-236	1.19149e-235
COL4A6	-6.0585	4.43646	1079.19	1.09979e-236	1.24531e-235
DNAI2	-7.46429	4.34455	1079.11	1.14726e-236	1.2981e-235
CYB5R2	-4.00625	4.31309	1079.01	1.20492e-236	1.36235e-235
FDXR	-4.19475	4.24569	1078.92	1.258e-236	1.42133e-235
TMEM53	-3.24284	3.30544	1078.84	1.31416e-236	1.48372e-235
FPR1	4.55367	8.87048	1078.26	1.75315e-236	1.9779e-235
DISP2	-4.46482	4.67983	1077.79	2.22419e-236	2.50751e-235
ADGRV1	-4.38116	5.79883	1077.31	2.81905e-236	3.17583e-235
MYCBPAP	-5.59348	4.60014	1077.17	3.01937e-236	3.39903e-235
MROH5	-7.90182	4.55119	1077.09	3.15622e-236	3.55051e-235
IRAK3	3.56024	9.20061	1076.82	3.6011e-236	4.04805e-235
ATE1	1.68068	5.82836	1076.78	3.6702e-236	4.12274e-235
PDK3	2.50487	5.69759	1076.68	3.86772e-236	4.34147e-235
RNF13	2.99687	7.55223	1076.54	4.15766e-236	4.66355e-235
PTPN21	-6.06755	4.27802	1076.34	4.57377e-236	5.12659e-235
MTPN	3.91341	8.7248	1076.2	4.91819e-236	5.50865e-235
NAA50	2.03507	6.99717	1075.7	6.32256e-236	7.07653e-235
SHANK2	-9.38821	5.95662	1075.19	8.13434e-236	9.0978e-235
EHMT2	-2.30564	5.32606	1075.19	8.15542e-236	9.11481e-235
PSTPIP2	2.71497	6.95884	1074.8	9.88724e-236	1.10424e-234
KMT5B	1.46732	6.50056	1074.54	1.12583e-235	1.25646e-234
TONSL	-3.82337	4.82854	1074.49	1.16001e-235	1.29368e-234
UBXN4	2.70105	7.81158	1074.24	1.31435e-235	1.46475e-234
CEP57	1.94539	6.27679	1073.96	1.50643e-235	1.67761e-234
STK11IP	-2.24695	5.46967	1073.82	1.61458e-235	1.79675e-234
RPA2	2.65259	5.92823	1073.78	1.6538e-235	1.83908e-234
USP25	2.75907	8.40074	1073.45	1.95152e-235	2.16861e-234
EXOC8	2.15008	5.62983	1072.99	2.45223e-235	2.72307e-234
DZIP1	-6.35207	4.15257	1072.74	2.78228e-235	3.08735e-234
SPOP	1.36078	6.16784	1072.25	3.54765e-235	3.93383e-234
GOLGA6L10	-5.86013	3.86046	1071.47	5.2414e-235	5.80782e-234
MMGT1	2.34691	5.58113	1071.46	5.26458e-235	5.82934e-234
CSTA	3.53902	6.04192	1070.45	8.74439e-235	9.67555e-234
CAPN7	1.77788	6.47998	1070.18	9.99709e-235	1.10538e-233
NUMB	2.56674	8.33342	1069.64	1.31288e-234	1.45061e-233
DNAJC5B	-5.43077	3.38707	1069.03	1.78281e-234	1.96844e-233
TTC13	1.77394	6.16776	1068.96	1.84381e-234	2.03435e-233
SHROOM3	-9.49312	5.39188	1068.9	1.89975e-234	2.09459e-233
ROCK1	2.69798	8.74873	1068.89	1.91263e-234	2.10728e-233
ASB7	2.07544	5.42983	1068.46	2.36592e-234	2.60486e-233
SLIT3	-8.10568	5.4454	1068.29	2.57642e-234	2.83461e-233
RCSD1	2.39509	6.97993	1067.6	3.62957e-234	3.99047e-233
AQP7	-7.98546	4.07331	1067.21	4.42721e-234	4.86398e-233
TMEM184C	1.68902	5.82075	1066.81	5.40762e-234	5.93691e-233
POLR1D	2.71384	7.55567	1066.72	5.66478e-234	6.21484e-233
DIMT1	2.09961	5.56371	1066.68	5.76119e-234	6.31615e-233
KRT7	-8.66899	4.41795	1066.59	6.02109e-234	6.59643e-233
KALRN	-5.27113	5.94686	1066.54	6.18948e-234	6.77613e-233
ARHGAP39	-7.95759	4.94301	1066.07	7.81112e-234	8.54545e-233
RNF111	2.04298	7.02221	1065.55	1.01692e-233	1.11174e-232
FRMPD1	-8.14851	3.98023	1065.43	1.07873e-233	1.17848e-232
JAKMIP3	-6.20478	4.61986	1065.29	1.15407e-233	1.2599e-232
SLC12A5	-5.20744	4.97887	1065.02	1.32262e-233	1.44289e-232
PRDM2	1.64585	7.70228	1063.95	2.26626e-233	2.47061e-232
ITGB1	2.37986	7.89276	1063.04	3.56428e-233	3.88293e-232
GRAMD2A	-7.34146	4.0635	1063.03	3.57813e-233	3.8953e-232
CFAP20DC	-5.15703	4.33373	1063.01	3.62482e-233	3.94335e-232
DHX15	1.7786	7.00003	1062.81	3.99951e-233	4.34792e-232
AHNAK2	-6.50713	5.77049	1062.81	4.00627e-233	4.35223e-232
TLR2	4.37393	8.45425	1061.66	7.12181e-233	7.7314e-232
FAM83F	-5.57429	5.00506	1061.22	8.85783e-233	9.60929e-232
TACC2	-9.7783	5.97864	1061.18	9.0434e-233	9.80376e-232
PAX9	-6.95415	3.88529	1061.06	9.61151e-233	1.04124e-231
NR4A3	-4.47749	4.49112	1060.6	1.21181e-232	1.31187e-231
PROM2	-7.40006	4.78246	1059.85	1.76264e-232	1.90685e-231
TAF6L	-2.69398	3.50586	1059.72	1.88073e-232	2.03318e-231
DAB2IP	-6.50637	5.11609	1059.63	1.96664e-232	2.12458e-231
SNX33	-3.16243	4.50447	1059.53	2.06549e-232	2.22981e-231
KLHL9	1.92611	6.01069	1059.38	2.22345e-232	2.39867e-231
KIAA1549	-6.48272	4.78643	1059.28	2.33659e-232	2.51897e-231
ETFRF1	2.4763	4.44365	1059.16	2.48634e-232	2.67855e-231
PNPLA8	1.8104	6.14335	1058.99	2.7075e-232	2.91479e-231
SLK	2.25465	7.78166	1058.58	3.32474e-232	3.5768e-231
H3C10	3.84651	6.39884	1057.64	5.32861e-232	5.72863e-231
DUOX2	-8.6293	5.16481	1057.45	5.83614e-232	6.26991e-231
INTU	-4.26919	5.09582	1057.37	6.08619e-232	6.53402e-231
FBXO15	-6.00232	4.18174	1057.24	6.50131e-232	6.97486e-231
TOR1A	1.68607	5.97015	1057.14	6.84302e-232	7.3364e-231
KIFC3	-3.73973	5.93745	1056.9	7.71316e-232	8.26357e-231
CES4A	-3.21074	4.20759	1056.78	8.18264e-232	8.7605e-231
ARVCF	-4.39706	4.93251	1056.67	8.64146e-232	9.24535e-231
ATG2B	1.71054	7.17728	1056.57	9.10288e-232	9.73231e-231
PTGFRN	-4.04253	4.46247	1056.02	1.19847e-231	1.28046e-230
MED1	1.78539	6.6164	1055.79	1.34347e-231	1.43439e-230
ATAD3B	-3.14066	5.17642	1055.71	1.39946e-231	1.49315e-230
DTNA	-5.13135	4.92979	1055.65	1.43902e-231	1.5343e-230
ASTN2	-5.18697	4.78257	1054.81	2.19642e-231	2.34024e-230
CD93	3.29661	7.82796	1054.45	2.62931e-231	2.79955e-230
PCSK4	-6.88596	4.01554	1054.34	2.77327e-231	2.9508e-230
TMEM65	2.09344	6.57878	1053.95	3.36325e-231	3.5761e-230
LRRC45	-3.74543	4.83892	1053.86	3.52628e-231	3.74688e-230
CDK13	1.65481	7.25557	1053.78	3.66556e-231	3.89222e-230
HYDIN	-9.50291	6.31907	1053.72	3.77706e-231	4.00787e-230
CFAP65	-9.57537	5.5233	1053.7	3.81216e-231	4.04235e-230
DZIP1L	-5.83751	5.95788	1053.57	4.06827e-231	4.31098e-230
TMEM231	-4.9463	3.7397	1053.21	4.87339e-231	5.16061e-230
WTAP	2.30112	6.91636	1053.15	5.03146e-231	5.32437e-230
KRT15	-8.50062	4.26284	1052.11	8.46958e-231	8.95652e-230
PLAC8	2.97753	7.69716	1052.03	8.79607e-231	9.29545e-230
GMFB	2.24262	6.59763	1050.34	2.05512e-230	2.17032e-229
CBX3	2.05609	6.43052	1049.91	2.54538e-230	2.68623e-229
VMP1	3.86123	9.52246	1049.36	3.35495e-230	3.53819e-229
SDK1	-7.46695	5.70931	1048.89	4.24829e-230	4.47728e-229
ACTR2	3.81162	9.37032	1048.8	4.43799e-230	4.67405e-229
SRGAP3	-4.57863	5.72993	1048.58	4.94364e-230	5.20305e-229
TNC	-4.13729	4.93021	1048.43	5.34418e-230	5.6208e-229
SNX27	2.21965	7.50639	1048.32	5.64743e-230	5.93573e-229
VSIR	3.27664	8.39676	1048.24	5.86601e-230	6.1613e-229
RHPN1	-4.75785	4.96056	1047.59	8.13817e-230	8.54205e-229
DRC1	-6.31976	4.29098	1047.52	8.43617e-230	8.84886e-229
SPTBN4	-7.36992	5.49741	1047.37	9.08222e-230	9.52008e-229
GPR65	2.91041	6.49304	1047.12	1.02863e-229	1.07749e-228
BPTF	2.2013	8.61278	1046.71	1.25995e-229	1.31891e-228
OSBPL9	1.71018	7.00119	1046.58	1.34795e-229	1.41008e-228
ITFG1	1.73431	6.11782	1046.47	1.42271e-229	1.48728e-228
NTN1	-4.6367	4.48081	1046.14	1.68257e-229	1.75775e-228
IDI1	2.7077	6.44246	1046.01	1.7914e-229	1.87018e-228
NUPR1	-5.04081	5.74077	1045.91	1.88504e-229	1.96663e-228
PPP1R16A	-4.38387	4.14507	1045.76	2.02736e-229	2.11369e-228
GPRC5A	-8.14619	4.78006	1045.68	2.11269e-229	2.20116e-228
NUSAP1	4.03303	8.01118	1045.53	2.27592e-229	2.36964e-228
COL5A1	-8.29876	5.74188	1045.5	2.31794e-229	2.41178e-228
LSAMP	-8.95347	4.53471	1044.79	3.29688e-229	3.42805e-228
MOK	-3.82786	5.14792	1044.63	3.58577e-229	3.72594e-228
KCNJ5	-7.56628	3.90072	1044.57	3.68419e-229	3.82564e-228
VWA5B1	-7.6865	4.61962	1044.45	3.91091e-229	4.05836e-228
GRM7	-6.15225	4.41301	1044.16	4.52046e-229	4.68775e-228
PIP4P2	3.54057	6.15729	1043.61	5.97245e-229	6.18934e-228
PRPF40B	-4.20222	4.07953	1043.35	6.79454e-229	7.03659e-228
CCL5	4.06287	7.53853	1043.18	7.39502e-229	7.65335e-228
ARHGEF5	-3.43625	4.06989	1043.01	8.06236e-229	8.33844e-228
OAZ2	1.97512	6.82916	1042.77	9.07338e-229	9.37784e-228
NPHP1	-7.48064	4.61229	1042.66	9.56381e-229	9.87815e-228
ADAMTS7	-7.98918	5.02844	1042.45	1.06693e-228	1.10126e-227
ANKRD35	-6.50824	3.84568	1041.31	1.88298e-228	1.94229e-227
CPLX2	-6.46249	4.41669	1041.13	2.06045e-228	2.12393e-227
ODAD3	-6.06559	4.46192	1040.82	2.40691e-228	2.47942e-227
BRAP	2.0154	6.08928	1040.59	2.70486e-228	2.7845e-227
TMPRSS4	-6.80457	4.82919	1039.94	3.7433e-228	3.85096e-227
TAB3	2.35441	7.20916	1039.83	3.94997e-228	4.06088e-227
SP4	2.19603	5.99561	1039.82	3.97502e-228	4.08393e-227
HERC3	1.99928	7.38444	1039.31	5.13075e-228	5.26785e-227
RTN4R	-5.74719	3.86317	1038.88	6.36233e-228	6.52801e-227
NRDC	2.49819	8.10851	1038.6	7.32783e-228	7.51369e-227
GABRE	-7.41199	3.8279	1038.47	7.8187e-228	8.01171e-227
INPP5J	-8.00907	3.95326	1037.98	9.98145e-228	1.02211e-226
SCUBE2	-5.38721	4.53895	1037.88	1.04617e-227	1.07058e-226
WDR33	1.31768	6.806	1037.55	1.23757e-227	1.26562e-226
RBM22	1.66567	5.96553	1037.37	1.35345e-227	1.38321e-226
TLCD2	-5.30806	4.61307	1037.22	1.46008e-227	1.4912e-226
PLBD1	3.98471	8.29559	1036.32	2.29014e-227	2.33742e-226
KCNA2	-5.25805	4.88122	1036.25	2.37348e-227	2.42089e-226
ATP8B3	-3.68435	4.85362	1035.37	3.67591e-227	3.74687e-226
GNAQ	2.93598	8.47308	1035.27	3.86708e-227	3.93915e-226
PARD3B	-6.9014	4.67215	1035.17	4.06977e-227	4.1429e-226
KYAT3	2.22173	5.26886	1035.03	4.37677e-227	4.45249e-226
SOX13	-4.34611	5.14949	1034.96	4.51739e-227	4.59253e-226
PPFIA3	-6.7967	4.79348	1034.93	4.59828e-227	4.67171e-226
FGFR3	-7.61596	4.59847	1034.77	4.97712e-227	5.05329e-226
LONP1	-2.63044	5.73461	1034.71	5.1179e-227	5.19283e-226
PNISR	2.94329	8.41628	1034.48	5.756e-227	5.83646e-226
TELO2	-3.46177	5.30485	1034.43	5.90797e-227	5.98664e-226
VWA3B	-7.33061	5.1602	1034.38	6.05241e-227	6.129e-226
TAF9B	2.33014	4.87055	1034.1	6.96442e-227	7.04795e-226
HSDL2	2.08071	6.16423	1033.92	7.61848e-227	7.70484e-226
PSEN1	1.93754	7.5777	1033.62	8.85026e-227	8.94475e-226
SLC44A2	2.19852	7.63588	1032.93	1.24987e-226	1.2624e-225
ZNF493	2.01006	6.33187	1032.92	1.25521e-226	1.26697e-225
GHITM	3.03214	6.90957	1032.63	1.44861e-226	1.46122e-225
APPL2	1.81714	6.79755	1032.58	1.48759e-226	1.49957e-225
TRIP6	-2.89841	4.18946	1032.45	1.59033e-226	1.60209e-225
TMEM163	-4.13061	4.06072	1031.84	2.15123e-226	2.16574e-225
CHST6	-8.69655	4.66273	1031.8	2.20324e-226	2.21666e-225
CACNA1H	-7.33809	5.28695	1031.71	2.29669e-226	2.30919e-225
MGAT3	-4.32216	4.95948	1031.52	2.52799e-226	2.5401e-225
MYH15	-5.86744	4.48885	1031	3.28274e-226	3.29633e-225
TEKT2	-7.16601	4.29012	1030.95	3.36985e-226	3.38161e-225
HNF4A	-8.09701	4.22394	1030.67	3.86655e-226	3.87754e-225
BAIAP2	-3.55224	5.79142	1030.62	3.97731e-226	3.98604e-225
DQX1	-5.06485	3.00498	1030.29	4.67263e-226	4.67987e-225
SFT2D2	1.8927	7.54663	1029.86	5.81641e-226	5.82166e-225
TGFBR1	2.51457	7.4207	1029.44	7.15983e-226	7.16167e-225
MST1R	-6.70164	3.77054	1029.31	7.64393e-226	7.64098e-225
HSPG2	-5.9118	6.54983	1029.27	7.81284e-226	7.8048e-225
FCSK	-2.77115	5.22656	1028.99	8.95664e-226	8.94166e-225
JAML	3.22296	8.91956	1028.92	9.29064e-226	9.26915e-225
CTXND1	-6.24877	3.75071	1028.76	1.00856e-225	1.00558e-224
PAPPA	-6.4358	4.54418	1028.63	1.07189e-225	1.06804e-224
NAPG	1.70349	6.02047	1028.56	1.11263e-225	1.10792e-224
CCDC85C	-2.03159	5.20645	1028.56	1.11522e-225	1.10979e-224
SLF1	2.83776	6.8731	1028.19	1.33768e-225	1.33031e-224
C5orf15	2.12575	5.38979	1028.01	1.46436e-225	1.45536e-224
LAMC2	-7.68116	4.62388	1027.92	1.53526e-225	1.52485e-224
EMP2	-8.23609	4.19255	1027.26	2.13458e-225	2.11875e-224
HID1	-7.16695	4.5198	1027.19	2.21238e-225	2.19456e-224
NCBP1	1.69298	6.34401	1027.08	2.33702e-225	2.31673e-224
SECISBP2	1.37663	7.0932	1027.02	2.40835e-225	2.38591e-224
HBEGF	-4.03116	4.53909	1026.27	3.50944e-225	3.47452e-224
TGM1	-4.37703	4.10788	1026.18	3.66115e-225	3.62242e-224
ARHGAP23	-4.28027	5.20555	1026.16	3.70336e-225	3.66185e-224
BAZ2B	2.5666	8.90011	1025.9	4.20647e-225	4.15667e-224
SPATA18	-8.3057	4.65681	1025.87	4.28228e-225	4.22889e-224
RAF1	2.23063	7.79492	1025.41	5.37312e-225	5.30275e-224
MPP3	-5.12491	4.11175	1025.09	6.33068e-225	6.2438e-224
HEYL	-7.55517	3.33775	1024.92	6.86687e-225	6.76834e-224
BSN	-4.44134	5.24745	1024.66	7.84795e-225	7.73043e-224
ZNF579	-5.1128	4.02496	1023.88	1.1608e-224	1.14269e-223
ADCY2	-9.04738	5.11963	1023.77	1.22346e-224	1.20361e-223
VBP1	2.45669	5.06444	1023.49	1.40676e-224	1.38306e-223
MEF2A	2.42396	7.54684	1023.46	1.42895e-224	1.40398e-223
TSNARE1	-3.3631	5.12343	1023.18	1.64217e-224	1.61246e-223
PTPN3	-7.14608	4.74192	1022.98	1.82067e-224	1.78661e-223
DEK	2.63103	7.73515	1022.95	1.8483e-224	1.81258e-223
ARHGAP44	-4.56272	4.63826	1022.88	1.91303e-224	1.87487e-223
IQGAP1	3.3487	10.2222	1022.43	2.39804e-224	2.34872e-223
NTRK3	-8.24366	5.66592	1022.36	2.47715e-224	2.42467e-223
TMPRSS2	-7.4361	4.72675	1022.06	2.87751e-224	2.81477e-223
ANP32E	2.24534	6.35669	1021.82	3.24125e-224	3.16859e-223
MAGI1	-7.62591	5.18328	1020.87	5.23497e-224	5.11439e-223
DYNLT1	2.32888	6.39918	1020.73	5.60934e-224	5.47669e-223
CLDN7	-5.43989	3.84833	1020.45	6.45826e-224	6.30157e-223
ZMYM5	2.00557	5.33447	1020.42	6.53808e-224	6.37545e-223
IGSF3	-6.7574	4.30319	1020.21	7.25565e-224	7.07072e-223
OXR1	1.72491	6.63958	1020.12	7.61002e-224	7.41141e-223
NCOA6	1.39581	7.10427	1020.1	7.68496e-224	7.47971e-223
RABEP2	-3.02843	5.14652	1019.9	8.47283e-224	8.24137e-223
ATF1	1.81513	5.32548	1019.65	9.60087e-224	9.33275e-223
NLK	1.68184	6.04445	1019.64	9.67764e-224	9.40149e-223
RPH3AL	-3.57601	4.60837	1019.59	9.90761e-224	9.61887e-223
DDX3X	3.26628	9.08131	1019.5	1.03535e-223	1.00455e-222
OPA1	2.69703	7.89746	1019.39	1.0941e-223	1.06089e-222
HECW1	-8.61448	5.0751	1019.3	1.14369e-223	1.10828e-222
PLEKHH3	-6.1303	4.20377	1019.29	1.15259e-223	1.11621e-222
UNC79	-6.23128	4.87589	1019.01	1.3271e-223	1.28441e-222
PNRC1	4.08143	9.31688	1018.93	1.37832e-223	1.33315e-222
CCDC154	-4.36041	3.83618	1018.91	1.39236e-223	1.34589e-222
NRP1	-5.25792	5.16092	1018.57	1.64759e-223	1.59161e-222
SVEP1	-6.89183	4.99669	1018.32	1.86728e-223	1.80272e-222
GNL1	-2.50874	4.98722	1018.04	2.15129e-223	2.07562e-222
PPTC7	1.94956	6.42793	1017.54	2.77153e-223	2.67237e-222
TM9SF3	2.07643	7.19451	1017.15	3.36781e-223	3.2453e-222
KRT80	-7.502	4.00862	1016.84	3.93151e-223	3.78615e-222
GDAP2	1.82814	6.8177	1016.73	4.15367e-223	3.99762e-222
CFAP61	-8.35943	4.61994	1016.68	4.25664e-223	4.09419e-222
EGFR	-9.28798	5.10517	1016.2	5.39477e-223	5.18566e-222
MTUS2	-7.03568	4.45214	1015.98	6.02218e-223	5.78517e-222
MMP19	-5.56853	5.15625	1015.82	6.54081e-223	6.2795e-222
SPR	-5.4026	3.11083	1015.77	6.69426e-223	6.42285e-222
MAPK8IP1	-6.4616	3.94168	1015.44	7.89457e-223	7.56981e-222
ABHD18	1.87067	5.97767	1015.36	8.21506e-223	7.87226e-222
DLGAP2	-7.52445	4.61702	1015.27	8.62575e-223	8.26071e-222
RPAP1	-2.60349	5.03538	1014.59	1.21124e-222	1.15927e-221
INAVA	-6.94999	4.40761	1014.11	1.54054e-222	1.47352e-221
MACROD1	-4.77483	3.64601	1013.82	1.7815e-222	1.70295e-221
CUL5	1.82188	6.18366	1013.62	1.96678e-222	1.87891e-221
FRAS1	-7.37856	5.65987	1012.76	3.02693e-222	2.88992e-221
NAP1L4	2.34174	7.61196	1012.53	3.38651e-222	3.23123e-221
PITX1	-7.67317	3.86365	1012.44	3.55222e-222	3.38726e-221
XRN2	2.35014	6.98178	1012.23	3.94377e-222	3.75832e-221
PKD1	-3.43479	6.72883	1012.16	4.08592e-222	3.8914e-221
LPIN2	2.30016	7.75009	1011	7.31508e-222	6.96256e-221
COL22A1	-9.42244	5.36301	1010.91	7.64434e-222	7.27149e-221
SFTPC	-8.3625	4.51647	1010.56	9.09626e-222	8.64729e-221
ZNF334	-5.18768	3.56144	1010.36	1.00316e-221	9.53065e-221
TMEM132A	-3.54843	4.73723	1009.17	1.82502e-221	1.73282e-220
U2SURP	2.08762	7.37428	1008.71	2.29431e-221	2.17707e-220
CATSPERG	-3.43599	5.05828	1008.68	2.33248e-221	2.21194e-220
IQUB	-4.76113	3.85646	1008.34	2.76092e-221	2.61664e-220
EFR3B	-5.0247	4.8621	1008.18	2.99617e-221	2.83786e-220
MAP6	-7.90138	4.27196	1008.06	3.17809e-221	3.00834e-220
ADCY6	-6.74245	4.63397	1007.7	3.81463e-221	3.60867e-220
CECR2	-5.11846	4.67599	1007.52	4.15601e-221	3.92922e-220
FOXO4	3.28027	7.02903	1007.48	4.25389e-221	4.01932e-220
SLC13A3	-6.60524	4.21081	1007.44	4.32707e-221	4.08598e-220
CELSR2	-4.74942	5.38782	1007.36	4.51728e-221	4.26299e-220
EP300	2.41072	8.69831	1006.99	5.44319e-221	5.13366e-220
ATP2B1	2.49251	7.7773	1006.71	6.2334e-221	5.87537e-220
PRPF40A	2.14042	7.50107	1006.51	6.91977e-221	6.51836e-220
ANKFN1	-8.1923	4.5786	1006.4	7.3081e-221	6.87998e-220
ALK	-3.28096	5.03758	1006.36	7.44663e-221	7.00615e-220
CEP192	2.08206	7.63319	1005.91	9.3223e-221	8.76556e-220
TUBB1	4.06599	6.95429	1005.77	1.00137e-220	9.40993e-220
TSPAN11	-8.08889	4.04914	1005.65	1.06456e-220	9.99768e-220
CRHR2	-5.78833	3.97238	1005.1	1.40052e-220	1.31449e-219
NDEL1	2.11189	7.42916	1004.45	1.93678e-220	1.81671e-219
CHTF18	-4.23643	4.81159	1004.4	1.98643e-220	1.86216e-219
PABIR2	2.12767	5.90286	1004.33	2.0519e-220	1.92237e-219
CCNI	4.15169	9.82026	1004.29	2.101e-220	1.96718e-219
CDON	-6.52125	4.29408	1004.17	2.22688e-220	2.08379e-219
HMCN2	-10.1851	6.55559	1003.9	2.55455e-220	2.38896e-219
SULF1	-7.96552	4.33964	1003.84	2.62713e-220	2.45536e-219
COPB1	2.01027	6.65619	1003.73	2.77806e-220	2.59486e-219
CHD5	-8.34675	5.39035	1003.62	2.93308e-220	2.73802e-219
B9D1	-4.44245	3.83622	1003.46	3.17828e-220	2.96512e-219
JAG2	-6.56017	4.74614	1003.29	3.46034e-220	3.22632e-219
USH2A	-5.42757	5.1735	1002.97	4.06938e-220	3.7919e-219
RIMOC1	1.62397	5.92131	1002.94	4.12966e-220	3.84576e-219
CD164	3.24388	8.79115	1002.63	4.818e-220	4.48409e-219
PLEKHG4B	-8.70303	4.95241	1002.41	5.36843e-220	4.99338e-219
RIMS1	-8.79188	5.21429	1002.29	5.70284e-220	5.30125e-219
SLX4	-1.80578	5.23334	1002.11	6.23457e-220	5.79207e-219
MUC19	-7.70792	6.40728	1001.99	6.62037e-220	6.1468e-219
RHPN2	-5.3005	4.10279	1001.98	6.66296e-220	6.18266e-219
LIMD2	3.29059	7.28569	1001.75	7.47996e-220	6.93661e-219
TOX4	1.53181	6.20919	1001.02	1.07599e-219	9.97231e-219
SLC47A2	-5.09566	4.26259	1000.68	1.27746e-219	1.18325e-218
PWWP2A	1.52985	5.9773	1000.19	1.63425e-219	1.51282e-218
TSPAN1	-8.00083	4.85464	999.847	1.93917e-219	1.79402e-218
TAX1BP1	2.89958	8.3351	999.84	1.94559e-219	1.79889e-218
BLOC1S6	2.15389	6.61164	999.825	1.96059e-219	1.81168e-218
HR	-8.94201	4.98145	999.487	2.32205e-219	2.14441e-218
ADGRB2	-7.27947	5.04489	999.469	2.34204e-219	2.16158e-218
ANO6	2.0507	6.93926	999.361	2.47291e-219	2.28101e-218
LZTS2	-3.33158	4.87772	999.294	2.5564e-219	2.35663e-218
MVK	-3.1361	4.45583	999.094	2.82634e-219	2.60392e-218
TYRO3	-7.65339	4.83959	998.938	3.05583e-219	2.81368e-218
TRIM2	-3.75357	4.8925	998.765	3.33244e-219	3.06656e-218
ADORA1	-7.70422	3.87459	998.664	3.50461e-219	3.22308e-218
BBIP1	2.32494	6.11562	998.159	4.51377e-219	4.14871e-218
RHBDD1	2.53237	7.2878	998.142	4.55027e-219	4.17979e-218
CEP112	-4.4986	4.56438	997.758	5.51535e-219	5.06329e-218
CDS2	1.51432	7.11795	997.377	6.67391e-219	6.12327e-218
RNASE6	3.90313	5.70318	997.309	6.90668e-219	6.33309e-218
HNF1A	-6.93783	3.57739	996.746	9.1534e-219	8.38828e-218
MMADHC	3.03099	5.8238	996.481	1.04492e-218	9.57008e-218
MYO7A	-4.48024	5.91872	996.274	1.15895e-218	1.06082e-217
OCIAD1	1.58054	6.10668	996.226	1.18732e-218	1.08615e-217
CBL	2.44897	8.43587	996.176	1.2173e-218	1.11292e-217
YAF2	1.87634	6.12831	995.809	1.4633e-218	1.33704e-217
MELTF	-5.63603	4.7178	995.786	1.47993e-218	1.35144e-217
NPAS2	-4.99707	4.93578	995.473	1.73114e-218	1.5799e-217
HCN4	-8.49607	4.35852	995.177	2.00762e-218	1.83115e-217
BACH1	3.14862	8.79051	995.124	2.06155e-218	1.87924e-217
RAB7B	-7.3196	3.94754	995.031	2.15909e-218	1.967e-217
RNF146	2.28805	6.66104	994.991	2.2028e-218	2.00565e-217
RNFT2	-4.31537	4.2271	994.626	2.64539e-218	2.40721e-217
DDX11	-3.0618	5.26402	994.407	2.95181e-218	2.68447e-217
GRM4	-9.07793	5.54694	993.815	3.96803e-218	3.60654e-217
SF3B1	3.09142	8.98922	993.751	4.0981e-218	3.72258e-217
CTIF	-2.35053	5.26201	993.611	4.39453e-218	3.98951e-217
CACUL1	1.79473	7.53929	993.133	5.58403e-218	5.06642e-217
XPO1	2.8511	8.59236	992.974	6.04685e-218	5.48313e-217
FBXO30	2.43164	6.66099	992.644	7.1333e-218	6.46453e-217
HHIPL1	-7.96391	4.33468	992.618	7.22633e-218	6.54502e-217
RAB11FIP2	2.24035	5.82705	992.254	8.66966e-218	7.84769e-217
JHY	-3.14631	4.03003	992.204	8.88659e-218	8.03936e-217
CHST3	-8.31287	4.06618	992.17	9.04014e-218	8.1735e-217
RBP4	-8.29256	4.44109	991.949	1.01006e-217	9.12703e-217
FAM107B	1.99155	7.46931	991.615	1.19344e-217	1.07778e-216
RRP9	-3.30588	3.88125	991.345	1.36649e-217	1.23334e-216
FLG	-8.05489	4.67361	991.09	1.55233e-217	1.40025e-216
LRP2	-8.05024	5.42885	990.745	1.84527e-217	1.66353e-216
RSL24D1	1.80423	5.57764	990.227	2.39057e-217	2.15388e-216
ZNF518A	2.29321	7.12448	990.068	2.58924e-217	2.33152e-216
CES3	-7.42211	3.79103	989.399	3.61951e-217	3.25735e-216
ANAPC16	1.737	5.89474	989.263	3.87446e-217	3.48477e-216
TPPP	-4.19114	4.8463	989.207	3.98273e-217	3.58007e-216
TCEA1	2.5492	7.01127	988.875	4.70494e-217	4.22682e-216
NINL	-6.75889	4.72279	988.85	4.76197e-217	4.27558e-216
DHX37	-2.7985	5.28149	988.557	5.51611e-217	4.94983e-216
COG3	1.41131	6.13751	988.431	5.87588e-217	5.26962e-216
PITHD1	3.44373	7.23567	988.31	6.24238e-217	5.59508e-216
ALX4	-5.68042	3.84327	987.766	8.19308e-217	7.33926e-216
MTIF3	1.82891	5.0657	987.742	8.29268e-217	7.4242e-216
BMPR1B	-6.76481	3.7672	987.692	8.50545e-217	7.6103e-216
CDAN1	-2.474	4.72971	987.69	8.51211e-217	7.61187e-216
LDHD	-5.04347	3.59164	987.684	8.53964e-217	7.63209e-216
SH3D19	-4.56838	4.33066	986.759	1.35638e-216	1.21153e-215
AMN	-6.08458	4.04907	986.636	1.44272e-216	1.28791e-215
IL2RG	2.95666	6.91073	986.198	1.79606e-216	1.60242e-215
ADAM11	-7.63985	4.36091	985.921	2.06377e-216	1.84021e-215
NACAD	-6.65736	3.7575	985.839	2.14991e-216	1.91592e-215
UBE2R2	2.31617	7.02447	985.752	2.24591e-216	2.00031e-215
CACNA1G	-9.37	5.25009	985.111	3.09543e-216	2.75536e-215
CDC123	2.30629	5.6573	985.094	3.12131e-216	2.7768e-215
NUMBL	-2.99897	4.88708	984.988	3.29115e-216	2.92622e-215
FLACC1	3.16969	7.21685	983.749	6.12016e-216	5.43843e-215
PSD2	-7.51863	4.01623	983.744	6.13506e-216	5.44855e-215
ERAP1	2.00496	7.10287	983.225	7.95571e-216	7.06143e-215
NWD1	-7.53407	5.31992	982.984	8.97168e-216	7.95865e-215
SYT12	-8.36113	4.57336	982.744	1.01202e-215	8.97238e-215
DNAH11	-4.15394	6.25287	982.717	1.02551e-215	9.08679e-215
CD53	4.0049	8.922	982.694	1.03733e-215	9.18625e-215
DHX9	1.75567	6.97601	982.599	1.08831e-215	9.6322e-215
TRIM23	2.45285	6.01468	982.577	1.10026e-215	9.73246e-215
UNC13A	-8.33196	5.41314	981.858	1.57686e-215	1.39403e-214
CPNE7	-7.07786	4.0586	981.539	1.84995e-215	1.63452e-214
SIKE1	1.8539	5.86391	981.04	2.37394e-215	2.0963e-214
ZNRF3	-5.48322	4.01305	980.703	2.81095e-215	2.48079e-214
SLC30A6	1.99896	5.71307	980.641	2.89865e-215	2.55674e-214
SCN11A	-6.95245	4.16889	980.417	3.24366e-215	2.85943e-214
CALCOCO2	1.66832	7.07641	980.399	3.27219e-215	2.88294e-214
EHF	-8.19378	4.17907	979.81	4.3948e-215	3.86982e-214
IQCA1	-7.08148	4.2111	979.756	4.51468e-215	3.97313e-214
DLGAP1	-5.28842	4.80349	979.626	4.8174e-215	4.23713e-214
GRIN1	-8.79733	4.69865	978.98	6.65705e-215	5.85187e-214
C2orf49	1.83508	5.18235	978.875	7.015e-215	6.16304e-214
GPR153	-4.66732	4.37671	978.867	7.04654e-215	6.18724e-214
SOBP	-6.4706	4.13784	978.695	7.67726e-215	6.73724e-214
KIF6	-8.1928	4.91131	978.437	8.73491e-215	7.66105e-214
KMT5C	-3.28389	4.58704	978.4	8.89771e-215	7.79944e-214
TMEM260	2.13204	6.53596	978.003	1.0858e-214	9.51236e-214
FAT3	-8.74088	5.13255	977.764	1.22375e-214	1.07149e-213
MAGI2	-5.57619	4.5031	977.457	1.42651e-214	1.24832e-213
POLR2B	1.80599	6.48213	977.193	1.62803e-214	1.42386e-213
RIT1	2.4972	6.48718	976.886	1.8989e-214	1.65983e-213
C16orf54	2.76576	6.44298	976.535	2.26346e-214	1.97738e-213
MAMDC4	-3.64278	4.73922	976.109	2.80169e-214	2.4462e-213
SMARCA5	2.5613	7.5946	975.552	3.70125e-214	3.2298e-213
B4GALT1	2.10969	6.98234	975.498	3.8043e-214	3.31786e-213
C1S	-6.30867	3.95178	975.344	4.10831e-214	3.58099e-213
VIRMA	2.1629	7.19758	974.782	5.44242e-214	4.7412e-213
ERICH3	-6.60058	5.67522	974.592	5.98484e-214	5.2108e-213
KIF1C	-2.24796	6.22903	974.412	6.55097e-214	5.70052e-213
HNRNPA3	2.43809	7.6246	974.381	6.65094e-214	5.78427e-213
RBX1	2.05879	5.59385	974.33	6.82576e-214	5.93299e-213
RAI14	-6.85374	4.43489	974.27	7.03404e-214	6.1106e-213
ERRFI1	-3.48606	3.35531	974.035	7.91135e-214	6.86889e-213
INSRR	-7.93406	4.36146	973.96	8.21471e-214	7.1283e-213
HIC2	-2.58542	4.68199	973.177	1.21551e-213	1.05416e-212
DPP6	-9.4173	5.31508	973.14	1.23786e-213	1.07295e-212
ZFP36L1	3.0459	8.52935	972.933	1.37316e-213	1.18956e-212
NRXN2	-7.00726	5.33507	972.66	1.57425e-213	1.363e-212
ITIH5	-9.27451	5.11167	972.453	1.74581e-213	1.5107e-212
USP47	1.49774	6.88537	972.279	1.90496e-213	1.6475e-212
TMEM248	1.62519	6.44232	972.172	2.01021e-213	1.73755e-212
GPR156	-7.10701	3.77585	972.081	2.10337e-213	1.81707e-212
PTPRT	-9.71389	5.47367	972.022	2.16647e-213	1.87053e-212
ACSBG1	-4.20148	4.35674	971.842	2.37091e-213	2.04592e-212
CDC14A	1.97439	6.16689	971.82	2.3975e-213	2.06771e-212
SLC6A13	-6.06705	3.92962	971.755	2.47628e-213	2.13447e-212
ASAP3	-5.56274	4.54551	971.744	2.48989e-213	2.14501e-212
PICK1	-3.02905	4.64447	971.581	2.70164e-213	2.32614e-212
COL4A2	-6.41779	4.96431	971.541	2.75661e-213	2.37215e-212
GRIN2D	-4.97597	4.25497	971.397	2.96173e-213	2.54725e-212
CASKIN2	-6.05467	4.49364	971.23	3.22068e-213	2.76843e-212
SH2D5	-8.08496	4.0216	971.109	3.4208e-213	2.93882e-212
RIPK4	-7.35174	3.70917	970.89	3.81781e-213	3.27808e-212
ANKS3	-3.16619	4.798	970.638	4.33074e-213	3.71644e-212
TNFRSF21	-3.71739	4.58741	970.386	4.91272e-213	4.21354e-212
GPR179	-6.81767	4.56305	969.608	7.25214e-213	6.21658e-212
NOC2L	-2.78833	5.21429	969.422	7.96133e-213	6.82073e-212
TBPL1	2.60662	6.01808	969.283	8.53447e-213	7.30773e-212
WSCD2	-7.49692	4.15251	968.895	1.03605e-212	8.8664e-212
TPP2	1.83176	6.99619	968.848	1.06108e-212	9.07555e-212
SORBS2	-7.35083	5.17405	968.525	1.24711e-212	1.06608e-211
ARHGEF12	3.63861	9.96277	968.472	1.2809e-212	1.09437e-211
HPX	-6.17072	3.29209	968.419	1.31488e-212	1.12278e-211
ENKD1	-3.56351	3.71025	968.406	1.32397e-212	1.12993e-211
IQCD	-4.97256	3.10885	968.196	1.47012e-212	1.25397e-211
GNG12	-6.38503	3.52057	968.048	1.58336e-212	1.34981e-211
VAMP3	2.42879	6.9468	967.921	1.68694e-212	1.43732e-211
NFE2L2	2.88164	7.83946	967.871	1.72983e-212	1.47306e-211
RET	-5.56533	4.514	967.837	1.75945e-212	1.49746e-211
ANK2	-8.52538	5.4558	967.821	1.77386e-212	1.5089e-211
MMP15	-6.64159	4.04089	967.505	2.0775e-212	1.76621e-211
CNTN2	-4.60373	4.66138	967.251	2.35995e-212	2.00525e-211
SLC4A8	-2.5321	5.75339	967.227	2.38839e-212	2.0283e-211
PPP2R3C	2.36198	5.08911	967.052	2.60735e-212	2.21304e-211
SDC4	-3.68791	4.3866	967.042	2.62043e-212	2.22292e-211
C2orf68	1.63692	5.78983	966.846	2.88936e-212	2.44973e-211
KRT5	-7.79241	3.84646	966.828	2.91643e-212	2.47132e-211
RLIM	2.41061	7.23878	966.77	3.00249e-212	2.54286e-211
FRMPD4	-7.47805	3.77422	966.551	3.34957e-212	2.83527e-211
POTEE	-4.08271	3.03632	966.529	3.38596e-212	2.8645e-211
PDE4DIP	-2.28703	6.61928	966.501	3.43453e-212	2.90401e-211
ALDH7A1	-6.59607	3.99694	966.334	3.73466e-212	3.15606e-211
DCLK2	-5.71789	4.01227	966.166	4.0623e-212	3.43107e-211
GLIS3	-6.70888	4.8705	965.959	4.50393e-212	3.80201e-211
PRDX6	3.50879	7.68785	965.889	4.66434e-212	3.93528e-211
DNAH5	-10.0986	6.25747	965.831	4.80254e-212	4.04968e-211
ADAMTS16	-7.87488	4.11279	965.627	5.31864e-212	4.48244e-211
ITGAE	-1.99747	5.39982	965.595	5.40479e-212	4.55258e-211
AP3S1	1.82375	5.66452	965.53	5.58271e-212	4.69989e-211
PELI1	3.44261	7.96335	964.823	7.95391e-212	6.69249e-211
GPR17	-5.73568	3.03423	963.987	1.20862e-211	1.01639e-210
IGDCC4	-7.24093	4.58731	963.766	1.35003e-211	1.13469e-210
CELF4	-7.21651	4.19627	963.352	1.66064e-211	1.39501e-210
CDK20	-4.95014	3.88584	963.17	1.81947e-211	1.52761e-210
PRDM11	-3.54075	5.12265	963.141	1.84592e-211	1.54897e-210
SRSF1	2.77796	6.48304	962.813	2.17555e-211	1.8246e-210
KIF17	-7.48365	4.31356	962.764	2.22953e-211	1.86886e-210
RBM33	2.07552	8.30588	962.636	2.37694e-211	1.99134e-210
LAMA3	-8.4362	5.51521	962.459	2.59727e-211	2.17476e-210
TEAD3	-5.67739	3.73788	962.26	2.86949e-211	2.4014e-210
PGGT1B	2.21399	6.64715	962.174	2.99513e-211	2.50519e-210
SPOCD1	-5.52445	5.1386	962.164	3.01094e-211	2.51706e-210
PTPRF	-4.4119	6.15566	961.981	3.2997e-211	2.75697e-210
SEMA6C	-5.1917	4.42458	961.918	3.40417e-211	2.84273e-210
KCNH1	-6.96925	3.58088	961.711	3.77599e-211	3.15153e-210
KIF9	-3.20001	4.01135	961.076	5.19012e-211	4.32947e-210
AHSP	5.94812	7.31285	961.001	5.38827e-211	4.49234e-210
B2M	4.94078	11.8687	960.921	5.60913e-211	4.67397e-210
TMC7	-7.89629	3.64262	960.621	6.51717e-211	5.42771e-210
BCAS1	-4.39305	4.61203	959.992	8.92739e-211	7.43104e-210
MBTD1	1.69001	6.21394	959.92	9.25671e-211	7.70103e-210
CSMD2	-9.63944	6.06032	959.369	1.21966e-210	1.01414e-209
AQP6	-7.89129	3.71396	959.342	1.23589e-210	1.02709e-209
ING5	-2.2673	4.82932	959.327	1.24533e-210	1.03438e-209
GARNL3	-4.42541	4.75104	958.642	1.7546e-210	1.4566e-209
BCL10	1.79258	5.27759	958.498	1.88583e-210	1.56471e-209
DPH1	-2.69813	4.42737	958.426	1.95535e-210	1.62152e-209
ARHGEF4	-5.19229	4.92391	958.328	2.05376e-210	1.70222e-209
PLPP2	-7.18539	4.16394	958.275	2.10895e-210	1.74703e-209
NOTCH2NLA	2.8397	4.62179	957.929	2.50754e-210	2.07611e-209
SNX14	1.62707	6.49931	957.334	3.37655e-210	2.79411e-209
TMX3	1.9919	6.59364	957.001	3.98988e-210	3.29989e-209
CRACDL	-4.66431	5.20297	956.968	4.05612e-210	3.35289e-209
NDRG4	-5.85925	4.85291	956.958	4.0763e-210	3.36777e-209
CLCN2	-4.09859	3.97879	956.955	4.08188e-210	3.37059e-209
OTOA	-6.04159	3.78048	956.836	4.33216e-210	3.57535e-209
DOCK5	2.36677	8.77744	956.224	5.88508e-210	4.85441e-209
CNIH4	1.87215	5.86477	956.151	6.10466e-210	5.03286e-209
TRAF3IP3	2.90245	7.07256	955.893	6.94496e-210	5.72259e-209
CASP1	3.2552	7.77443	955.784	7.33479e-210	6.0406e-209
GCNT3	-4.89447	3.81033	955.397	8.90179e-210	7.32443e-209
RGS22	-7.28575	4.29081	955.397	8.90312e-210	7.32443e-209
KSR2	-8.42788	5.33466	955.36	9.072e-210	7.45942e-209
TMEM241	-2.40368	4.50359	955.091	1.03753e-209	8.52653e-209
ACVR2B	-3.00517	5.2332	955.08	1.04362e-209	8.57204e-209
COL1A1	-8.54756	5.2342	954.981	1.09646e-209	9.0013e-209
MAD1L1	-2.15085	6.19581	954.632	1.30579e-209	1.07141e-208
DMD	-6.71212	5.45926	954.163	1.65162e-209	1.35445e-208
NGEF	-6.92409	4.17783	954.151	1.66125e-209	1.36163e-208
SDC1	-7.91786	3.92783	953.634	2.15187e-209	1.76283e-208
COQ10B	2.14392	5.44801	953.368	2.45818e-209	2.0127e-208
KCNQ3	-7.31123	4.63785	953.352	2.47779e-209	2.02769e-208
FCHO2	3.50356	8.689	953.109	2.7986e-209	2.28901e-208
SMG1	2.01968	9.02117	953.028	2.91424e-209	2.38234e-208
TSKU	-7.73077	3.72542	952.949	3.03134e-209	2.47676e-208
AOPEP	-1.82919	5.13836	952.891	3.12121e-209	2.54885e-208
IGSF10	-4.89869	4.0428	952.813	3.24557e-209	2.64902e-208
KCNC1	-7.38252	4.45363	952.263	4.27484e-209	3.48726e-208
PLA2R1	-7.20798	4.21853	951.656	5.79214e-209	4.72254e-208
KIF26B	-5.30669	5.153	951.637	5.84741e-209	4.76511e-208
MYORG	-3.42724	4.14242	951.633	5.85892e-209	4.77198e-208
MROH1	-2.94912	6.96697	951.599	5.95866e-209	4.85067e-208
PTPRE	2.37463	8.21063	951.57	6.0446e-209	4.91805e-208
AMOTL2	-8.3098	4.32642	951.534	6.15724e-209	5.00707e-208
MROH2A	-8.43728	4.81953	951.28	6.98884e-209	5.68035e-208
DCAF6	2.72952	7.52402	951.041	7.87932e-209	6.40077e-208
CCDC171	-3.04628	4.98619	951.008	8.00913e-209	6.50281e-208
ALS2CL	-5.04341	5.19941	950.64	9.62881e-209	7.81378e-208
ZNF704	-6.27773	4.65148	950.197	1.20217e-208	9.75052e-208
PPP4R1	2.19735	7.55966	949.608	1.6145e-208	1.30879e-207
CFAP221	-8.8894	4.66509	948.956	2.23707e-208	1.81254e-207
PHKA1	-5.62528	3.78191	948.785	2.43745e-208	1.97387e-207
LAMA1	-9.41723	5.23555	948.373	2.99569e-208	2.42466e-207
CASP2	1.36301	6.3657	947.268	5.20752e-208	4.21269e-207
PDE4C	-7.87602	4.3983	946.9	6.25961e-208	5.06115e-207
ITGA10	-4.32382	4.32521	946.789	6.61823e-208	5.34833e-207
A2ML1	-5.48884	4.72827	946.633	7.15706e-208	5.78076e-207
USP9X	2.55454	8.54983	946.43	7.92106e-208	6.39452e-207
MED24	-1.86903	5.64914	946.333	8.31442e-208	6.70858e-207
SDS	-4.95312	3.70799	945.975	9.94738e-208	8.02198e-207
SLC4A2	-2.87206	5.72585	945.922	1.02161e-207	8.23438e-207
VAMP4	1.83399	5.75103	945.351	1.35906e-207	1.09487e-206
ANKK1	-7.44143	3.51803	945.04	1.58805e-207	1.27868e-206
TERT	-8.11296	4.37297	944.918	1.68864e-207	1.35897e-206
ESPNL	-8.19071	4.27115	944.897	1.70634e-207	1.3725e-206
BCAT2	-3.04363	4.46609	944.33	2.26643e-207	1.82206e-206
ARHGEF17	-4.58449	5.10175	944.261	2.34571e-207	1.88482e-206
CACNA1F	-4.93516	4.57992	944.126	2.50932e-207	2.01525e-206
ERO1A	2.13879	7.07893	944.073	2.5768e-207	2.06837e-206
GALNT9	-7.84798	4.7134	943.881	2.83675e-207	2.27585e-206
CPD	2.85192	8.71607	943.508	3.41872e-207	2.74134e-206
ESYT2	1.59837	7.19108	943.458	3.50592e-207	2.80981e-206
KCNH6	-7.74759	3.89814	943.322	3.75345e-207	3.00663e-206
CLDN14	-7.01154	3.04477	943.26	3.87157e-207	3.09965e-206
ZNF106	2.13776	8.26672	943.002	4.40482e-207	3.52476e-206
IDS	2.60215	7.9778	942.448	5.81391e-207	4.64993e-206
NXN	-5.00936	4.24543	942.291	6.28739e-207	5.02603e-206
RELL1	2.37271	6.01952	942.11	6.8827e-207	5.49907e-206
MAP3K10	-2.90506	4.67803	941.909	7.61332e-207	6.07969e-206
COL2A1	-8.83949	5.12296	941.678	8.54728e-207	6.822e-206
EPHA10	-8.77012	4.76761	941.639	8.71335e-207	6.95098e-206
DTX3L	2.50763	7.64121	941.404	9.80253e-207	7.81584e-206
GIPC1	-3.92884	4.63202	941.323	1.02056e-206	8.13305e-206
DNAAF8	-4.62917	3.30363	941.117	1.13163e-206	9.01356e-206
CPEB4	3.18063	9.11503	941.051	1.16952e-206	9.31056e-206
MAPK12	-4.10922	4.28265	941.005	1.19659e-206	9.52117e-206
FAM216B	-7.87003	3.96028	940.93	1.24241e-206	9.88076e-206
VWA2	-7.63763	3.83812	940.759	1.35381e-206	1.07611e-205
ACAN	-6.72465	4.62891	940.663	1.41998e-206	1.12814e-205
TMEM201	-3.8419	4.68209	940.66	1.42262e-206	1.12965e-205
BEND3	-3.42379	3.9155	940.633	1.44169e-206	1.14421e-205
C1GALT1C1	2.37937	4.75935	940.442	1.58639e-206	1.25841e-205
MOCOS	-6.04858	3.91894	940.268	1.73101e-206	1.37243e-205
PRDM16	-8.38764	5.07543	940.202	1.78861e-206	1.41738e-205
CACNA1C	-5.08217	5.8403	940.171	1.81716e-206	1.43916e-205
TRPV3	-6.49203	4.70112	940.17	1.81796e-206	1.43916e-205
DAB1	-6.19658	4.11255	939.961	2.01839e-206	1.59702e-205
NBN	2.43907	7.31564	939.698	2.30254e-206	1.82092e-205
FBN3	-9.4496	5.54223	939.686	2.31671e-206	1.83119e-205
UBE2E1	1.58589	5.72584	939.583	2.43851e-206	1.92649e-205
MAP7	-3.14456	4.77514	939.532	2.50131e-206	1.97509e-205
VSIG10L	-4.38452	3.69069	939.51	2.52921e-206	1.99611e-205
TEKT1	-7.09331	3.80327	939.505	2.53524e-206	1.99985e-205
ARHGAP33	-3.76146	4.7606	939.176	2.98997e-206	2.35735e-205
PLEKHB1	-4.36338	4.34353	938.991	3.28038e-206	2.58501e-205
UIMC1	1.99598	6.89466	938.986	3.28729e-206	2.58914e-205
PTK6	-4.06395	3.8264	938.781	3.64374e-206	2.86843e-205
KLHL8	2.09435	6.73262	938.767	3.66835e-206	2.88634e-205
ZNF324B	-3.35907	3.7491	938.65	3.88963e-206	3.0589e-205
AARS2	-2.35963	4.69412	938.248	4.75614e-206	3.73845e-205
FRK	-7.13724	4.62108	938.239	4.77978e-206	3.75513e-205
GFPT2	-6.61887	3.9838	938.078	5.179e-206	4.06671e-205
TMEM86A	-3.8078	3.72077	937.787	5.99127e-206	4.70215e-205
GLDN	-6.003	5.65402	937.71	6.22782e-206	4.88533e-205
EIF4EBP2	2.57895	8.121	937.682	6.31682e-206	4.95265e-205
CUL7	-2.23036	5.04864	937.433	7.15251e-206	5.60503e-205
EMC2	2.09982	5.74016	937.428	7.17299e-206	5.61824e-205
PACSIN3	-6.8715	3.44111	937.422	7.19454e-206	5.63228e-205
FBXO10	-3.60171	3.34062	936.998	8.8925e-206	6.95802e-205
RBM20	-7.1426	4.39776	936.445	1.17281e-205	9.17218e-205
APOE	-11.3577	8.50081	936.228	1.30773e-205	1.02222e-204
IGSF9	-6.00721	4.6129	935.793	1.62588e-205	1.27026e-204
NFATC4	-8.14538	4.42054	935.741	1.66879e-205	1.30313e-204
WASHC3	1.72688	5.40406	935.53	1.85396e-205	1.447e-204
LRRC46	-4.11278	4.14294	935.112	2.2861e-205	1.78339e-204
GAPVD1	1.83591	7.63642	934.924	2.51119e-205	1.95799e-204
SERBP1	2.10176	7.52295	934.921	2.51536e-205	1.96027e-204
LRIG3	-7.70606	3.80645	934.893	2.55015e-205	1.98638e-204
ADGRF3	-3.69426	4.10744	934.351	3.34573e-205	2.60477e-204
SS18	1.46515	6.58416	934.056	3.87746e-205	3.01723e-204
TRPM1	-7.74967	4.22898	933.981	4.02573e-205	3.13104e-204
DRD5	-7.11203	2.89911	933.72	4.5878e-205	3.5664e-204
ATP2B2	-6.76461	5.05188	933.662	4.7229e-205	3.66958e-204
ZNF267	2.35184	7.003	933.273	5.73961e-205	4.45731e-204
[truncated: 13,525 more rows]

## Sheet: Data File 02
	Gene1	Gene2	BAL_cor	BAL_pVal	Blood_cor	Blood_pVal	zScoreDiff	pValDiff	pValDiff_adj	Classes
1	HALLMARK_TGF_BETA_SIGNALING	HALLMARK_UNFOLDED_PROTEIN_RESPONSE	0.899445	0	-0.195534	0.00445306	-16.9632	1.53787e-64	1.88389e-61	+/-
2	HALLMARK_MITOTIC_SPINDLE	HALLMARK_SPERMATOGENESIS	-0.696705	0	0.651962	0	16.6802	1.82688e-62	1.11896e-59	-/+
3	HALLMARK_UNFOLDED_PROTEIN_RESPONSE	HALLMARK_XENOBIOTIC_METABOLISM	0.877653	0	-0.168712	0.0143709	-15.6244	4.96223e-55	2.02624e-52	+/-
4	HALLMARK_COAGULATION	HALLMARK_UNFOLDED_PROTEIN_RESPONSE	0.785	0	-0.43071	6.78622e-11	-15.4539	7.10289e-54	2.17526e-51	+/-
5	HALLMARK_HYPOXIA	HALLMARK_UNFOLDED_PROTEIN_RESPONSE	0.766221	0	-0.426055	1.13954e-10	-14.9162	2.58764e-50	6.33971e-48	+/-
6	HALLMARK_APOPTOSIS	HALLMARK_UNFOLDED_PROTEIN_RESPONSE	0.852843	0	-0.173481	0.0117994	-14.6676	1.04024e-48	2.12383e-46	+/-
7	HALLMARK_MYC_TARGETS_V1	HALLMARK_XENOBIOTIC_METABOLISM	0.80985	0	-0.287049	2.39854e-05	-14.4661	1.98415e-47	3.47227e-45	+/-
8	HALLMARK_REACTIVE_OXYGEN_SPECIES_PATHWAY	HALLMARK_SPERMATOGENESIS	-0.859859	0	0.113752	0.100191	14.3146	1.77293e-46	2.7148e-44	-/0
9	HALLMARK_COAGULATION	HALLMARK_MYC_TARGETS_V1	0.642153	0	-0.566626	0	-14.2873	2.6247e-46	3.57251e-44	+/-
10	HALLMARK_COMPLEMENT	HALLMARK_UNFOLDED_PROTEIN_RESPONSE	0.802724	0	-0.284868	2.78169e-05	-14.2347	5.57853e-46	6.8337e-44	+/-
11	HALLMARK_MYC_TARGETS_V1	HALLMARK_TGF_BETA_SIGNALING	0.776391	0	-0.340367	4.3112e-07	-14.1486	1.90636e-45	2.123e-43	+/-
12	HALLMARK_REACTIVE_OXYGEN_SPECIES_PATHWAY	HALLMARK_UNFOLDED_PROTEIN_RESPONSE	0.879369	0	-0.00107864	0.987603	-13.9789	2.09602e-44	2.13968e-42	+/0
13	HALLMARK_HYPOXIA	HALLMARK_MYC_TARGETS_V1	0.568675	0	-0.602366	0	-13.6571	1.83255e-42	1.72683e-40	+/-
14	HALLMARK_ADIPOGENESIS	HALLMARK_MYC_TARGETS_V1	0.91023	0	0.189911	0.00576561	-13.5981	4.11037e-42	3.59658e-40	+/+
15	HALLMARK_ADIPOGENESIS	HALLMARK_SPERMATOGENESIS	-0.850017	0	0.0776003	0.262922	13.5711	5.9389e-42	4.85011e-40	-/0
16	HALLMARK_ESTROGEN_RESPONSE_LATE	HALLMARK_SPERMATOGENESIS	-0.68432	0	0.450121	7.16316e-12	13.4498	3.0863e-41	2.36295e-39	-/+
17	HALLMARK_KRAS_SIGNALING_UP	HALLMARK_UNFOLDED_PROTEIN_RESPONSE	0.450633	6.73728e-12	-0.683149	0	-13.434	3.82273e-41	2.75461e-39	+/-
18	HALLMARK_TNFA_SIGNALING_VIA_NFKB	HALLMARK_UNFOLDED_PROTEIN_RESPONSE	0.661076	0	-0.480601	1.55431e-13	-13.4136	5.03121e-41	3.42402e-39	+/-
19	HALLMARK_CHOLESTEROL_HOMEOSTASIS	HALLMARK_SPERMATOGENESIS	-0.8432	0	0.0781179	0.259742	13.3315	1.51718e-40	9.78185e-39	-/0
20	HALLMARK_SPERMATOGENESIS	HALLMARK_UV_RESPONSE_UP	-0.87683	0	-0.0783077	0.258582	13.0568	5.80925e-39	3.55817e-37	-/0
21	HALLMARK_COMPLEMENT	HALLMARK_MYC_TARGETS_V1	0.686049	0	-0.415742	3.49472e-10	-13.0524	6.15401e-39	3.58984e-37	+/-
22	HALLMARK_ANGIOGENESIS	HALLMARK_UNFOLDED_PROTEIN_RESPONSE	0.728148	0	-0.342539	3.59895e-07	-13.0398	7.26598e-39	4.04583e-37	+/-
23	HALLMARK_MTORC1_SIGNALING	HALLMARK_TGF_BETA_SIGNALING	0.875615	0	0.0799472	0.248714	-12.9868	1.45306e-38	7.6529e-37	+/0
24	HALLMARK_APICAL_JUNCTION	HALLMARK_UNFOLDED_PROTEIN_RESPONSE	0.753433	0	-0.287144	2.38294e-05	-12.9844	1.49934e-38	7.6529e-37	+/-
25	HALLMARK_MYC_TARGETS_V1	HALLMARK_REACTIVE_OXYGEN_SPECIES_PATHWAY	0.820632	0	-0.116193	0.0930659	-12.976	1.67443e-38	8.20469e-37	+/0
26	HALLMARK_IL6_JAK_STAT3_SIGNALING	HALLMARK_UNFOLDED_PROTEIN_RESPONSE	0.714762	0	-0.360371	7.75601e-08	-12.9627	1.99092e-38	9.38028e-37	+/-
27	HALLMARK_ADIPOGENESIS	HALLMARK_UNFOLDED_PROTEIN_RESPONSE	0.912405	0	0.266247	9.38408e-05	-12.9089	4.00938e-38	1.81907e-36	+/+
28	HALLMARK_PI3K_AKT_MTOR_SIGNALING	HALLMARK_UNFOLDED_PROTEIN_RESPONSE	0.872698	0	0.0909469	0.18925	-12.7483	3.18658e-37	1.39413e-35	+/0
29	HALLMARK_APICAL_JUNCTION	HALLMARK_SPERMATOGENESIS	-0.871004	0	-0.0996778	0.150027	12.5868	2.49542e-36	1.0541e-34	-/0
30	HALLMARK_APICAL_JUNCTION	HALLMARK_MYC_TARGETS_V1	0.608681	0	-0.47974	1.74083e-13	-12.508	6.74934e-36	2.75598e-34	+/-
31	HALLMARK_SPERMATOGENESIS	HALLMARK_XENOBIOTIC_METABOLISM	-0.825539	0	0.049833	0.472581	12.4507	1.38614e-35	5.47748e-34	-/0
32	HALLMARK_MYC_TARGETS_V1	HALLMARK_TNFA_SIGNALING_VIA_NFKB	0.438451	2.81555e-11	-0.636754	0	-12.4423	1.54084e-35	5.89851e-34	+/-
33	HALLMARK_CHOLESTEROL_HOMEOSTASIS	HALLMARK_UNFOLDED_PROTEIN_RESPONSE	0.846652	0	0.0216225	0.755416	-12.4379	1.62633e-35	6.03714e-34	+/0
34	HALLMARK_COMPLEMENT	HALLMARK_MTORC1_SIGNALING	0.869967	0	0.11462	0.0976104	-12.3895	2.98028e-35	1.07378e-33	+/0
35	HALLMARK_UNFOLDED_PROTEIN_RESPONSE	HALLMARK_UV_RESPONSE_UP	0.863205	0	0.0890236	0.198818	-12.3763	3.51088e-35	1.22881e-33	+/0
36	HALLMARK_MYC_TARGETS_V1	HALLMARK_PI3K_AKT_MTOR_SIGNALING	0.811112	0	-0.0761282	0.272112	-12.2748	1.23692e-34	4.20898e-33	+/0
37	HALLMARK_APOPTOSIS	HALLMARK_MYC_TARGETS_V1	0.698084	0	-0.329916	1.00833e-06	-12.2722	1.27805e-34	4.23139e-33	+/-
38	HALLMARK_P53_PATHWAY	HALLMARK_UNFOLDED_PROTEIN_RESPONSE	0.856724	0	0.0859897	0.214616	-12.1542	5.44805e-34	1.75628e-32	+/0
39	HALLMARK_EPITHELIAL_MESENCHYMAL_TRANSITION	HALLMARK_UNFOLDED_PROTEIN_RESPONSE	0.616822	0	-0.440372	2.25553e-11	-12.1324	7.11154e-34	2.23375e-32	+/-
40	HALLMARK_KRAS_SIGNALING_DN	HALLMARK_MITOTIC_SPINDLE	-0.77234	0	0.164621	0.0169558	12.1292	7.39683e-34	2.26528e-32	-/+
41	HALLMARK_MTORC1_SIGNALING	HALLMARK_SPERMATOGENESIS	-0.763382	0	0.178547	0.00951937	12.0531	1.8684e-33	5.58243e-32	-/+
42	HALLMARK_HEME_METABOLISM	HALLMARK_SPERMATOGENESIS	-0.591004	0	0.461315	1.8332e-12	11.9863	4.19255e-33	1.22283e-31	-/+
43	HALLMARK_KRAS_SIGNALING_UP	HALLMARK_MYC_TARGETS_V1	0.323482	1.67519e-06	-0.681619	0	-11.8792	1.51794e-32	4.32437e-31	+/-
44	HALLMARK_ANGIOGENESIS	HALLMARK_MYC_TARGETS_V1	0.613652	0	-0.422995	1.59535e-10	-11.8632	1.83744e-32	5.1156e-31	+/-
45	HALLMARK_OXIDATIVE_PHOSPHORYLATION	HALLMARK_TGF_BETA_SIGNALING	0.746587	0	-0.196221	0.00431263	-11.8419	2.36929e-32	6.44972e-31	+/-
46	HALLMARK_IL6_JAK_STAT3_SIGNALING	HALLMARK_MYC_TARGETS_V1	0.528671	0	-0.511993	1.9984e-15	-11.7374	8.19394e-32	2.18208e-30	+/-
47	HALLMARK_MITOTIC_SPINDLE	HALLMARK_TGF_BETA_SIGNALING	0.80361	0	-0.0395826	0.568402	-11.6825	1.56686e-31	4.08385e-30	+/0
48	HALLMARK_ADIPOGENESIS	HALLMARK_TGF_BETA_SIGNALING	0.880105	0	0.22586	0.000980067	-11.663	1.96924e-31	5.02566e-30	+/+
49	HALLMARK_MTORC1_SIGNALING	HALLMARK_PI3K_AKT_MTOR_SIGNALING	0.908202	0	0.358968	8.78166e-08	-11.6127	3.5536e-31	8.884e-30	+/+
50	HALLMARK_TGF_BETA_SIGNALING	HALLMARK_UV_RESPONSE_UP	0.924094	0	0.444196	1.44462e-11	-11.5867	4.81091e-31	1.17867e-29	+/+
51	HALLMARK_KRAS_SIGNALING_DN	HALLMARK_TGF_BETA_SIGNALING	-0.75004	0	0.160898	0.0196515	11.5505	7.33658e-31	1.76222e-29	-/+
52	HALLMARK_COAGULATION	HALLMARK_SPERMATOGENESIS	-0.771995	0	0.100366	0.147221	11.4549	2.22333e-30	5.23765e-29	-/0
53	HALLMARK_GLYCOLYSIS	HALLMARK_SPERMATOGENESIS	-0.721688	0	0.210942	0.0021174	11.4484	2.39507e-30	5.53577e-29	-/+
54	HALLMARK_DNA_REPAIR	HALLMARK_TGF_BETA_SIGNALING	0.673853	0	-0.283644	3.02125e-05	-11.2866	1.52901e-29	3.46859e-28	+/-
55	HALLMARK_COAGULATION	HALLMARK_KRAS_SIGNALING_DN	-0.498226	1.42109e-14	0.50178	8.65974e-15	11.1769	5.29271e-29	1.17883e-27	-/+
56	HALLMARK_KRAS_SIGNALING_DN	HALLMARK_XENOBIOTIC_METABOLISM	-0.690043	0	0.244525	0.000347813	11.1666	5.94e-29	1.29937e-27	-/+
57	HALLMARK_APOPTOSIS	HALLMARK_MTORC1_SIGNALING	0.880156	0	0.273079	6.06785e-05	-11.1529	6.92879e-29	1.48908e-27	+/+
58	HALLMARK_FATTY_ACID_METABOLISM	HALLMARK_TGF_BETA_SIGNALING	0.788297	0	-0.0223684	0.74726	-11.0819	1.53597e-28	3.24408e-27	+/0
59	HALLMARK_ESTROGEN_RESPONSE_EARLY	HALLMARK_MYC_TARGETS_V1	0.294759	1.40645e-05	-0.651949	0	-11.0123	3.33293e-28	6.92007e-27	+/-
60	HALLMARK_HYPOXIA	HALLMARK_SPERMATOGENESIS	-0.815174	0	-0.0601922	0.385477	11.0077	3.5093e-28	7.16483e-27	-/0
61	HALLMARK_INTERFERON_ALPHA_RESPONSE	HALLMARK_MTORC1_SIGNALING	0.793838	0	0.00294554	0.966156	-10.975	5.04248e-28	1.01263e-26	+/0
62	HALLMARK_IL6_JAK_STAT3_SIGNALING	HALLMARK_INTERFERON_GAMMA_RESPONSE	0.937551	0	0.567265	0	-10.9257	8.68986e-28	1.71695e-26	+/+
63	HALLMARK_ADIPOGENESIS	HALLMARK_INTERFERON_ALPHA_RESPONSE	0.713238	0	-0.176258	0.0104959	-10.9046	1.09595e-27	2.13101e-26	+/-
64	HALLMARK_ESTROGEN_RESPONSE_LATE	HALLMARK_UNFOLDED_PROTEIN_RESPONSE	0.701213	0	-0.189	0.00600829	-10.7939	3.67837e-27	7.04063e-26	+/-
65	HALLMARK_ESTROGEN_RESPONSE_EARLY	HALLMARK_UNFOLDED_PROTEIN_RESPONSE	0.480401	1.5965e-13	-0.49088	3.90799e-14	-10.7913	3.78495e-27	7.13317e-26	+/-
66	HALLMARK_GLYCOLYSIS	HALLMARK_UNFOLDED_PROTEIN_RESPONSE	0.821115	0	0.104226	0.132205	-10.7394	6.6472e-27	1.23376e-25	+/0
67	HALLMARK_REACTIVE_OXYGEN_SPECIES_PATHWAY	HALLMARK_TGF_BETA_SIGNALING	0.882893	0	0.321795	1.91006e-06	-10.7339	7.0524e-27	1.28943e-25	+/+
68	HALLMARK_IL2_STAT5_SIGNALING	HALLMARK_UNFOLDED_PROTEIN_RESPONSE	0.739273	0	-0.10507	0.129083	-10.7263	7.66281e-27	1.38043e-25	+/0
69	HALLMARK_G2M_CHECKPOINT	HALLMARK_SPERMATOGENESIS	-0.202453	0.00320991	0.687002	0	10.6572	1.61401e-26	2.86545e-25	-/+
70	HALLMARK_INTERFERON_GAMMA_RESPONSE	HALLMARK_MTORC1_SIGNALING	0.781199	0	0.00922134	0.894324	-10.5725	3.99733e-26	6.99532e-25	+/0
71	HALLMARK_SPERMATOGENESIS	HALLMARK_TGF_BETA_SIGNALING	-0.881365	0	-0.330923	9.30317e-07	10.5599	4.56925e-26	7.88357e-25	-/-
72	HALLMARK_EPITHELIAL_MESENCHYMAL_TRANSITION	HALLMARK_MYC_TARGETS_V1	0.43704	3.31071e-11	-0.513334	1.77636e-15	-10.5378	5.78154e-26	9.83664e-25	+/-
73	HALLMARK_FATTY_ACID_METABOLISM	HALLMARK_SPERMATOGENESIS	-0.737308	0	0.0861817	0.213591	10.4884	9.76948e-26	1.6394e-24	-/0
74	HALLMARK_INTERFERON_ALPHA_RESPONSE	HALLMARK_UNFOLDED_PROTEIN_RESPONSE	0.75067	0	-0.054036	0.436008	-10.4642	1.26094e-25	2.08737e-24	+/0
75	HALLMARK_OXIDATIVE_PHOSPHORYLATION	HALLMARK_XENOBIOTIC_METABOLISM	0.802076	0	0.0763221	0.270889	-10.4577	1.35127e-25	2.20707e-24	+/0
76	HALLMARK_GLYCOLYSIS	HALLMARK_MYC_TARGETS_V1	0.771824	0	-0.00172694	0.980154	-10.4436	1.56718e-25	2.52604e-24	+/0
77	HALLMARK_ANGIOGENESIS	HALLMARK_KRAS_SIGNALING_DN	-0.547116	0	0.390128	4.81787e-09	10.4401	1.62628e-25	2.58726e-24	-/+
78	HALLMARK_INFLAMMATORY_RESPONSE	HALLMARK_UNFOLDED_PROTEIN_RESPONSE	0.516272	1.11022e-15	-0.424437	1.36193e-10	-10.4211	1.98683e-25	3.12034e-24	+/-
79	HALLMARK_MYC_TARGETS_V1	HALLMARK_PROTEIN_SECRETION	0.868519	0	0.296183	1.27231e-05	-10.3941	2.63674e-25	4.08861e-24	+/+
80	HALLMARK_SPERMATOGENESIS	HALLMARK_UNFOLDED_PROTEIN_RESPONSE	-0.817232	0	-0.127929	0.064255	10.3749	3.2271e-25	4.9415e-24	-/0
81	HALLMARK_INTERFERON_GAMMA_RESPONSE	HALLMARK_UV_RESPONSE_UP	0.830772	0	0.170854	0.0131608	-10.3574	3.87308e-25	5.85743e-24	+/+
82	HALLMARK_COAGULATION	HALLMARK_OXIDATIVE_PHOSPHORYLATION	0.62552	0	-0.27608	4.99168e-05	-10.3511	4.13753e-25	6.18107e-24	+/-
83	HALLMARK_ALLOGRAFT_REJECTION	HALLMARK_MITOTIC_SPINDLE	0.518519	8.88178e-16	-0.415006	3.78025e-10	-10.3358	4.85255e-25	7.1619e-24	+/-
84	HALLMARK_CHOLESTEROL_HOMEOSTASIS	HALLMARK_MYC_TARGETS_V1	0.703688	0	-0.139858	0.0429088	-10.3297	5.17435e-25	7.54593e-24	+/-
85	HALLMARK_HYPOXIA	HALLMARK_INTERFERON_GAMMA_RESPONSE	0.808963	0	0.111673	0.106595	-10.2944	7.47213e-25	1.07687e-23	+/0
86	HALLMARK_P53_PATHWAY	HALLMARK_SPERMATOGENESIS	-0.891183	0	-0.397672	2.27635e-09	10.2423	1.2811e-24	1.82482e-23	-/-
87	HALLMARK_DNA_REPAIR	HALLMARK_SPERMATOGENESIS	-0.739836	0	0.0546858	0.430502	10.2229	1.56551e-24	2.20431e-23	-/0
88	HALLMARK_APICAL_JUNCTION	HALLMARK_KRAS_SIGNALING_DN	-0.5388	0	0.381759	1.08291e-08	10.2201	1.61195e-24	2.2439e-23	-/+
89	HALLMARK_EPITHELIAL_MESENCHYMAL_TRANSITION	HALLMARK_SPERMATOGENESIS	-0.580159	0	0.325249	1.45888e-06	10.1756	2.54783e-24	3.50685e-23	-/+
90	HALLMARK_MYC_TARGETS_V1	HALLMARK_UV_RESPONSE_UP	0.716233	0	-0.0992928	0.151616	-10.1683	2.74699e-24	3.73896e-23	+/0
91	HALLMARK_MYC_TARGETS_V1	HALLMARK_P53_PATHWAY	0.687053	0	-0.151597	0.0280598	-10.1239	4.32737e-24	5.82531e-23	+/-
92	HALLMARK_FATTY_ACID_METABOLISM	HALLMARK_MYC_TARGETS_V1	0.924141	0	0.552732	0	-10.1162	4.68105e-24	6.23292e-23	+/+
93	HALLMARK_APOPTOSIS	HALLMARK_SPERMATOGENESIS	-0.847844	0	-0.252628	0.000216231	10.074	7.20094e-24	9.4851e-23	-/-
94	HALLMARK_INTERFERON_ALPHA_RESPONSE	HALLMARK_UV_RESPONSE_UP	0.814069	0	0.149617	0.0302024	-10.0537	8.84515e-24	1.15269e-22	+/+
95	HALLMARK_ANDROGEN_RESPONSE	HALLMARK_UNFOLDED_PROTEIN_RESPONSE	0.754597	0	-0.00364189	0.958161	-10.0432	9.84717e-24	1.26977e-22	+/0
96	HALLMARK_ADIPOGENESIS	HALLMARK_INTERFERON_GAMMA_RESPONSE	0.678961	0	-0.157117	0.0227618	-10.0271	1.15839e-23	1.47816e-22	+/-
97	HALLMARK_E2F_TARGETS	HALLMARK_G2M_CHECKPOINT	0.686512	0	0.949512	0	10.0257	1.17506e-23	1.48397e-22	+/+
98	HALLMARK_HEME_METABOLISM	HALLMARK_KRAS_SIGNALING_DN	-0.520444	4.44089e-16	0.38623	7.04571e-09	10.0139	1.32471e-23	1.65589e-22	-/+
99	HALLMARK_HYPOXIA	HALLMARK_KRAS_SIGNALING_DN	-0.450243	7.05924e-12	0.461458	1.801e-12	10.0124	1.34422e-23	1.66331e-22	-/+
100	HALLMARK_PROTEIN_SECRETION	HALLMARK_SPERMATOGENESIS	-0.585456	0	0.303124	7.74402e-06	10.0075	1.41328e-23	1.73126e-22	-/+
101	HALLMARK_ANGIOGENESIS	HALLMARK_INTERFERON_GAMMA_RESPONSE	0.70129	0	-0.111878	0.105949	-9.99224	1.64818e-23	1.99903e-22	+/0
102	HALLMARK_ADIPOGENESIS	HALLMARK_PI3K_AKT_MTOR_SIGNALING	0.87679	0	0.364963	5.14334e-08	-9.96102	2.25728e-23	2.71095e-22	+/+
103	HALLMARK_COMPLEMENT	HALLMARK_OXIDATIVE_PHOSPHORYLATION	0.642687	0	-0.212493	0.00195902	-9.95495	2.39938e-23	2.85364e-22	+/-
104	HALLMARK_COMPLEMENT	HALLMARK_MITOTIC_SPINDLE	0.730424	0	-0.0485323	0.484231	-9.95178	2.47712e-23	2.91777e-22	+/0
105	HALLMARK_INTERFERON_GAMMA_RESPONSE	HALLMARK_UNFOLDED_PROTEIN_RESPONSE	0.728567	0	-0.0443927	0.522311	-9.86919	5.66174e-23	6.60536e-22	+/0
106	HALLMARK_ADIPOGENESIS	HALLMARK_KRAS_SIGNALING_DN	-0.824278	0	-0.198265	0.00391825	9.85906	6.26344e-23	7.23841e-22	-/-
107	HALLMARK_PI3K_AKT_MTOR_SIGNALING	HALLMARK_PROTEIN_SECRETION	0.749842	0	0.00566689	0.93494	-9.83702	7.79858e-23	8.92828e-22	+/0
108	HALLMARK_PEROXISOME	HALLMARK_TGF_BETA_SIGNALING	0.761186	0	0.0329536	0.634914	-9.82825	8.50853e-23	9.65088e-22	+/0
109	HALLMARK_KRAS_SIGNALING_DN	HALLMARK_REACTIVE_OXYGEN_SPECIES_PATHWAY	-0.697554	0	0.097249	0.160262	9.76734	1.55477e-22	1.74733e-21	-/0
110	HALLMARK_ANDROGEN_RESPONSE	HALLMARK_MYC_TARGETS_V1	0.741824	0	-0.00347412	0.960087	-9.74619	1.91519e-22	2.13283e-21	+/0
111	HALLMARK_MITOTIC_SPINDLE	HALLMARK_UNFOLDED_PROTEIN_RESPONSE	0.777175	0	0.0818123	0.237811	-9.72792	2.29236e-22	2.52986e-21	+/0
112	HALLMARK_ALLOGRAFT_REJECTION	HALLMARK_ANGIOGENESIS	0.645417	0	-0.183809	0.00757302	-9.69864	3.05532e-22	3.34176e-21	+/-
113	HALLMARK_ANGIOGENESIS	HALLMARK_INTERFERON_ALPHA_RESPONSE	0.684273	0	-0.11524	0.0957997	-9.69391	3.20041e-22	3.46947e-21	+/0
114	HALLMARK_MYC_TARGETS_V2	HALLMARK_MYOGENESIS	0.438941	2.66125e-11	-0.446881	1.05298e-11	-9.68225	3.5872e-22	3.85467e-21	+/-
115	HALLMARK_INTERFERON_ALPHA_RESPONSE	HALLMARK_REACTIVE_OXYGEN_SPECIES_PATHWAY	0.744406	0	0.00876942	0.899475	-9.68029	3.65672e-22	3.89521e-21	+/0
116	HALLMARK_INTERFERON_ALPHA_RESPONSE	HALLMARK_TGF_BETA_SIGNALING	0.824671	0	0.217856	0.00149101	-9.66321	4.321e-22	4.56312e-21	+/+
117	HALLMARK_PEROXISOME	HALLMARK_XENOBIOTIC_METABOLISM	0.838295	0	0.260596	0.000133414	-9.65123	4.8571e-22	5.08543e-21	+/+
118	HALLMARK_PROTEIN_SECRETION	HALLMARK_UNFOLDED_PROTEIN_RESPONSE	0.81023	0	0.177546	0.00993601	-9.64703	5.0601e-22	5.25307e-21	+/+
119	HALLMARK_OXIDATIVE_PHOSPHORYLATION	HALLMARK_PI3K_AKT_MTOR_SIGNALING	0.771935	0	0.0782705	0.258809	-9.63091	5.92014e-22	6.09426e-21	+/0
120	HALLMARK_COAGULATION	HALLMARK_MTORC1_SIGNALING	0.789342	0	0.12284	0.0756954	-9.62637	6.1874e-22	6.3163e-21	+/0
121	HALLMARK_INTERFERON_GAMMA_RESPONSE	HALLMARK_MITOTIC_SPINDLE	0.65369	0	-0.161905	0.0188882	-9.61453	6.94264e-22	7.02871e-21	+/-
122	HALLMARK_MTORC1_SIGNALING	HALLMARK_UNFOLDED_PROTEIN_RESPONSE	0.92735	0	0.601942	0	-9.59298	8.55774e-22	8.59281e-21	+/+
123	HALLMARK_ALLOGRAFT_REJECTION	HALLMARK_EPITHELIAL_MESENCHYMAL_TRANSITION	0.592916	0	-0.254009	0.000199082	-9.58186	9.53173e-22	9.49298e-21	+/-
124	HALLMARK_IL6_JAK_STAT3_SIGNALING	HALLMARK_INTERFERON_ALPHA_RESPONSE	0.897303	0	0.47779	2.24931e-13	-9.54362	1.37932e-21	1.36264e-20	+/+
125	HALLMARK_COAGULATION	HALLMARK_INTERFERON_GAMMA_RESPONSE	0.754878	0	0.0473193	0.495232	-9.53099	1.55792e-21	1.52676e-20	+/0
126	HALLMARK_HYPOXIA	HALLMARK_INTERFERON_ALPHA_RESPONSE	0.761773	0	0.0659782	0.341378	-9.50563	1.98843e-21	1.9332e-20	+/0
127	HALLMARK_EPITHELIAL_MESENCHYMAL_TRANSITION	HALLMARK_KRAS_SIGNALING_DN	-0.306194	6.19205e-06	0.548518	0	9.48779	2.35984e-21	2.27623e-20	-/+
128	HALLMARK_INFLAMMATORY_RESPONSE	HALLMARK_MYC_TARGETS_V1	0.290185	1.93398e-05	-0.559869	0	-9.4757	2.6497e-21	2.53585e-20	+/-
129	HALLMARK_IL6_JAK_STAT3_SIGNALING	HALLMARK_MTORC1_SIGNALING	0.76517	0	0.077189	0.265468	-9.47384	2.69748e-21	2.56156e-20	+/0
130	HALLMARK_KRAS_SIGNALING_DN	HALLMARK_KRAS_SIGNALING_UP	-0.277075	4.67668e-05	0.567864	0	9.44991	3.39133e-21	3.19568e-20	-/+
131	HALLMARK_KRAS_SIGNALING_DN	HALLMARK_PROTEIN_SECRETION	-0.834707	0	-0.269785	7.49798e-05	9.42909	4.13663e-21	3.86823e-20	-/-
132	HALLMARK_COAGULATION	HALLMARK_INTERFERON_ALPHA_RESPONSE	0.738945	0	0.0218359	0.753079	-9.42382	4.34971e-21	4.03666e-20	+/0
133	HALLMARK_APOPTOSIS	HALLMARK_KRAS_SIGNALING_DN	-0.613337	0	0.208093	0.00243904	9.41487	4.73674e-21	4.36279e-20	-/+
134	HALLMARK_APICAL_JUNCTION	HALLMARK_DNA_REPAIR	0.648079	0	-0.149324	0.0305306	-9.38432	6.3323e-21	5.78886e-20	+/-
135	HALLMARK_ANGIOGENESIS	HALLMARK_SPERMATOGENESIS	-0.614291	0	0.20165	0.00333591	9.36202	7.82294e-21	7.09859e-20	-/+
136	HALLMARK_P53_PATHWAY	HALLMARK_TGF_BETA_SIGNALING	0.903595	0	0.5195	6.66134e-16	-9.31706	1.19611e-20	1.07738e-19	+/+
137	HALLMARK_INTERFERON_GAMMA_RESPONSE	HALLMARK_REACTIVE_OXYGEN_SPECIES_PATHWAY	0.733213	0	0.020514	0.767587	-9.31002	1.27812e-20	1.14285e-19	+/0
138	HALLMARK_ALLOGRAFT_REJECTION	HALLMARK_HYPOXIA	0.76441	0	0.0947005	0.171555	-9.27573	1.76402e-20	1.56588e-19	+/0
139	HALLMARK_ESTROGEN_RESPONSE_LATE	HALLMARK_MYC_TARGETS_V1	0.567977	0	-0.260789	0.000131838	-9.273	1.80976e-20	1.59493e-19	+/-
140	HALLMARK_APOPTOSIS	HALLMARK_OXIDATIVE_PHOSPHORYLATION	0.655758	0	-0.123635	0.0738068	-9.25386	2.16528e-20	1.89462e-19	+/0
141	HALLMARK_MYC_TARGETS_V1	HALLMARK_SPERMATOGENESIS	-0.703212	0	0.0355519	0.608453	9.24967	2.2518e-20	1.95635e-19	-/0
142	HALLMARK_COMPLEMENT	HALLMARK_INTERFERON_GAMMA_RESPONSE	0.92967	0	0.633645	0	-9.24231	2.41226e-20	2.081e-19	+/+
143	HALLMARK_ALLOGRAFT_REJECTION	HALLMARK_MTORC1_SIGNALING	0.67016	0	-0.0964579	0.163706	-9.23541	2.57295e-20	2.2041e-19	+/0
144	HALLMARK_EPITHELIAL_MESENCHYMAL_TRANSITION	HALLMARK_INTERFERON_GAMMA_RESPONSE	0.643134	0	-0.141961	0.0398444	-9.22154	2.92872e-20	2.49145e-19	+/-
145	HALLMARK_ESTROGEN_RESPONSE_EARLY	HALLMARK_MYC_TARGETS_V2	0.365719	4.80427e-08	-0.477688	2.27818e-13	-9.19131	3.88095e-20	3.27873e-19	+/-
146	HALLMARK_ESTROGEN_RESPONSE_EARLY	HALLMARK_KRAS_SIGNALING_DN	-0.142649	0.0388843	0.640075	0	9.17577	4.48343e-20	3.76178e-19	-/+
147	HALLMARK_INTERFERON_ALPHA_RESPONSE	HALLMARK_MITOTIC_SPINDLE	0.672712	0	-0.0858411	0.215413	-9.17379	4.56691e-20	3.80576e-19	+/0
148	HALLMARK_DNA_REPAIR	HALLMARK_XENOBIOTIC_METABOLISM	0.720612	0	0.00959081	0.890116	-9.1493	5.7306e-20	4.74323e-19	+/0
149	HALLMARK_COAGULATION	HALLMARK_MYC_TARGETS_V2	0.279445	3.99957e-05	-0.545652	0	-9.14851	5.7726e-20	4.74593e-19	+/-
150	HALLMARK_COAGULATION	HALLMARK_PEROXISOME	0.694967	0	-0.0413546	0.5512	-9.14473	5.97798e-20	4.88202e-19	+/0
151	HALLMARK_MITOTIC_SPINDLE	HALLMARK_PI3K_AKT_MTOR_SIGNALING	0.753427	0	0.0820157	0.236642	-9.14225	6.11685e-20	4.96235e-19	+/0
152	HALLMARK_KRAS_SIGNALING_UP	HALLMARK_OXIDATIVE_PHOSPHORYLATION	0.283764	2.99687e-05	-0.539173	0	-9.10284	8.80009e-20	7.09218e-19	+/-
153	HALLMARK_APICAL_JUNCTION	HALLMARK_MYC_TARGETS_V2	0.474189	3.59268e-13	-0.360379	7.75049e-08	-9.08271	1.059e-19	8.47891e-19	+/-
154	HALLMARK_PI3K_AKT_MTOR_SIGNALING	HALLMARK_TGF_BETA_SIGNALING	0.920982	0	0.606365	0	-9.07788	1.10709e-19	8.8064e-19	+/+
155	HALLMARK_COMPLEMENT	HALLMARK_INTERFERON_ALPHA_RESPONSE	0.90347	0	0.54021	0	-9.01716	1.93028e-19	1.52554e-18	+/+
156	HALLMARK_ALLOGRAFT_REJECTION	HALLMARK_IL6_JAK_STAT3_SIGNALING	0.906559	0	0.553758	0	-8.99416	2.38035e-19	1.86918e-18	+/+
157	HALLMARK_HYPOXIA	HALLMARK_MYC_TARGETS_V2	0.250979	0.0002385	-0.55482	0	-8.97073	2.94559e-19	2.29831e-18	+/-
158	HALLMARK_HEME_METABOLISM	HALLMARK_UNFOLDED_PROTEIN_RESPONSE	0.552165	0	-0.251314	0.000233811	-8.93543	4.05593e-19	3.14463e-18	+/-
159	HALLMARK_CHOLESTEROL_HOMEOSTASIS	HALLMARK_INTERFERON_ALPHA_RESPONSE	0.7509	0	0.0966136	0.163024	-8.93334	4.13327e-19	3.18444e-18	+/0
160	HALLMARK_APICAL_JUNCTION	HALLMARK_OXIDATIVE_PHOSPHORYLATION	0.579915	0	-0.212259	0.00198219	-8.93102	4.22109e-19	3.2252e-18	+/-
161	HALLMARK_HYPOXIA	HALLMARK_P53_PATHWAY	0.927731	0	0.643443	0	-8.93055	4.23883e-19	3.2252e-18	+/+
162	HALLMARK_MYOGENESIS	HALLMARK_UNFOLDED_PROTEIN_RESPONSE	0.372835	2.50547e-08	-0.448171	9.03633e-12	-8.89287	5.95509e-19	4.50308e-18	+/-
163	HALLMARK_INTERFERON_ALPHA_RESPONSE	HALLMARK_P53_PATHWAY	0.788502	0	0.191119	0.00545762	-8.89124	6.04294e-19	4.54147e-18	+/+
164	HALLMARK_INTERFERON_ALPHA_RESPONSE	HALLMARK_XENOBIOTIC_METABOLISM	0.697083	0	-0.0122015	0.860476	-8.88967	6.12931e-19	4.57829e-18	+/0
165	HALLMARK_COMPLEMENT	HALLMARK_KRAS_SIGNALING_DN	-0.606931	0	0.167899	0.0148558	8.88707	6.27436e-19	4.65823e-18	-/+
166	HALLMARK_KRAS_SIGNALING_DN	HALLMARK_PI3K_AKT_MTOR_SIGNALING	-0.738391	0	-0.074477	0.282677	8.8745	7.02473e-19	5.18391e-18	-/0
167	HALLMARK_INTERFERON_GAMMA_RESPONSE	HALLMARK_P53_PATHWAY	0.807964	0	0.244211	0.000354178	-8.87017	7.30368e-19	5.35749e-18	+/+
168	HALLMARK_MYC_TARGETS_V1	HALLMARK_PEROXISOME	0.878283	0	0.461992	1.68554e-12	-8.83433	1.00696e-18	7.3424e-18	+/+
169	HALLMARK_DNA_REPAIR	HALLMARK_HYPOXIA	0.545466	0	-0.250687	0.000242656	-8.8311	1.03647e-18	7.5129e-18	+/-
170	HALLMARK_FATTY_ACID_METABOLISM	HALLMARK_PI3K_AKT_MTOR_SIGNALING	0.807094	0	0.246307	0.000313721	-8.82204	1.12391e-18	8.09874e-18	+/+
171	HALLMARK_HYPOXIA	HALLMARK_OXIDATIVE_PHOSPHORYLATION	0.53973	0	-0.256019	0.00017639	-8.80636	1.29278e-18	9.26114e-18	+/-
172	HALLMARK_ALLOGRAFT_REJECTION	HALLMARK_UV_RESPONSE_UP	0.742091	0	0.0895594	0.196118	-8.80331	1.32838e-18	9.46083e-18	+/0
173	HALLMARK_COMPLEMENT	HALLMARK_FATTY_ACID_METABOLISM	0.714836	0	0.0329385	0.635069	-8.79045	1.48967e-18	1.05482e-17	+/0
174	HALLMARK_MYC_TARGETS_V1	HALLMARK_OXIDATIVE_PHOSPHORYLATION	0.966747	0	0.826426	0	-8.78218	1.60331e-18	1.12877e-17	+/+
175	HALLMARK_FATTY_ACID_METABOLISM	HALLMARK_XENOBIOTIC_METABOLISM	0.866496	0	0.427674	9.52363e-11	-8.76748	1.82706e-18	1.27894e-17	+/+
176	HALLMARK_MYC_TARGETS_V2	HALLMARK_XENOBIOTIC_METABOLISM	0.48958	4.66294e-14	-0.313733	3.53691e-06	-8.75112	2.11245e-18	1.47031e-17	+/-
177	HALLMARK_PEROXISOME	HALLMARK_PROTEIN_SECRETION	0.76483	0	0.146756	0.033543	-8.74846	2.16286e-18	1.49689e-17	+/+
178	HALLMARK_MYC_TARGETS_V1	HALLMARK_MYOGENESIS	0.162019	0.0188029	-0.599998	0	-8.71466	2.91634e-18	2.0048e-17	+/-
179	HALLMARK_MTORC1_SIGNALING	HALLMARK_MYC_TARGETS_V1	0.899619	0	0.546701	0	-8.71415	2.92946e-18	2.0048e-17	+/+
180	HALLMARK_ESTROGEN_RESPONSE_LATE	HALLMARK_KRAS_SIGNALING_DN	-0.38045	1.22664e-08	0.42576	1.1773e-10	8.70131	3.28086e-18	2.23281e-17	-/+
181	HALLMARK_INTERFERON_ALPHA_RESPONSE	HALLMARK_PI3K_AKT_MTOR_SIGNALING	0.846766	0	0.371114	2.93686e-08	-8.69731	3.39839e-18	2.30002e-17	+/+
182	HALLMARK_HEME_METABOLISM	HALLMARK_PEROXISOME	0.605567	0	-0.150039	0.0297337	-8.67873	4.00204e-18	2.69368e-17	+/-
183	HALLMARK_COMPLEMENT	HALLMARK_DNA_REPAIR	0.513804	1.55431e-15	-0.276921	4.72407e-05	-8.67015	4.31559e-18	2.8748e-17	+/-
184	HALLMARK_FATTY_ACID_METABOLISM	HALLMARK_INTERFERON_ALPHA_RESPONSE	0.63408	0	-0.103639	0.134407	-8.67008	4.31807e-18	2.8748e-17	+/0
185	HALLMARK_COAGULATION	HALLMARK_FATTY_ACID_METABOLISM	0.732264	0	0.0819364	0.237098	-8.66245	4.61745e-18	3.04155e-17	+/0
186	HALLMARK_INTERFERON_GAMMA_RESPONSE	HALLMARK_TGF_BETA_SIGNALING	0.82256	0	0.303357	7.61463e-06	-8.66243	4.61819e-18	3.04155e-17	+/+
187	HALLMARK_MITOTIC_SPINDLE	HALLMARK_MYC_TARGETS_V1	0.718113	0	0.0525538	0.448718	-8.65902	4.75836e-18	3.11711e-17	+/0
188	HALLMARK_OXIDATIVE_PHOSPHORYLATION	HALLMARK_TNFA_SIGNALING_VIA_NFKB	0.39034	4.71856e-09	-0.41075	5.93072e-10	-8.63439	5.90394e-18	3.84698e-17	+/-
189	HALLMARK_APOPTOSIS	HALLMARK_INTERFERON_GAMMA_RESPONSE	0.906525	0	0.578312	0	-8.62457	6.43354e-18	4.16988e-17	+/+
190	HALLMARK_ANDROGEN_RESPONSE	HALLMARK_MTORC1_SIGNALING	0.835499	0	0.343841	3.22765e-07	-8.62342	6.4986e-18	4.18631e-17	+/+
191	HALLMARK_IL6_JAK_STAT3_SIGNALING	HALLMARK_OXIDATIVE_PHOSPHORYLATION	0.487201	6.43929e-14	-0.305111	6.70235e-06	-8.62233	6.56026e-18	4.18631e-17	+/-
192	HALLMARK_IL6_JAK_STAT3_SIGNALING	HALLMARK_KRAS_SIGNALING_DN	-0.498326	1.39888e-14	0.291724	1.7385e-05	8.62231	6.5614e-18	4.18631e-17	-/+
193	HALLMARK_APICAL_JUNCTION	HALLMARK_INTERFERON_ALPHA_RESPONSE	0.724288	0	0.0703544	0.310247	-8.60815	7.42494e-18	4.71272e-17	+/0
194	HALLMARK_IL2_STAT5_SIGNALING	HALLMARK_MYC_TARGETS_V1	0.538376	0	-0.237124	0.000529648	-8.58226	9.3026e-18	5.87406e-17	+/-
195	HALLMARK_OXIDATIVE_PHOSPHORYLATION	HALLMARK_REACTIVE_OXYGEN_SPECIES_PATHWAY	0.808295	0	0.272143	6.44565e-05	-8.57538	9.87597e-18	6.20414e-17	+/+
196	HALLMARK_ANDROGEN_RESPONSE	HALLMARK_KRAS_SIGNALING_DN	-0.637165	0	0.0887846	0.200031	8.57021	1.03295e-17	6.45594e-17	-/0
197	HALLMARK_NOTCH_SIGNALING	HALLMARK_UNFOLDED_PROTEIN_RESPONSE	0.655068	0	-0.0564693	0.415597	-8.5524	1.20559e-17	7.49671e-17	+/0
198	HALLMARK_INTERFERON_ALPHA_RESPONSE	HALLMARK_MYC_TARGETS_V1	0.612204	0	-0.127407	0.0653586	-8.55125	1.21768e-17	7.5184e-17	+/0
199	HALLMARK_MTORC1_SIGNALING	HALLMARK_TNFA_SIGNALING_VIA_NFKB	0.693722	0	0.0145865	0.833567	-8.5509	1.22136e-17	7.5184e-17	+/0
200	HALLMARK_KRAS_SIGNALING_UP	HALLMARK_MTORC1_SIGNALING	0.587188	0	-0.165449	0.0164024	-8.54927	1.23864e-17	7.58668e-17	+/-
201	HALLMARK_APOPTOSIS	HALLMARK_TGF_BETA_SIGNALING	0.917051	0	0.623646	0	-8.53767	1.3695e-17	8.34646e-17	+/+
202	HALLMARK_ADIPOGENESIS	HALLMARK_OXIDATIVE_PHOSPHORYLATION	0.911863	0	0.604334	0	-8.5307	1.45459e-17	8.82115e-17	+/+
203	HALLMARK_KRAS_SIGNALING_DN	HALLMARK_TNFA_SIGNALING_VIA_NFKB	-0.351561	1.6753e-07	0.438609	2.7649e-11	8.52265	1.55949e-17	9.41069e-17	-/+
204	HALLMARK_COMPLEMENT	HALLMARK_PI3K_AKT_MTOR_SIGNALING	0.920138	0	0.637008	0	-8.51324	1.69141e-17	1.01567e-16	+/+
205	HALLMARK_COAGULATION	HALLMARK_DNA_REPAIR	0.505887	4.88498e-15	-0.272214	6.41633e-05	-8.50951	1.74667e-17	1.04374e-16	+/-
206	HALLMARK_ALLOGRAFT_REJECTION	HALLMARK_COAGULATION	0.670339	0	-0.0236986	0.732784	-8.4955	1.97091e-17	1.17202e-16	+/0
207	HALLMARK_IL2_STAT5_SIGNALING	HALLMARK_INTERFERON_GAMMA_RESPONSE	0.881581	0	0.49928	1.22125e-14	-8.4895	2.07519e-17	1.22807e-16	+/+
208	HALLMARK_ANDROGEN_RESPONSE	HALLMARK_OXIDATIVE_PHOSPHORYLATION	0.693542	0	0.0244912	0.724204	-8.44657	2.99988e-17	1.76676e-16	+/0
209	HALLMARK_HYPOXIA	HALLMARK_MTORC1_SIGNALING	0.758666	0	0.162214	0.0186587	-8.43795	3.22947e-17	1.89287e-16	+/+
210	HALLMARK_GLYCOLYSIS	HALLMARK_INTERFERON_ALPHA_RESPONSE	0.597647	0	-0.138033	0.045725	-8.4277	3.52517e-17	2.05635e-16	+/-
211	HALLMARK_ADIPOGENESIS	HALLMARK_ALLOGRAFT_REJECTION	0.538906	0	-0.221402	0.00124033	-8.42103	3.73187e-17	2.16661e-16	+/-
212	HALLMARK_PI3K_AKT_MTOR_SIGNALING	HALLMARK_SPERMATOGENESIS	-0.848562	0	-0.400001	1.7992e-09	8.41699	3.86279e-17	2.23203e-16	-/-
213	HALLMARK_CHOLESTEROL_HOMEOSTASIS	HALLMARK_INTERFERON_GAMMA_RESPONSE	0.741108	0	0.125633	0.0692281	-8.40974	4.10924e-17	2.36329e-16	+/0
214	HALLMARK_EPITHELIAL_MESENCHYMAL_TRANSITION	HALLMARK_INTERFERON_ALPHA_RESPONSE	0.5981	0	-0.134898	0.050923	-8.40238	4.37519e-17	2.50449e-16	+/0
215	HALLMARK_INTERFERON_ALPHA_RESPONSE	HALLMARK_OXIDATIVE_PHOSPHORYLATION	0.577002	0	-0.16593	0.0160882	-8.39756	4.55869e-17	2.5974e-16	+/-
216	HALLMARK_MYC_TARGETS_V2	HALLMARK_TNFA_SIGNALING_VIA_NFKB	0.0838514	0.226278	-0.629089	0	-8.3825	5.18137e-17	2.92875e-16	0/-
217	HALLMARK_OXIDATIVE_PHOSPHORYLATION	HALLMARK_SPERMATOGENESIS	-0.681484	0	-0.00798504	0.908425	8.38188	5.20899e-17	2.92875e-16	-/0
218	HALLMARK_CHOLESTEROL_HOMEOSTASIS	HALLMARK_TGF_BETA_SIGNALING	0.866808	0	0.459131	2.40119e-12	-8.38181	5.21198e-17	2.92875e-16	+/+
219	HALLMARK_COMPLEMENT	HALLMARK_UV_RESPONSE_UP	0.866247	0	0.457485	2.93876e-12	-8.38011	5.28803e-17	2.95792e-16	+/+
220	HALLMARK_APOPTOSIS	HALLMARK_P53_PATHWAY	0.92859	0	0.678041	0	-8.36844	5.83845e-17	3.25096e-16	+/+
221	HALLMARK_PI3K_AKT_MTOR_SIGNALING	HALLMARK_REACTIVE_OXYGEN_SPECIES_PATHWAY	0.883015	0	0.515273	1.33227e-15	-8.33624	7.66919e-17	4.25102e-16	+/+
222	HALLMARK_HYPOXIA	HALLMARK_UV_RESPONSE_UP	0.93144	0	0.691209	0	-8.33094	8.02017e-17	4.42554e-16	+/+
223	HALLMARK_ESTROGEN_RESPONSE_LATE	HALLMARK_WNT_BETA_CATENIN_SIGNALING	0.620205	0	-0.092064	0.18385	-8.3185	8.90839e-17	4.89362e-16	+/0
224	HALLMARK_MYOGENESIS	HALLMARK_WNT_BETA_CATENIN_SIGNALING	0.816274	0	0.319274	2.32028e-06	-8.28846	1.14727e-16	6.27412e-16	+/+
225	HALLMARK_MTORC1_SIGNALING	HALLMARK_PROTEIN_SECRETION	0.8807	0	0.513267	1.77636e-15	-8.25806	1.48064e-16	8.06125e-16	+/+
226	HALLMARK_INTERFERON_ALPHA_RESPONSE	HALLMARK_PEROXISOME	0.601504	0	-0.114995	0.0965111	-8.25078	1.57366e-16	8.5298e-16	+/0
227	HALLMARK_INTERFERON_GAMMA_RESPONSE	HALLMARK_XENOBIOTIC_METABOLISM	0.681489	0	0.0211747	0.760326	-8.24776	1.6139e-16	8.70938e-16	+/0
228	HALLMARK_NOTCH_SIGNALING	HALLMARK_SPERMATOGENESIS	-0.798684	0	-0.277157	4.65154e-05	8.24427	1.66166e-16	8.92779e-16	-/-
229	HALLMARK_APICAL_JUNCTION	HALLMARK_INTERFERON_GAMMA_RESPONSE	0.722612	0	0.103886	0.133478	-8.22861	1.89391e-16	1.01312e-15	+/0
230	HALLMARK_ADIPOGENESIS	HALLMARK_COMPLEMENT	0.775153	0	0.221118	0.00125884	-8.22302	1.98434e-16	1.05688e-15	+/+
231	HALLMARK_KRAS_SIGNALING_UP	HALLMARK_MYC_TARGETS_V2	-0.258151	0.000154977	-0.78958	0	-8.20177	2.36876e-16	1.25616e-15	-/-
232	HALLMARK_APOPTOSIS	HALLMARK_UV_RESPONSE_UP	0.940268	0	0.732592	0	-8.20045	2.39488e-16	1.26454e-15	+/+
233	HALLMARK_HEME_METABOLISM	HALLMARK_MYC_TARGETS_V1	0.557047	0	-0.17341	0.011834	-8.17667	2.91801e-16	1.53415e-15	+/-
234	HALLMARK_MTORC1_SIGNALING	HALLMARK_XENOBIOTIC_METABOLISM	0.853509	0	0.434794	4.27796e-11	-8.17078	3.06414e-16	1.60409e-15	+/+
235	HALLMARK_FATTY_ACID_METABOLISM	HALLMARK_PROTEIN_SECRETION	0.846986	0	0.416577	3.19591e-10	-8.1576	3.41735e-16	1.78138e-15	+/+
236	HALLMARK_COMPLEMENT	HALLMARK_PEROXISOME	0.657039	0	-0.0112339	0.871442	-8.1268	4.40785e-16	2.28797e-15	+/0
237	HALLMARK_ANGIOGENESIS	HALLMARK_MTORC1_SIGNALING	0.762613	0	0.201502	0.00335973	-8.11981	4.66904e-16	2.41332e-15	+/+
238	HALLMARK_P53_PATHWAY	HALLMARK_REACTIVE_OXYGEN_SPECIES_PATHWAY	0.911309	0	0.628533	0	-8.10018	5.48801e-16	2.82471e-15	+/+
239	HALLMARK_PEROXISOME	HALLMARK_SPERMATOGENESIS	-0.741851	0	-0.157737	0.022224	8.0932	5.81179e-16	2.97885e-15	-/-
240	HALLMARK_ESTROGEN_RESPONSE_LATE	HALLMARK_P53_PATHWAY	0.829559	0	0.374247	2.19783e-08	-8.07132	6.95449e-16	3.54969e-15	+/+
241	HALLMARK_ALLOGRAFT_REJECTION	HALLMARK_KRAS_SIGNALING_UP	0.762215	0	0.206202	0.00267639	-8.06023	7.61502e-16	3.8707e-15	+/+
242	HALLMARK_MYC_TARGETS_V2	HALLMARK_UNFOLDED_PROTEIN_RESPONSE	0.442627	1.73555e-11	0.853121	0	8.05758	7.78182e-16	3.93914e-15	+/+
243	HALLMARK_APICAL_JUNCTION	HALLMARK_PEROXISOME	0.699013	0	0.0738561	0.28672	-8.05108	8.20679e-16	4.13717e-15	+/0
244	HALLMARK_ALLOGRAFT_REJECTION	HALLMARK_TNFA_SIGNALING_VIA_NFKB	0.827118	0	0.371245	2.9019e-08	-8.02767	9.93379e-16	4.98725e-15	+/+
245	HALLMARK_GLYCOLYSIS	HALLMARK_INTERFERON_GAMMA_RESPONSE	0.578551	0	-0.126749	0.066772	-8.01382	1.11195e-15	5.55976e-15	+/0
246	HALLMARK_ANDROGEN_RESPONSE	HALLMARK_SPERMATOGENESIS	-0.524815	4.44089e-16	0.200634	0.00350189	7.99999	1.24431e-15	6.19625e-15	-/+
247	HALLMARK_ESTROGEN_RESPONSE_EARLY	HALLMARK_OXIDATIVE_PHOSPHORYLATION	0.272901	6.13812e-05	-0.4666	9.46798e-13	-7.99342	1.31244e-15	6.50908e-15	+/-
248	HALLMARK_G2M_CHECKPOINT	HALLMARK_TGF_BETA_SIGNALING	0.371709	2.78026e-08	-0.375778	1.90523e-08	-7.99168	1.33109e-15	6.57494e-15	+/-
249	HALLMARK_CHOLESTEROL_HOMEOSTASIS	HALLMARK_KRAS_SIGNALING_DN	-0.602201	0	0.0874639	0.206831	7.97889	1.47657e-15	7.26426e-15	-/0
250	HALLMARK_APOPTOSIS	HALLMARK_INTERFERON_ALPHA_RESPONSE	0.877404	0	0.523012	4.44089e-16	-7.975	1.52385e-15	7.43856e-15	+/+
251	HALLMARK_APICAL_JUNCTION	HALLMARK_P53_PATHWAY	0.888664	0	0.559179	0	-7.97497	1.52415e-15	7.43856e-15	+/+
252	HALLMARK_KRAS_SIGNALING_DN	HALLMARK_UV_RESPONSE_UP	-0.611379	0	0.0718229	0.30023	7.96653	1.63187e-15	7.93272e-15	-/0
253	HALLMARK_FATTY_ACID_METABOLISM	HALLMARK_INTERFERON_GAMMA_RESPONSE	0.595407	0	-0.0955703	0.167636	-7.95429	1.80155e-15	8.72294e-15	+/0
254	HALLMARK_INTERFERON_GAMMA_RESPONSE	HALLMARK_MYC_TARGETS_V1	0.572944	0	-0.127523	0.0651114	-7.9365	2.07966e-15	1.00299e-14	+/0
255	HALLMARK_OXIDATIVE_PHOSPHORYLATION	HALLMARK_PROTEIN_SECRETION	0.834953	0	0.400568	1.69853e-09	-7.93478	2.10872e-15	1.01231e-14	+/+
256	HALLMARK_INTERFERON_GAMMA_RESPONSE	HALLMARK_PI3K_AKT_MTOR_SIGNALING	0.852957	0	0.451831	5.83555e-12	-7.93438	2.11552e-15	1.01231e-14	+/+
257	HALLMARK_TGF_BETA_SIGNALING	HALLMARK_XENOBIOTIC_METABOLISM	0.840865	0	0.419006	2.4613e-10	-7.91126	2.54794e-15	1.21449e-14	+/+
258	HALLMARK_APOPTOSIS	HALLMARK_PROTEIN_SECRETION	0.642569	0	-0.0148461	0.83065	-7.90872	2.60047e-15	1.23472e-14	+/0
259	HALLMARK_P53_PATHWAY	HALLMARK_PROTEIN_SECRETION	0.549807	0	-0.15784	0.0221356	-7.90761	2.62377e-15	1.24097e-14	+/-
260	HALLMARK_PROTEIN_SECRETION	HALLMARK_TGF_BETA_SIGNALING	0.717288	0	0.124574	0.0716235	-7.90288	2.72523e-15	1.284e-14	+/0
261	HALLMARK_INTERFERON_ALPHA_RESPONSE	HALLMARK_PROTEIN_SECRETION	0.61617	0	-0.0578204	0.40451	-7.90168	2.75174e-15	1.29152e-14	+/0
262	HALLMARK_P53_PATHWAY	HALLMARK_UV_RESPONSE_UP	0.950035	0	0.785167	0	-7.86859	3.58647e-15	1.67688e-14	+/+
263	HALLMARK_IL2_STAT5_SIGNALING	HALLMARK_MTORC1_SIGNALING	0.764845	0	0.230821	0.000750098	-7.86138	3.79937e-15	1.76967e-14	+/+
264	HALLMARK_ALLOGRAFT_REJECTION	HALLMARK_REACTIVE_OXYGEN_SPECIES_PATHWAY	0.610773	0	-0.0621385	0.370272	-7.85772	3.91183e-15	1.81515e-14	+/0
265	HALLMARK_MYC_TARGETS_V2	HALLMARK_TGF_BETA_SIGNALING	0.355032	1.24025e-07	-0.380143	1.26287e-08	-7.84801	4.22689e-15	1.95394e-14	+/-
266	HALLMARK_DNA_REPAIR	HALLMARK_IL6_JAK_STAT3_SIGNALING	0.454638	4.15801e-12	-0.272964	6.11326e-05	-7.83964	4.51858e-15	2.08092e-14	+/-
267	HALLMARK_HEME_METABOLISM	HALLMARK_WNT_BETA_CATENIN_SIGNALING	0.443467	1.57327e-11	-0.28139	3.51413e-05	-7.79015	6.69295e-15	3.07073e-14	+/-
268	HALLMARK_ANGIOGENESIS	HALLMARK_OXIDATIVE_PHOSPHORYLATION	0.559871	0	-0.127847	0.0644273	-7.74402	9.63252e-15	4.40292e-14	+/0
269	HALLMARK_COMPLEMENT	HALLMARK_G2M_CHECKPOINT	0.361434	7.05654e-08	-0.363906	5.65659e-08	-7.73099	1.06711e-14	4.85772e-14	+/-
270	HALLMARK_APOPTOSIS	HALLMARK_HYPOXIA	0.924215	0	0.694869	0	-7.73057	1.07068e-14	4.85772e-14	+/+
271	HALLMARK_ALLOGRAFT_REJECTION	HALLMARK_INFLAMMATORY_RESPONSE	0.889624	0	0.579894	0	-7.70966	1.26151e-14	5.70241e-14	+/+
272	HALLMARK_INTERFERON_GAMMA_RESPONSE	HALLMARK_TNFA_SIGNALING_VIA_NFKB	0.858666	0	0.488686	5.28466e-14	-7.66991	1.72122e-14	7.75183e-14	+/+
273	HALLMARK_GLYCOLYSIS	HALLMARK_TGF_BETA_SIGNALING	0.766381	0	0.252478	0.000218174	-7.66513	1.78656e-14	8.01664e-14	+/+
274	HALLMARK_IL2_STAT5_SIGNALING	HALLMARK_INTERFERON_ALPHA_RESPONSE	0.825451	0	0.397837	2.23897e-09	-7.6567	1.90771e-14	8.52898e-14	+/+
275	HALLMARK_COMPLEMENT	HALLMARK_PROTEIN_SECRETION	0.706826	0	0.129476	0.0610716	-7.63629	2.23577e-14	9.95935e-14	+/0
276	HALLMARK_ANDROGEN_RESPONSE	HALLMARK_PEROXISOME	0.672535	0	0.0657496	0.343058	-7.62516	2.43731e-14	1.08178e-13	+/0
277	HALLMARK_INTERFERON_GAMMA_RESPONSE	HALLMARK_OXIDATIVE_PHOSPHORYLATION	0.532399	0	-0.154158	0.0254828	-7.61878	2.56086e-14	1.13251e-13	+/-
278	HALLMARK_APICAL_JUNCTION	HALLMARK_MTORC1_SIGNALING	0.700349	0	0.119499	0.0840668	-7.60888	2.76489e-14	1.21834e-13	+/0
279	HALLMARK_CHOLESTEROL_HOMEOSTASIS	HALLMARK_P53_PATHWAY	0.900253	0	0.622515	0	-7.57367	3.62836e-14	1.5931e-13	+/+
280	HALLMARK_APOPTOSIS	HALLMARK_FATTY_ACID_METABOLISM	0.718359	0	0.159594	0.0206798	-7.56172	3.97776e-14	1.74027e-13	+/+
281	HALLMARK_MITOTIC_SPINDLE	HALLMARK_P53_PATHWAY	0.702732	0	0.132217	0.0557505	-7.52516	5.26578e-14	2.29558e-13	+/0
282	HALLMARK_IL2_STAT5_SIGNALING	HALLMARK_UV_RESPONSE_UP	0.87231	0	0.539537	0	-7.51985	5.48412e-14	2.38229e-13	+/+
283	HALLMARK_IL6_JAK_STAT3_SIGNALING	HALLMARK_MITOTIC_SPINDLE	0.639041	0	0.0175672	0.800212	-7.51804	5.56047e-14	2.40692e-13	+/0
284	HALLMARK_DNA_REPAIR	HALLMARK_TNFA_SIGNALING_VIA_NFKB	0.373946	2.26014e-08	-0.331006	9.24155e-07	-7.49746	6.50644e-14	2.80647e-13	+/-
285	HALLMARK_GLYCOLYSIS	HALLMARK_KRAS_SIGNALING_DN	-0.616979	0	0.0165973	0.811029	7.49492	6.63376e-14	2.85135e-13	-/0
286	HALLMARK_DNA_REPAIR	HALLMARK_ESTROGEN_RESPONSE_EARLY	0.422526	1.67932e-10	-0.278208	4.34052e-05	-7.49279	6.74229e-14	2.88787e-13	+/-
287	HALLMARK_ADIPOGENESIS	HALLMARK_XENOBIOTIC_METABOLISM	0.918302	0	0.687434	0	-7.47762	7.56785e-14	3.23018e-13	+/+
288	HALLMARK_MTORC1_SIGNALING	HALLMARK_P53_PATHWAY	0.811893	0	0.378188	1.51941e-08	-7.4736	7.80324e-14	3.31909e-13	+/+
289	HALLMARK_ADIPOGENESIS	HALLMARK_APOPTOSIS	0.798382	0	0.34494	2.94318e-07	-7.47187	7.90644e-14	3.35135e-13	+/+
290	HALLMARK_PI3K_AKT_MTOR_SIGNALING	HALLMARK_UV_RESPONSE_UP	0.905402	0	0.645189	0	-7.47137	7.93642e-14	3.35245e-13	+/+
291	HALLMARK_ESTROGEN_RESPONSE_LATE	HALLMARK_MYC_TARGETS_V2	0.456267	3.41016e-12	-0.237118	0.000529814	-7.47045	7.99191e-14	3.36429e-13	+/-
292	HALLMARK_MYC_TARGETS_V2	HALLMARK_NOTCH_SIGNALING	0.512764	1.77636e-15	-0.166164	0.0159374	-7.4693	8.06249e-14	3.38238e-13	+/-
293	HALLMARK_APOPTOSIS	HALLMARK_MITOTIC_SPINDLE	0.740552	0	0.215819	0.00165518	-7.45142	9.23392e-14	3.8606e-13	+/+
294	HALLMARK_EPITHELIAL_MESENCHYMAL_TRANSITION	HALLMARK_OXIDATIVE_PHOSPHORYLATION	0.41025	6.2508e-10	-0.285362	2.69005e-05	-7.42076	1.16447e-13	4.85197e-13	+/-
295	HALLMARK_INTERFERON_ALPHA_RESPONSE	HALLMARK_SPERMATOGENESIS	-0.772342	0	-0.288506	2.17089e-05	7.41821	1.18716e-13	4.92974e-13	-/-
296	HALLMARK_ALLOGRAFT_REJECTION	HALLMARK_CHOLESTEROL_HOMEOSTASIS	0.605249	0	-0.0259148	0.708879	-7.39928	1.36927e-13	5.66676e-13	+/0
297	HALLMARK_ANDROGEN_RESPONSE	HALLMARK_FATTY_ACID_METABOLISM	0.719965	0	0.180816	0.00863135	-7.37319	1.66594e-13	6.87131e-13	+/+
298	HALLMARK_COAGULATION	HALLMARK_P53_PATHWAY	0.835689	0	0.448651	8.53539e-12	-7.36255	1.80437e-13	7.41728e-13	+/+
299	HALLMARK_DNA_REPAIR	HALLMARK_E2F_TARGETS	0.0692562	0.317878	0.65979	0	7.35619	1.89229e-13	7.7527e-13	0/+
300	HALLMARK_MYC_TARGETS_V1	HALLMARK_MYC_TARGETS_V2	0.487506	6.17284e-14	0.849528	0	7.3419	2.10588e-13	8.59902e-13	+/+
301	HALLMARK_HYPOXIA	HALLMARK_IL2_STAT5_SIGNALING	0.897559	0	0.628006	0	-7.33915	2.14953e-13	8.74807e-13	+/+
302	HALLMARK_ESTROGEN_RESPONSE_LATE	HALLMARK_NOTCH_SIGNALING	0.7271	0	0.200737	0.00348476	-7.31522	2.56951e-13	1.04227e-12	+/+
303	HALLMARK_APOPTOSIS	HALLMARK_PEROXISOME	0.693389	0	0.138102	0.0456159	-7.27876	3.36897e-13	1.36204e-12	+/+
304	HALLMARK_EPITHELIAL_MESENCHYMAL_TRANSITION	HALLMARK_MYC_TARGETS_V2	0.10897	0.115398	-0.540678	0	-7.26913	3.61798e-13	1.4579e-12	0/-
305	HALLMARK_MITOTIC_SPINDLE	HALLMARK_PROTEIN_SECRETION	0.737492	0	0.228281	0.000860783	-7.24946	4.18425e-13	1.68056e-12	+/+
306	HALLMARK_INFLAMMATORY_RESPONSE	HALLMARK_MTORC1_SIGNALING	0.59765	0	-0.0203807	0.769054	-7.22183	5.12925e-13	2.05338e-12	+/0
307	HALLMARK_PEROXISOME	HALLMARK_REACTIVE_OXYGEN_SPECIES_PATHWAY	0.824835	0	0.434815	4.26819e-11	-7.18188	6.87612e-13	2.74373e-12	+/+
308	HALLMARK_INTERFERON_GAMMA_RESPONSE	HALLMARK_PEROXISOME	0.552699	0	-0.0827137	0.232663	-7.17397	7.28537e-13	2.89187e-12	+/0
309	HALLMARK_FATTY_ACID_METABOLISM	HALLMARK_IL6_JAK_STAT3_SIGNALING	0.564834	0	-0.0651497	0.347488	-7.1738	7.29459e-13	2.89187e-12	+/0
310	HALLMARK_APICAL_JUNCTION	HALLMARK_FATTY_ACID_METABOLISM	0.65386	0	0.0767699	0.268079	-7.17324	7.32452e-13	2.89437e-12	+/0
311	HALLMARK_INTERFERON_ALPHA_RESPONSE	HALLMARK_KRAS_SIGNALING_DN	-0.570571	0	0.0535592	0.440074	7.14159	9.22568e-13	3.63391e-12	-/0
312	HALLMARK_KRAS_SIGNALING_DN	HALLMARK_MYOGENESIS	-0.0424452	0.54074	0.57712	0	7.12759	1.02141e-12	4.01036e-12	0/+
313	HALLMARK_PI3K_AKT_MTOR_SIGNALING	HALLMARK_XENOBIOTIC_METABOLISM	0.829968	0	0.452501	5.38325e-12	-7.12341	1.05288e-12	4.11378e-12	+/+
314	HALLMARK_APOPTOSIS	HALLMARK_CHOLESTEROL_HOMEOSTASIS	0.875711	0	0.576293	0	-7.1232	1.05447e-12	4.11378e-12	+/+
315	HALLMARK_DNA_REPAIR	HALLMARK_REACTIVE_OXYGEN_SPECIES_PATHWAY	0.777735	0	0.327144	1.25663e-06	-7.12131	1.06909e-12	4.15757e-12	+/+
316	HALLMARK_PEROXISOME	HALLMARK_UV_RESPONSE_DN	0.255435	0.000182722	-0.412036	5.17971e-10	-7.11412	1.12629e-12	4.36614e-12	+/-
317	HALLMARK_APICAL_JUNCTION	HALLMARK_UV_RESPONSE_UP	0.890492	0	0.621029	0	-7.09724	1.27275e-12	4.91836e-12	+/+
318	HALLMARK_EPITHELIAL_MESENCHYMAL_TRANSITION	HALLMARK_IL2_STAT5_SIGNALING	0.788227	0	0.354152	1.33892e-07	-7.08634	1.37702e-12	5.30455e-12	+/+
319	HALLMARK_DNA_REPAIR	HALLMARK_PI3K_AKT_MTOR_SIGNALING	0.681377	0	0.134438	0.0517266	-7.08505	1.38996e-12	5.33761e-12	+/0
320	HALLMARK_INTERFERON_GAMMA_RESPONSE	HALLMARK_PROTEIN_SECRETION	0.572001	0	-0.0458061	0.50914	-7.0841	1.39946e-12	5.35732e-12	+/0
321	HALLMARK_HEME_METABOLISM	HALLMARK_MYC_TARGETS_V2	0.463173	1.45528e-12	-0.192321	0.00516572	-7.08166	1.42438e-12	5.43571e-12	+/-
322	HALLMARK_IL6_JAK_STAT3_SIGNALING	HALLMARK_UV_RESPONSE_UP	0.857668	0	0.532768	0	-7.02436	2.15056e-12	8.18149e-12	+/+
323	HALLMARK_IL2_STAT5_SIGNALING	HALLMARK_MITOTIC_SPINDLE	0.641456	0	0.0734583	0.289331	-6.98973	2.75424e-12	1.04457e-11	+/0
324	HALLMARK_COMPLEMENT	HALLMARK_SPERMATOGENESIS	-0.791091	0	-0.371737	2.77312e-08	6.95769	3.45891e-12	1.30777e-11	-/-
325	HALLMARK_KRAS_SIGNALING_DN	HALLMARK_P53_PATHWAY	-0.595889	0	-0.00401908	0.953833	6.94574	3.76489e-12	1.41907e-11	-/0
326	HALLMARK_ALLOGRAFT_REJECTION	HALLMARK_XENOBIOTIC_METABOLISM	0.558706	0	-0.0511383	0.461047	-6.93968	3.92996e-12	1.47675e-11	+/0
327	HALLMARK_ALLOGRAFT_REJECTION	HALLMARK_COMPLEMENT	0.890321	0	0.631117	0	-6.92003	4.51546e-12	1.69157e-11	+/+
328	HALLMARK_ADIPOGENESIS	HALLMARK_PEROXISOME	0.893935	0	0.641694	0	-6.91935	4.53729e-12	1.69457e-11	+/+
329	HALLMARK_P53_PATHWAY	HALLMARK_XENOBIOTIC_METABOLISM	0.86566	0	0.56209	0	-6.91405	4.70992e-12	1.7537e-11	+/+
330	HALLMARK_COMPLEMENT	HALLMARK_REACTIVE_OXYGEN_SPECIES_PATHWAY	0.788566	0	0.371574	2.81508e-08	-6.89131	5.52807e-12	2.05209e-11	+/+
331	HALLMARK_APOPTOSIS	HALLMARK_DNA_REPAIR	0.610586	0	0.0337463	0.62679	-6.87827	6.05856e-12	2.24222e-11	+/0
332	HALLMARK_MYC_TARGETS_V1	HALLMARK_NOTCH_SIGNALING	0.495305	2.13163e-14	-0.1315	0.057105	-6.87048	6.39841e-12	2.36086e-11	+/0
333	HALLMARK_ANGIOGENESIS	HALLMARK_PI3K_AKT_MTOR_SIGNALING	0.724304	0	0.237267	0.000525414	-6.8647	6.66332e-12	2.45122e-11	+/+
334	HALLMARK_MYOGENESIS	HALLMARK_SPERMATOGENESIS	-0.596752	0	-0.01338	0.847158	6.86413	6.68973e-12	2.45357e-11	-/0
335	HALLMARK_UV_RESPONSE_DN	HALLMARK_UV_RESPONSE_UP	0.264055	0.000107666	-0.383181	9.45181e-09	-6.85943	6.91381e-12	2.52819e-11	+/-
336	HALLMARK_COMPLEMENT	HALLMARK_MYC_TARGETS_V2	0.152012	0.0276275	-0.478272	2.11164e-13	-6.85633	7.06514e-12	2.57583e-11	+/-
337	HALLMARK_ALLOGRAFT_REJECTION	HALLMARK_GLYCOLYSIS	0.455845	3.59046e-12	-0.178175	0.00967228	-6.83812	8.02377e-12	2.91665e-11	+/-
338	HALLMARK_HEME_METABOLISM	HALLMARK_OXIDATIVE_PHOSPHORYLATION	0.519415	6.66134e-16	-0.095853	0.166377	-6.83339	8.29288e-12	3.00555e-11	+/0
339	HALLMARK_COAGULATION	HALLMARK_PI3K_AKT_MTOR_SIGNALING	0.79221	0	0.384997	7.93742e-09	-6.83074	8.44801e-12	3.05275e-11	+/+
340	HALLMARK_KRAS_SIGNALING_UP	HALLMARK_PEROXISOME	0.256321	0.000173201	-0.387521	6.21543e-09	-6.82689	8.67757e-12	3.12648e-11	+/-
341	HALLMARK_IL6_JAK_STAT3_SIGNALING	HALLMARK_MYC_TARGETS_V2	0.123544	0.0740207	-0.497842	1.5099e-14	-6.82247	8.94907e-12	3.21484e-11	0/-
342	HALLMARK_E2F_TARGETS	HALLMARK_MTORC1_SIGNALING	0.00361437	0.958477	0.586722	0	6.80646	1.0003e-11	3.58294e-11	0/+
343	HALLMARK_IL6_JAK_STAT3_SIGNALING	HALLMARK_SPERMATOGENESIS	-0.776145	0	-0.351196	1.72872e-07	6.80398	1.01766e-11	3.63451e-11	-/-
344	HALLMARK_ESTROGEN_RESPONSE_EARLY	HALLMARK_ESTROGEN_RESPONSE_LATE	0.891735	0	0.642275	0	-6.79893	1.05397e-11	3.75323e-11	+/+
345	HALLMARK_ANDROGEN_RESPONSE	HALLMARK_PROTEIN_SECRETION	0.81549	0	0.442982	1.66507e-11	-6.78846	1.13337e-11	4.0243e-11	+/+
346	HALLMARK_IL2_STAT5_SIGNALING	HALLMARK_P53_PATHWAY	0.861438	0	0.559523	0	-6.78325	1.175e-11	4.16006e-11	+/+
347	HALLMARK_ALLOGRAFT_REJECTION	HALLMARK_APICAL_JUNCTION	0.634875	0	0.0845479	0.222431	-6.76324	1.34938e-11	4.76367e-11	+/0
348	HALLMARK_PEROXISOME	HALLMARK_PI3K_AKT_MTOR_SIGNALING	0.776331	0	0.356293	1.11092e-07	-6.74946	1.48401e-11	5.22389e-11	+/+
349	HALLMARK_DNA_REPAIR	HALLMARK_KRAS_SIGNALING_UP	0.0668486	0.335033	-0.533167	0	-6.72984	1.69845e-11	5.96161e-11	0/-
350	HALLMARK_MTORC1_SIGNALING	HALLMARK_UV_RESPONSE_DN	0.343624	3.28704e-07	-0.293571	1.52858e-05	-6.72128	1.80141e-11	6.30494e-11	+/-
351	HALLMARK_CHOLESTEROL_HOMEOSTASIS	HALLMARK_DNA_REPAIR	0.662555	0	0.136575	0.0480856	-6.71371	1.89737e-11	6.62187e-11	+/+
352	HALLMARK_ALLOGRAFT_REJECTION	HALLMARK_ESTROGEN_RESPONSE_LATE	0.426294	1.10983e-10	-0.200307	0.00355685	-6.69834	2.10794e-11	7.33587e-11	+/-
353	HALLMARK_FATTY_ACID_METABOLISM	HALLMARK_KRAS_SIGNALING_UP	0.386027	7.18498e-09	-0.245928	0.000320697	-6.69617	2.13955e-11	7.42477e-11	+/-
354	HALLMARK_E2F_TARGETS	HALLMARK_UNFOLDED_PROTEIN_RESPONSE	-0.0361631	0.6023	0.551951	0	6.68767	2.26749e-11	7.84655e-11	0/+
355	HALLMARK_ESTROGEN_RESPONSE_LATE	HALLMARK_OXIDATIVE_PHOSPHORYLATION	0.550484	0	-0.036127	0.602663	-6.66586	2.6312e-11	9.07949e-11	+/0
356	HALLMARK_ALLOGRAFT_REJECTION	HALLMARK_PROTEIN_SECRETION	0.44881	8.37508e-12	-0.169745	0.013776	-6.6597	2.74383e-11	9.44154e-11	+/-
357	HALLMARK_ANGIOGENESIS	HALLMARK_COMPLEMENT	0.803021	0	0.426205	1.12083e-10	-6.6312	3.32977e-11	1.14257e-10	+/+
358	HALLMARK_ESTROGEN_RESPONSE_EARLY	HALLMARK_SPERMATOGENESIS	-0.584486	0	-0.0202017	0.771026	6.60305	4.02778e-11	1.37822e-10	-/0
359	HALLMARK_INFLAMMATORY_RESPONSE	HALLMARK_OXIDATIVE_PHOSPHORYLATION	0.241603	0.000411279	-0.382088	1.04944e-08	-6.60237	4.04639e-11	1.38073e-10	+/-
360	HALLMARK_ALLOGRAFT_REJECTION	HALLMARK_FATTY_ACID_METABOLISM	0.4574	2.96962e-12	-0.150589	0.0291332	-6.56965	5.04324e-11	1.7161e-10	+/-
361	HALLMARK_EPITHELIAL_MESENCHYMAL_TRANSITION	HALLMARK_MTORC1_SIGNALING	0.624158	0	0.0859008	0.215092	-6.56877	5.0733e-11	1.72155e-10	+/0
362	HALLMARK_IL2_STAT5_SIGNALING	HALLMARK_SPERMATOGENESIS	-0.754922	0	-0.327005	1.27053e-06	6.56019	5.37404e-11	1.81856e-10	-/-
363	HALLMARK_APICAL_JUNCTION	HALLMARK_NOTCH_SIGNALING	0.822465	0	0.478268	2.11386e-13	-6.54818	5.82432e-11	1.96551e-10	+/+
364	HALLMARK_COAGULATION	HALLMARK_PROTEIN_SECRETION	0.622243	0	0.0851118	0.219351	-6.54501	5.94926e-11	2.00215e-10	+/0
365	HALLMARK_COMPLEMENT	HALLMARK_P53_PATHWAY	0.829898	0	0.497306	1.59872e-14	-6.53227	6.47798e-11	2.17412e-10	+/+
366	HALLMARK_ADIPOGENESIS	HALLMARK_DNA_REPAIR	0.802456	0	0.432984	5.25286e-11	-6.53047	6.55645e-11	2.19444e-10	+/+
367	HALLMARK_SPERMATOGENESIS	HALLMARK_TNFA_SIGNALING_VIA_NFKB	-0.703282	0	-0.228177	0.000865629	6.5263	6.74144e-11	2.25021e-10	-/-
368	HALLMARK_P53_PATHWAY	HALLMARK_UV_RESPONSE_DN	0.295487	1.33626e-05	-0.323514	1.67104e-06	-6.51241	7.39544e-11	2.4618e-10	+/-
369	HALLMARK_OXIDATIVE_PHOSPHORYLATION	HALLMARK_P53_PATHWAY	0.666417	0	0.163986	0.0173916	-6.49871	8.10097e-11	2.68793e-10	+/+
370	HALLMARK_MITOTIC_SPINDLE	HALLMARK_OXIDATIVE_PHOSPHORYLATION	0.668812	0	0.168239	0.0146511	-6.49819	8.12942e-11	2.68793e-10	+/+
371	HALLMARK_ANGIOGENESIS	HALLMARK_PROTEIN_SECRETION	0.686961	0	0.2007	0.00349088	-6.49798	8.14058e-11	2.68793e-10	+/+
372	HALLMARK_CHOLESTEROL_HOMEOSTASIS	HALLMARK_OXIDATIVE_PHOSPHORYLATION	0.689249	0	0.206715	0.00261006	-6.47834	9.27387e-11	3.05389e-10	+/+
373	HALLMARK_IL2_STAT5_SIGNALING	HALLMARK_OXIDATIVE_PHOSPHORYLATION	0.499171	1.24345e-14	-0.0872151	0.208131	-6.46666	1.00192e-10	3.29049e-10	+/0
374	HALLMARK_ANGIOGENESIS	HALLMARK_MYC_TARGETS_V2	0.121379	0.0792684	-0.472178	4.65405e-13	-6.45864	1.05646e-10	3.46033e-10	0/-
375	HALLMARK_EPITHELIAL_MESENCHYMAL_TRANSITION	HALLMARK_PEROXISOME	0.48409	9.76996e-14	-0.105965	0.125837	-6.45688	1.06885e-10	3.49156e-10	+/0
376	HALLMARK_MITOTIC_SPINDLE	HALLMARK_PEROXISOME	0.684049	0	0.19956	0.00368534	-6.45416	1.08821e-10	3.54537e-10	+/+
377	HALLMARK_IL2_STAT5_SIGNALING	HALLMARK_TNFA_SIGNALING_VIA_NFKB	0.905654	0	0.70112	0	-6.44294	1.17184e-10	3.80771e-10	+/+
378	HALLMARK_MYC_TARGETS_V2	HALLMARK_REACTIVE_OXYGEN_SPECIES_PATHWAY	0.480278	1.62093e-13	-0.108465	0.117103	-6.43207	1.25874e-10	4.07926e-10	+/0
379	HALLMARK_ADIPOGENESIS	HALLMARK_PROTEIN_SECRETION	0.798014	0	0.431028	6.5481e-11	-6.42926	1.28228e-10	4.14458e-10	+/+
380	HALLMARK_FATTY_ACID_METABOLISM	HALLMARK_HYPOXIA	0.629759	0	0.108855	0.115785	-6.42689	1.30243e-10	4.19861e-10	+/0
381	HALLMARK_IL6_JAK_STAT3_SIGNALING	HALLMARK_PROTEIN_SECRETION	0.544681	0	-0.0208874	0.763481	-6.42636	1.30692e-10	4.20203e-10	+/0
382	HALLMARK_ANGIOGENESIS	HALLMARK_FATTY_ACID_METABOLISM	0.663858	0	0.167404	0.0151574	-6.41628	1.39648e-10	4.47823e-10	+/+
383	HALLMARK_GLYCOLYSIS	HALLMARK_OXIDATIVE_PHOSPHORYLATION	0.771022	0	0.374055	2.2373e-08	-6.40638	1.49017e-10	4.76621e-10	+/+
384	HALLMARK_HEDGEHOG_SIGNALING	HALLMARK_MYC_TARGETS_V1	-0.164142	0.0172834	-0.660478	0	-6.38917	1.66793e-10	5.32089e-10	-/-
385	HALLMARK_FATTY_ACID_METABOLISM	HALLMARK_TNFA_SIGNALING_VIA_NFKB	0.479179	1.87406e-13	-0.103794	0.133822	-6.36949	1.89653e-10	6.03443e-10	+/0
386	HALLMARK_CHOLESTEROL_HOMEOSTASIS	HALLMARK_NOTCH_SIGNALING	0.739004	0	0.311988	4.03181e-06	-6.36389	1.96712e-10	6.2428e-10	+/+
387	HALLMARK_HYPOXIA	HALLMARK_PEROXISOME	0.606245	0	0.0774619	0.263777	-6.36194	1.99217e-10	6.30597e-10	+/0
388	HALLMARK_ALLOGRAFT_REJECTION	HALLMARK_G2M_CHECKPOINT	0.23074	0.000753421	-0.371569	2.81651e-08	-6.3606	2.0097e-10	6.33718e-10	+/-
389	HALLMARK_ANGIOGENESIS	HALLMARK_PEROXISOME	0.568811	0	0.0205684	0.766989	-6.36039	2.01238e-10	6.33718e-10	+/0
390	HALLMARK_E2F_TARGETS	HALLMARK_ESTROGEN_RESPONSE_LATE	-0.388892	5.43769e-09	0.210197	0.00219761	6.34695	2.19626e-10	6.8985e-10	-/+
391	HALLMARK_MTORC1_SIGNALING	HALLMARK_REACTIVE_OXYGEN_SPECIES_PATHWAY	0.861683	0	0.58907	0	-6.3442	2.23586e-10	7.00494e-10	+/+
392	HALLMARK_ESTROGEN_RESPONSE_LATE	HALLMARK_PEROXISOME	0.649367	0	0.15124	0.0284358	-6.32582	2.51893e-10	7.87165e-10	+/+
393	HALLMARK_ANDROGEN_RESPONSE	HALLMARK_DNA_REPAIR	0.455783	3.61755e-12	-0.128855	0.0623329	-6.32335	2.5596e-10	7.97839e-10	+/0
394	HALLMARK_ALLOGRAFT_REJECTION	HALLMARK_INTERFERON_GAMMA_RESPONSE	0.902741	0	0.699259	0	-6.31762	2.65628e-10	8.25873e-10	+/+
395	HALLMARK_ALLOGRAFT_REJECTION	HALLMARK_UNFOLDED_PROTEIN_RESPONSE	0.583011	0	0.0465713	0.502081	-6.31171	2.75964e-10	8.55838e-10	+/0
396	HALLMARK_E2F_TARGETS	HALLMARK_MYC_TARGETS_V1	0.221483	0.00123506	0.68871	0	6.31043	2.78253e-10	8.60757e-10	+/+
397	HALLMARK_ADIPOGENESIS	HALLMARK_APICAL_JUNCTION	0.784783	0	0.411794	5.31365e-10	-6.30689	2.84689e-10	8.78449e-10	+/+
398	HALLMARK_NOTCH_SIGNALING	HALLMARK_P53_PATHWAY	0.783811	0	0.409997	6.41832e-10	-6.30317	2.91613e-10	8.97552e-10	+/+
399	HALLMARK_ALLOGRAFT_REJECTION	HALLMARK_APOPTOSIS	0.831821	0	0.519136	6.66134e-16	-6.29599	3.05434e-10	9.37737e-10	+/+
400	HALLMARK_INTERFERON_ALPHA_RESPONSE	HALLMARK_TNFA_SIGNALING_VIA_NFKB	0.792085	0	0.428721	8.47686e-11	-6.29408	3.09227e-10	9.47008e-10	+/+
401	HALLMARK_G2M_CHECKPOINT	HALLMARK_IL6_JAK_STAT3_SIGNALING	0.246653	0.000307472	-0.350286	1.86919e-07	-6.2833	3.31453e-10	1.01254e-09	+/-
402	HALLMARK_APICAL_JUNCTION	HALLMARK_PROTEIN_SECRETION	0.474161	3.606e-13	-0.101741	0.141728	-6.28233	3.33545e-10	1.0164e-09	+/0
403	HALLMARK_ESTROGEN_RESPONSE_LATE	HALLMARK_INTERFERON_GAMMA_RESPONSE	0.551313	0	0.00286724	0.967055	-6.2811	3.36184e-10	1.0219e-09	+/0
404	HALLMARK_FATTY_ACID_METABOLISM	HALLMARK_UNFOLDED_PROTEIN_RESPONSE	0.868102	0	0.609939	0	-6.27195	3.56559e-10	1.08115e-09	+/+
405	HALLMARK_ESTROGEN_RESPONSE_EARLY	HALLMARK_PEROXISOME	0.451098	6.37224e-12	-0.1292	0.0616293	-6.26692	3.68267e-10	1.11389e-09	+/0
406	HALLMARK_DNA_REPAIR	HALLMARK_INFLAMMATORY_RESPONSE	0.20587	0.00272011	-0.385365	7.66047e-09	-6.25873	3.88116e-10	1.17104e-09	+/-
407	HALLMARK_G2M_CHECKPOINT	HALLMARK_KRAS_SIGNALING_UP	0.294486	1.43375e-05	-0.299777	9.85487e-06	-6.23376	4.55379e-10	1.37061e-09	+/-
408	HALLMARK_DNA_REPAIR	HALLMARK_GLYCOLYSIS	0.688624	0	0.229228	0.000817869	-6.22576	4.79212e-10	1.43881e-09	+/+
409	HALLMARK_ADIPOGENESIS	HALLMARK_COAGULATION	0.793395	0	0.437111	3.28395e-11	-6.2249	4.81871e-10	1.44326e-09	+/+
410	HALLMARK_PROTEIN_SECRETION	HALLMARK_UV_RESPONSE_UP	0.594028	0	0.0725904	0.295082	-6.21752	5.05067e-10	1.50904e-09	+/0
411	HALLMARK_MITOTIC_SPINDLE	HALLMARK_TNFA_SIGNALING_VIA_NFKB	0.585268	0	0.0594248	0.391575	-6.21543	5.11827e-10	1.52552e-09	+/0
412	HALLMARK_APICAL_SURFACE	HALLMARK_KRAS_SIGNALING_UP	0.0433286	0.532341	0.574086	0	6.20829	5.35659e-10	1.59267e-09	0/+
413	HALLMARK_INFLAMMATORY_RESPONSE	HALLMARK_MYC_TARGETS_V2	-0.0706122	0.308473	-0.591596	0	-6.19961	5.6605e-10	1.67896e-09	0/-
414	HALLMARK_TNFA_SIGNALING_VIA_NFKB	HALLMARK_UV_RESPONSE_UP	0.855113	0	0.584123	0	-6.16692	6.96326e-10	2.06038e-09	+/+
415	HALLMARK_HEME_METABOLISM	HALLMARK_TGF_BETA_SIGNALING	0.543964	0	0.00492823	0.943405	-6.15333	7.58719e-10	2.23959e-09	+/0
416	HALLMARK_DNA_REPAIR	HALLMARK_NOTCH_SIGNALING	0.60452	0	0.0953698	0.168533	-6.15068	7.71529e-10	2.27193e-09	+/0
417	HALLMARK_EPITHELIAL_MESENCHYMAL_TRANSITION	HALLMARK_P53_PATHWAY	0.710186	0	0.27642	4.88198e-05	-6.14232	8.13272e-10	2.38911e-09	+/+
418	HALLMARK_EPITHELIAL_MESENCHYMAL_TRANSITION	HALLMARK_FATTY_ACID_METABOLISM	0.557888	0	0.0261508	0.70635	-6.14078	8.21194e-10	2.40661e-09	+/0
419	HALLMARK_G2M_CHECKPOINT	HALLMARK_INFLAMMATORY_RESPONSE	0.140578	0.0418381	-0.430947	6.60738e-11	-6.13029	8.77178e-10	2.56454e-09	+/-
420	HALLMARK_HEDGEHOG_SIGNALING	HALLMARK_OXIDATIVE_PHOSPHORYLATION	-0.159628	0.0206526	-0.643158	0	-6.1299	8.79321e-10	2.56469e-09	-/-
421	HALLMARK_ANDROGEN_RESPONSE	HALLMARK_P53_PATHWAY	0.627059	0	0.133673	0.053085	-6.12523	9.05533e-10	2.63487e-09	+/0
422	HALLMARK_HEME_METABOLISM	HALLMARK_P53_PATHWAY	0.587267	0	0.0715511	0.302068	-6.12252	9.21067e-10	2.67371e-09	+/0
423	HALLMARK_DNA_REPAIR	HALLMARK_EPITHELIAL_MESENCHYMAL_TRANSITION	0.255144	0.000185959	-0.326572	1.31472e-06	-6.10301	1.0409e-09	3.01443e-09	+/-
424	HALLMARK_DNA_REPAIR	HALLMARK_P53_PATHWAY	0.683335	0	0.231237	0.000733264	-6.10254	1.04397e-09	3.0162e-09	+/+
425	HALLMARK_ANDROGEN_RESPONSE	HALLMARK_INTERFERON_ALPHA_RESPONSE	0.576768	0	0.0594904	0.391052	-6.08421	1.17069e-09	3.37435e-09	+/0
426	HALLMARK_PROTEIN_SECRETION	HALLMARK_XENOBIOTIC_METABOLISM	0.707757	0	0.278597	4.23056e-05	-6.06864	1.29e-09	3.70952e-09	+/+
427	HALLMARK_CHOLESTEROL_HOMEOSTASIS	HALLMARK_PI3K_AKT_MTOR_SIGNALING	0.815071	0	0.497847	1.5099e-14	-6.05846	1.37431e-09	3.9427e-09	+/+
428	HALLMARK_ALLOGRAFT_REJECTION	HALLMARK_IL2_STAT5_SIGNALING	0.85004	0	0.578999	0	-6.05671	1.38929e-09	3.97637e-09	+/+
429	HALLMARK_NOTCH_SIGNALING	HALLMARK_TGF_BETA_SIGNALING	0.723854	0	0.310482	4.51139e-06	-6.04932	1.45459e-09	4.15354e-09	+/+
430	HALLMARK_ESTROGEN_RESPONSE_LATE	HALLMARK_TGF_BETA_SIGNALING	0.677422	0	0.226646	0.000939778	-6.03983	1.54277e-09	4.39509e-09	+/+
431	HALLMARK_APOPTOSIS	HALLMARK_MYC_TARGETS_V2	0.26419	0.000106758	-0.312202	3.96779e-06	-6.0389	1.55173e-09	4.41036e-09	+/-
432	HALLMARK_COAGULATION	HALLMARK_IL2_STAT5_SIGNALING	0.838029	0	0.552042	0	-6.03493	1.59028e-09	4.50946e-09	+/+
433	HALLMARK_KRAS_SIGNALING_DN	HALLMARK_MTORC1_SIGNALING	-0.781901	0	-0.427815	9.37599e-11	6.03314	1.60805e-09	4.54932e-09	-/-
434	HALLMARK_PEROXISOME	HALLMARK_UNFOLDED_PROTEIN_RESPONSE	0.847697	0	0.57554	0	-6.02417	1.69977e-09	4.79773e-09	+/+
435	HALLMARK_ESTROGEN_RESPONSE_EARLY	HALLMARK_NOTCH_SIGNALING	0.723844	0	0.313537	3.58949e-06	-6.01466	1.8026e-09	5.07629e-09	+/+
436	HALLMARK_APOPTOSIS	HALLMARK_GLYCOLYSIS	0.744903	0	0.354539	1.29467e-07	-6.0103	1.85179e-09	5.20284e-09	+/+
437	HALLMARK_APOPTOSIS	HALLMARK_COMPLEMENT	0.931049	0	0.791611	0	-6.0072	1.88753e-09	5.29114e-09	+/+
438	HALLMARK_APOPTOSIS	HALLMARK_REACTIVE_OXYGEN_SPECIES_PATHWAY	0.864133	0	0.618271	0	-5.97425	2.31149e-09	6.46478e-09	+/+
439	HALLMARK_PROTEIN_SECRETION	HALLMARK_REACTIVE_OXYGEN_SPECIES_PATHWAY	0.651599	0	0.188862	0.00604573	-5.97099	2.35823e-09	6.58049e-09	+/+
440	HALLMARK_ANGIOGENESIS	HALLMARK_IL2_STAT5_SIGNALING	0.764221	0	0.396703	2.50909e-09	-5.96731	2.41191e-09	6.71498e-09	+/+
441	HALLMARK_MYC_TARGETS_V2	HALLMARK_WNT_BETA_CATENIN_SIGNALING	0.49711	1.64313e-14	-0.0402291	0.562096	-5.95872	2.54216e-09	7.06156e-09	+/0
442	HALLMARK_ADIPOGENESIS	HALLMARK_FATTY_ACID_METABOLISM	0.930257	0	0.791405	0	-5.95266	2.63818e-09	7.3117e-09	+/+
443	HALLMARK_OXIDATIVE_PHOSPHORYLATION	HALLMARK_UV_RESPONSE_UP	0.678073	0	0.237383	0.000522033	-5.93664	2.9093e-09	8.0449e-09	+/+
444	HALLMARK_IL2_STAT5_SIGNALING	HALLMARK_KRAS_SIGNALING_DN	-0.451278	6.23634e-12	0.0968633	0.161934	5.93594	2.92158e-09	8.06067e-09	-/0
445	HALLMARK_HEME_METABOLISM	HALLMARK_PI3K_AKT_MTOR_SIGNALING	0.592105	0	0.0978426	0.157714	-5.92855	3.05612e-09	8.41292e-09	+/0
446	HALLMARK_ANDROGEN_RESPONSE	HALLMARK_MITOTIC_SPINDLE	0.671092	0	0.226234	0.000960732	-5.92616	3.10092e-09	8.51709e-09	+/+
447	HALLMARK_DNA_REPAIR	HALLMARK_MYOGENESIS	0.380854	1.18046e-08	-0.177621	0.00990439	-5.90655	3.49336e-09	9.57352e-09	+/-
448	HALLMARK_INFLAMMATORY_RESPONSE	HALLMARK_MITOTIC_SPINDLE	0.466779	9.25482e-13	-0.0731883	0.291112	-5.89314	3.78933e-09	1.03615e-08	+/0
449	HALLMARK_FATTY_ACID_METABOLISM	HALLMARK_UV_RESPONSE_DN	0.249954	0.000253387	-0.312747	3.80896e-06	-5.88996	3.8629e-09	1.05391e-08	+/-
450	HALLMARK_INTERFERON_GAMMA_RESPONSE	HALLMARK_SPERMATOGENESIS	-0.760295	0	-0.395386	2.86286e-09	5.88787	3.91212e-09	1.06497e-08	-/-
451	HALLMARK_ANGIOGENESIS	HALLMARK_DNA_REPAIR	0.38158	1.10153e-08	-0.174359	0.0113724	-5.88096	4.0789e-09	1.10791e-08	+/-
452	HALLMARK_COAGULATION	HALLMARK_UV_RESPONSE_UP	0.836271	0	0.559199	0	-5.86985	4.36198e-09	1.18218e-08	+/+
453	HALLMARK_HYPOXIA	HALLMARK_PI3K_AKT_MTOR_SIGNALING	0.83123	0	0.548752	0	-5.85496	4.77128e-09	1.29025e-08	+/+
454	HALLMARK_ADIPOGENESIS	HALLMARK_IL6_JAK_STAT3_SIGNALING	0.666492	0	0.226617	0.000941217	-5.83738	5.3028e-09	1.43082e-08	+/+
455	HALLMARK_DNA_REPAIR	HALLMARK_IL2_STAT5_SIGNALING	0.439964	2.36455e-11	-0.101071	0.144384	-5.83556	5.36109e-09	1.44337e-08	+/0
456	HALLMARK_APICAL_JUNCTION	HALLMARK_PI3K_AKT_MTOR_SIGNALING	0.805617	0	0.494076	2.53131e-14	-5.82915	5.571e-09	1.4966e-08	+/+
457	HALLMARK_HEDGEHOG_SIGNALING	HALLMARK_UNFOLDED_PROTEIN_RESPONSE	-0.0234318	0.73568	-0.533466	0	-5.81457	6.07886e-09	1.62945e-08	0/-
458	HALLMARK_E2F_TARGETS	HALLMARK_MITOTIC_SPINDLE	0.0866504	0.211101	0.576748	0	5.8061	6.39462e-09	1.71035e-08	0/+
459	HALLMARK_ESTROGEN_RESPONSE_LATE	HALLMARK_INTERFERON_ALPHA_RESPONSE	0.541688	0	0.0370326	0.593595	-5.79373	6.8842e-09	1.83729e-08	+/0
460	HALLMARK_FATTY_ACID_METABOLISM	HALLMARK_REACTIVE_OXYGEN_SPECIES_PATHWAY	0.828783	0	0.547548	0	-5.79242	6.93805e-09	1.84763e-08	+/+
461	HALLMARK_INTERFERON_GAMMA_RESPONSE	HALLMARK_KRAS_SIGNALING_DN	-0.51183	1.9984e-15	0.00362054	0.958406	5.78696	7.1671e-09	1.90449e-08	-/0
462	HALLMARK_DNA_REPAIR	HALLMARK_INTERFERON_ALPHA_RESPONSE	0.519752	6.66134e-16	0.00731875	0.916037	-5.78547	7.23098e-09	1.91731e-08	+/0
463	HALLMARK_APICAL_JUNCTION	HALLMARK_TGF_BETA_SIGNALING	0.838123	0	0.569208	0	-5.78345	7.31841e-09	1.9363e-08	+/+
464	HALLMARK_FATTY_ACID_METABOLISM	HALLMARK_KRAS_SIGNALING_DN	-0.796587	0	-0.478989	1.92291e-13	5.77378	7.7514e-09	2.04644e-08	-/-
465	HALLMARK_INTERFERON_GAMMA_RESPONSE	HALLMARK_KRAS_SIGNALING_UP	0.712923	0	0.315691	3.05039e-06	-5.76074	8.37472e-09	2.20624e-08	+/+
466	HALLMARK_ALLOGRAFT_REJECTION	HALLMARK_P53_PATHWAY	0.698898	0	0.292585	1.63749e-05	-5.73533	9.73253e-09	2.55844e-08	+/+
467	HALLMARK_ADIPOGENESIS	HALLMARK_ANDROGEN_RESPONSE	0.682596	0	0.263856	0.000109009	-5.7349	9.75704e-09	2.55939e-08	+/+
468	HALLMARK_APOPTOSIS	HALLMARK_PI3K_AKT_MTOR_SIGNALING	0.916981	0	0.765912	0	-5.69061	1.26584e-08	3.31337e-08	+/+
469	HALLMARK_ANDROGEN_RESPONSE	HALLMARK_INTERFERON_GAMMA_RESPONSE	0.579003	0	0.102012	0.140666	-5.68285	1.32469e-08	3.46001e-08	+/0
470	HALLMARK_MTORC1_SIGNALING	HALLMARK_UV_RESPONSE_UP	0.84011	0	0.580868	0	-5.67454	1.39063e-08	3.62429e-08	+/+
471	HALLMARK_IL6_JAK_STAT3_SIGNALING	HALLMARK_PEROXISOME	0.522095	4.44089e-16	0.0214699	0.757088	-5.67419	1.3935e-08	3.62429e-08	+/0
472	HALLMARK_ANGIOGENESIS	HALLMARK_APICAL_SURFACE	-0.0166974	0.809911	0.493568	2.70894e-14	5.67138	1.41653e-08	3.67637e-08	0/+
473	HALLMARK_INFLAMMATORY_RESPONSE	HALLMARK_KRAS_SIGNALING_DN	-0.222607	0.00116437	0.318966	2.37585e-06	5.66555	1.46557e-08	3.79561e-08	-/+
474	HALLMARK_INFLAMMATORY_RESPONSE	HALLMARK_INTERFERON_GAMMA_RESPONSE	0.866881	0	0.643174	0	-5.66483	1.4717e-08	3.80345e-08	+/+
475	HALLMARK_G2M_CHECKPOINT	HALLMARK_PI3K_AKT_MTOR_SIGNALING	0.42628	1.11152e-10	-0.10062	0.146195	-5.65955	1.51772e-08	3.91412e-08	+/0
476	HALLMARK_DNA_REPAIR	HALLMARK_ESTROGEN_RESPONSE_LATE	0.599163	0	0.134748	0.0511846	-5.65919	1.52091e-08	3.91412e-08	+/0
477	HALLMARK_ALLOGRAFT_REJECTION	HALLMARK_INTERFERON_ALPHA_RESPONSE	0.838802	0	0.579501	0	-5.65044	1.60041e-08	4.11006e-08	+/+
478	HALLMARK_CHOLESTEROL_HOMEOSTASIS	HALLMARK_PEROXISOME	0.757818	0	0.411312	5.59048e-10	-5.6349	1.7516e-08	4.48893e-08	+/+
479	HALLMARK_ALLOGRAFT_REJECTION	HALLMARK_HEME_METABOLISM	0.307348	5.68913e-06	-0.230869	0.000748138	-5.62311	1.87553e-08	4.79649e-08	+/-
480	HALLMARK_ADIPOGENESIS	HALLMARK_P53_PATHWAY	0.832522	0	0.568265	0	-5.60908	2.03402e-08	5.19098e-08	+/+
481	HALLMARK_GLYCOLYSIS	HALLMARK_PI3K_AKT_MTOR_SIGNALING	0.736353	0	0.372629	2.55379e-08	-5.60552	2.07636e-08	5.28391e-08	+/+
482	HALLMARK_COMPLEMENT	HALLMARK_TGF_BETA_SIGNALING	0.87949	0	0.676451	0	-5.60529	2.07906e-08	5.28391e-08	+/+
483	HALLMARK_DNA_REPAIR	HALLMARK_HEME_METABOLISM	0.598535	0	0.139301	0.0437516	-5.60201	2.11876e-08	5.37367e-08	+/+
484	HALLMARK_APICAL_JUNCTION	HALLMARK_ESTROGEN_RESPONSE_LATE	0.807582	0	0.515202	1.33227e-15	-5.59798	2.16862e-08	5.47749e-08	+/+
485	HALLMARK_KRAS_SIGNALING_DN	HALLMARK_SPERMATOGENESIS	0.677507	0	0.267565	8.63445e-05	-5.59798	2.16864e-08	5.47749e-08	+/+
486	HALLMARK_PEROXISOME	HALLMARK_TNFA_SIGNALING_VIA_NFKB	0.432287	5.68254e-11	-0.0862169	0.213403	-5.58665	2.31491e-08	5.83491e-08	+/0
487	HALLMARK_APICAL_SURFACE	HALLMARK_COAGULATION	0.175339	0.0109126	0.620665	0	5.5844	2.34506e-08	5.89876e-08	+/+
488	HALLMARK_CHOLESTEROL_HOMEOSTASIS	HALLMARK_MYC_TARGETS_V2	0.364341	5.4397e-08	-0.164072	0.0173318	-5.56949	2.55482e-08	6.41323e-08	+/-
489	HALLMARK_G2M_CHECKPOINT	HALLMARK_TNFA_SIGNALING_VIA_NFKB	0.17745	0.00997691	-0.351056	1.74958e-07	-5.55469	2.78099e-08	6.9667e-08	+/-
490	HALLMARK_NOTCH_SIGNALING	HALLMARK_PEROXISOME	0.590802	0	0.132217	0.0557519	-5.55373	2.79644e-08	6.9911e-08	+/0
491	HALLMARK_APICAL_JUNCTION	HALLMARK_CHOLESTEROL_HOMEOSTASIS	0.841577	0	0.592238	0	-5.54913	2.8709e-08	7.16263e-08	+/+
492	HALLMARK_APICAL_JUNCTION	HALLMARK_HEME_METABOLISM	0.666867	0	0.255354	0.000183625	-5.53386	3.13265e-08	7.79979e-08	+/+
493	HALLMARK_ANDROGEN_RESPONSE	HALLMARK_REACTIVE_OXYGEN_SPECIES_PATHWAY	0.663294	0	0.250383	0.000247057	-5.52269	3.33852e-08	8.29551e-08	+/+
494	HALLMARK_NOTCH_SIGNALING	HALLMARK_WNT_BETA_CATENIN_SIGNALING	0.757293	0	0.419618	2.30363e-10	-5.52023	3.38562e-08	8.39552e-08	+/+
495	HALLMARK_APICAL_JUNCTION	HALLMARK_REACTIVE_OXYGEN_SPECIES_PATHWAY	0.853555	0	0.621316	0	-5.51363	3.51514e-08	8.69908e-08	+/+
496	HALLMARK_DNA_REPAIR	HALLMARK_WNT_BETA_CATENIN_SIGNALING	0.41357	4.4038e-10	-0.0985869	0.154561	-5.48166	4.21347e-08	1.04063e-07	+/0
497	HALLMARK_REACTIVE_OXYGEN_SPECIES_PATHWAY	HALLMARK_UV_RESPONSE_DN	0.248291	0.000279416	-0.275878	5.05834e-05	-5.46119	4.72962e-08	1.16575e-07	+/-
498	HALLMARK_DNA_REPAIR	HALLMARK_PROTEIN_SECRETION	0.561801	0	0.0985435	0.154744	-5.45906	4.78673e-08	1.17746e-07	+/0
499	HALLMARK_DNA_REPAIR	HALLMARK_INTERFERON_GAMMA_RESPONSE	0.471517	5.06706e-13	-0.0244218	0.724955	-5.45753	4.82806e-08	1.18524e-07	+/0
500	HALLMARK_ESTROGEN_RESPONSE_EARLY	HALLMARK_KRAS_SIGNALING_UP	0.131854	0.0564336	0.582566	0	5.42972	5.64433e-08	1.38286e-07	0/+
501	HALLMARK_GLYCOLYSIS	HALLMARK_NOTCH_SIGNALING	0.629824	0	0.205167	0.00281495	-5.42251	5.87693e-08	1.43697e-07	+/+
502	HALLMARK_CHOLESTEROL_HOMEOSTASIS	HALLMARK_UV_RESPONSE_UP	0.88097	0	0.690686	0	-5.40025	6.65467e-08	1.6239e-07	+/+
503	HALLMARK_MYOGENESIS	HALLMARK_OXIDATIVE_PHOSPHORYLATION	0.157876	0.0221049	-0.354862	1.2588e-07	-5.39402	6.88991e-08	1.67796e-07	+/-
504	HALLMARK_FATTY_ACID_METABOLISM	HALLMARK_OXIDATIVE_PHOSPHORYLATION	0.937035	0	0.828634	0	-5.38588	7.209e-08	1.75219e-07	+/+
505	HALLMARK_ALLOGRAFT_REJECTION	HALLMARK_OXIDATIVE_PHOSPHORYLATION	0.39537	2.86725e-09	-0.109934	0.112196	-5.37699	7.57411e-08	1.83728e-07	+/0
506	HALLMARK_HYPOXIA	HALLMARK_NOTCH_SIGNALING	0.719156	0	0.360561	7.62581e-08	-5.37531	7.64516e-08	1.85085e-07	+/+
507	HALLMARK_ANDROGEN_RESPONSE	HALLMARK_UV_RESPONSE_UP	0.636883	0	0.223169	0.00113039	-5.35047	8.77268e-08	2.11963e-07	+/+
508	HALLMARK_HYPOXIA	HALLMARK_TGF_BETA_SIGNALING	0.852441	0	0.628748	0	-5.34793	8.8965e-08	2.14532e-07	+/+
509	HALLMARK_COMPLEMENT	HALLMARK_EPITHELIAL_MESENCHYMAL_TRANSITION	0.730457	0	0.383543	9.12884e-09	-5.34615	8.98456e-08	2.16229e-07	+/+
510	HALLMARK_IL2_STAT5_SIGNALING	HALLMARK_IL6_JAK_STAT3_SIGNALING	0.911644	0	0.76686	0	-5.33609	9.49746e-08	2.28125e-07	+/+
511	HALLMARK_E2F_TARGETS	HALLMARK_MYC_TARGETS_V2	0.113495	0.100966	0.563632	0	5.33248	9.6882e-08	2.32251e-07	0/+
512	HALLMARK_PI3K_AKT_MTOR_SIGNALING	HALLMARK_UV_RESPONSE_DN	0.29001	1.95748e-05	-0.221768	0.00121677	-5.33185	9.72152e-08	2.32595e-07	+/-
513	HALLMARK_P53_PATHWAY	HALLMARK_TNFA_SIGNALING_VIA_NFKB	0.831168	0	0.584939	0	-5.31019	1.09511e-07	2.61502e-07	+/+
514	HALLMARK_MYOGENESIS	HALLMARK_NOTCH_SIGNALING	0.746428	0	0.416055	3.37965e-10	-5.30983	1.09726e-07	2.61507e-07	+/+
515	HALLMARK_APICAL_SURFACE	HALLMARK_APOPTOSIS	0.118594	0.0864588	0.564602	0	5.29438	1.19423e-07	2.84064e-07	0/+
516	HALLMARK_KRAS_SIGNALING_UP	HALLMARK_MYOGENESIS	0.0731917	0.291089	0.532298	0	5.29046	1.22009e-07	2.89652e-07	0/+
517	HALLMARK_KRAS_SIGNALING_DN	HALLMARK_UV_RESPONSE_DN	-0.226409	0.000951758	0.280855	3.64195e-05	5.28016	1.29073e-07	3.05831e-07	-/+
518	HALLMARK_ANDROGEN_RESPONSE	HALLMARK_APOPTOSIS	0.701122	0	0.337748	5.3499e-07	-5.26942	1.36859e-07	3.23653e-07	+/+
519	HALLMARK_ADIPOGENESIS	HALLMARK_IL2_STAT5_SIGNALING	0.677888	0	0.298582	1.0732e-05	-5.26206	1.42449e-07	3.36223e-07	+/+
520	HALLMARK_EPITHELIAL_MESENCHYMAL_TRANSITION	HALLMARK_PI3K_AKT_MTOR_SIGNALING	0.610824	0	0.190996	0.00548838	-5.25832	1.45375e-07	3.42469e-07	+/+
521	HALLMARK_APOPTOSIS	HALLMARK_UV_RESPONSE_DN	0.343456	3.33341e-07	-0.157329	0.0225767	-5.25616	1.47095e-07	3.45857e-07	+/-
522	HALLMARK_COAGULATION	HALLMARK_TGF_BETA_SIGNALING	0.815665	0	0.557145	0	-5.23979	1.60756e-07	3.77252e-07	+/+
523	HALLMARK_ADIPOGENESIS	HALLMARK_REACTIVE_OXYGEN_SPECIES_PATHWAY	0.911071	0	0.769803	0	-5.22864	1.70758e-07	3.9996e-07	+/+
524	HALLMARK_FATTY_ACID_METABOLISM	HALLMARK_IL2_STAT5_SIGNALING	0.581312	0	0.149405	0.0304393	-5.22826	1.71112e-07	4.00022e-07	+/+
525	HALLMARK_APOPTOSIS	HALLMARK_IL2_STAT5_SIGNALING	0.917681	0	0.786004	0	-5.22151	1.77469e-07	4.14095e-07	+/+
526	HALLMARK_IL6_JAK_STAT3_SIGNALING	HALLMARK_P53_PATHWAY	0.821354	0	0.57033	0	-5.21852	1.80356e-07	4.2003e-07	+/+
527	HALLMARK_APICAL_SURFACE	HALLMARK_MYC_TARGETS_V2	0.05828	0.400779	-0.424046	1.4218e-10	-5.19826	2.01167e-07	4.67608e-07	0/-
528	HALLMARK_CHOLESTEROL_HOMEOSTASIS	HALLMARK_COMPLEMENT	0.78088	0	0.491035	3.81917e-14	-5.1905	2.09725e-07	4.86577e-07	+/+
529	HALLMARK_FATTY_ACID_METABOLISM	HALLMARK_P53_PATHWAY	0.718683	0	0.375894	1.88474e-08	-5.18489	2.16144e-07	5.00523e-07	+/+
530	HALLMARK_COAGULATION	HALLMARK_COMPLEMENT	0.841312	0	0.614577	0	-5.18242	2.19027e-07	5.06243e-07	+/+
531	HALLMARK_ALLOGRAFT_REJECTION	HALLMARK_MYC_TARGETS_V1	0.440403	2.24754e-11	-0.0361324	0.602608	-5.17708	2.25391e-07	5.19971e-07	+/0
532	HALLMARK_APICAL_SURFACE	HALLMARK_MITOTIC_SPINDLE	-0.210962	0.00211529	0.284503	2.85103e-05	5.15545	2.53019e-07	5.82609e-07	-/+
533	HALLMARK_HEME_METABOLISM	HALLMARK_INTERFERON_GAMMA_RESPONSE	0.373559	2.34295e-08	-0.111458	0.107274	-5.13228	2.86247e-07	6.57885e-07	+/0
534	HALLMARK_MITOTIC_SPINDLE	HALLMARK_WNT_BETA_CATENIN_SIGNALING	0.16773	0.0149581	-0.32125	1.99247e-06	-5.11086	3.207e-07	7.35688e-07	+/-
535	HALLMARK_IL2_STAT5_SIGNALING	HALLMARK_PEROXISOME	0.541112	0	0.103527	0.134832	-5.10535	3.30191e-07	7.56044e-07	+/0
536	HALLMARK_OXIDATIVE_PHOSPHORYLATION	HALLMARK_UV_RESPONSE_DN	0.170539	0.0133328	-0.317686	2.62059e-06	-5.0999	3.3983e-07	7.76664e-07	+/-
537	HALLMARK_ANGIOGENESIS	HALLMARK_MYOGENESIS	0.292381	1.6609e-05	0.665281	0	5.09754	3.44093e-07	7.84942e-07	+/+
538	HALLMARK_P53_PATHWAY	HALLMARK_PI3K_AKT_MTOR_SIGNALING	0.861032	0	0.662294	0	-5.09115	3.55892e-07	8.10348e-07	+/+
539	HALLMARK_HEME_METABOLISM	HALLMARK_INTERFERON_ALPHA_RESPONSE	0.407281	8.52196e-10	-0.0678989	0.327478	-5.09031	3.57471e-07	8.12435e-07	+/0
540	HALLMARK_HEME_METABOLISM	HALLMARK_NOTCH_SIGNALING	0.594014	0	0.182418	0.00804947	-5.08027	3.76899e-07	8.55003e-07	+/+
541	HALLMARK_ANGIOGENESIS	HALLMARK_APOPTOSIS	0.75722	0	0.455363	3.80718e-12	-5.06863	4.00684e-07	9.0728e-07	+/+
542	HALLMARK_GLYCOLYSIS	HALLMARK_MYC_TARGETS_V2	0.435684	3.86571e-11	-0.0312605	0.652412	-5.06805	4.01913e-07	9.08383e-07	+/0
543	HALLMARK_ADIPOGENESIS	HALLMARK_UV_RESPONSE_DN	0.213676	0.00184556	-0.273832	5.77906e-05	-5.06662	4.04938e-07	9.13535e-07	+/-
544	HALLMARK_KRAS_SIGNALING_DN	HALLMARK_NOTCH_SIGNALING	-0.441832	1.90399e-11	0.0220357	0.750894	5.05159	4.38149e-07	9.8664e-07	-/0
545	HALLMARK_UNFOLDED_PROTEIN_RESPONSE	HALLMARK_UV_RESPONSE_DN	0.294787	1.40374e-05	-0.188033	0.00627577	-5.0267	4.98984e-07	1.12157e-06	+/-
546	HALLMARK_APOPTOSIS	HALLMARK_COAGULATION	0.83877	0	0.619249	0	-5.01783	5.22594e-07	1.17249e-06	+/+
547	HALLMARK_ANDROGEN_RESPONSE	HALLMARK_PI3K_AKT_MTOR_SIGNALING	0.719646	0	0.392203	3.92743e-09	-5.01053	5.42796e-07	1.21559e-06	+/+
548	HALLMARK_KRAS_SIGNALING_DN	HALLMARK_PEROXISOME	-0.786642	0	-0.515853	1.11022e-15	5.00424	5.60829e-07	1.25368e-06	-/-
549	HALLMARK_KRAS_SIGNALING_UP	HALLMARK_SPERMATOGENESIS	-0.403355	1.27804e-09	0.0625277	0.367276	4.98764	6.11216e-07	1.36382e-06	-/0
550	HALLMARK_HYPOXIA	HALLMARK_PROTEIN_SECRETION	0.471339	5.18252e-13	0.022054	0.750695	-4.9823	6.28336e-07	1.39948e-06	+/0
551	HALLMARK_ANDROGEN_RESPONSE	HALLMARK_XENOBIOTIC_METABOLISM	0.67702	0	0.322316	1.83441e-06	-4.97852	6.40732e-07	1.42449e-06	+/+
552	HALLMARK_ESTROGEN_RESPONSE_EARLY	HALLMARK_PANCREAS_BETA_CELLS	0.158635	0.0214655	-0.316931	2.77601e-06	-4.96687	6.80406e-07	1.50852e-06	+/-
553	HALLMARK_PROTEIN_SECRETION	HALLMARK_TNFA_SIGNALING_VIA_NFKB	0.420186	2.16617e-10	-0.0402608	0.561789	-4.96671	6.80987e-07	1.50852e-06	+/0
554	HALLMARK_NOTCH_SIGNALING	HALLMARK_PI3K_AKT_MTOR_SIGNALING	0.63487	0	0.256613	0.000170162	-4.95503	7.23205e-07	1.59914e-06	+/+
555	HALLMARK_ESTROGEN_RESPONSE_EARLY	HALLMARK_WNT_BETA_CATENIN_SIGNALING	0.705557	0	0.373245	2.41217e-08	-4.94527	7.60403e-07	1.67837e-06	+/+
556	HALLMARK_ADIPOGENESIS	HALLMARK_MITOTIC_SPINDLE	0.743644	0	0.440613	2.19351e-11	-4.94016	7.80593e-07	1.71983e-06	+/+
557	HALLMARK_INTERFERON_GAMMA_RESPONSE	HALLMARK_UV_RESPONSE_DN	0.251003	0.000238159	-0.223921	0.00108638	-4.92665	8.36519e-07	1.83974e-06	+/-
558	HALLMARK_COMPLEMENT	HALLMARK_GLYCOLYSIS	0.67009	0	0.317754	2.60707e-06	-4.90119	9.52576e-07	2.09123e-06	+/+
559	HALLMARK_MYC_TARGETS_V2	HALLMARK_UV_RESPONSE_UP	0.41259	4.88505e-10	-0.0390685	0.57344	-4.86107	1.16751e-06	2.5585e-06	+/0
560	HALLMARK_CHOLESTEROL_HOMEOSTASIS	HALLMARK_HYPOXIA	0.8569	0	0.666279	0	-4.85824	1.18432e-06	2.58749e-06	+/+
561	HALLMARK_ESTROGEN_RESPONSE_EARLY	HALLMARK_MTORC1_SIGNALING	0.377504	1.62056e-08	-0.0802104	0.247155	-4.85814	1.18497e-06	2.58749e-06	+/0
562	HALLMARK_FATTY_ACID_METABOLISM	HALLMARK_INFLAMMATORY_RESPONSE	0.341453	3.93976e-07	-0.118714	0.0861364	-4.83254	1.34802e-06	2.93829e-06	+/0
563	HALLMARK_INTERFERON_ALPHA_RESPONSE	HALLMARK_KRAS_SIGNALING_UP	0.644155	0	0.283221	3.10843e-05	-4.82287	1.41507e-06	3.07897e-06	+/+
564	HALLMARK_FATTY_ACID_METABOLISM	HALLMARK_PEROXISOME	0.895298	0	0.750723	0	-4.8161	1.46393e-06	3.17964e-06	+/+
565	HALLMARK_ADIPOGENESIS	HALLMARK_MYC_TARGETS_V2	0.520126	4.44089e-16	0.103566	0.134686	-4.80773	1.5265e-06	3.30968e-06	+/0
566	HALLMARK_E2F_TARGETS	HALLMARK_FATTY_ACID_METABOLISM	0.0744064	0.283135	0.498093	1.44329e-14	4.80415	1.55407e-06	3.36349e-06	0/+
567	HALLMARK_DNA_REPAIR	HALLMARK_UV_RESPONSE_UP	0.68556	0	0.352242	1.57968e-07	-4.79708	1.60991e-06	3.47821e-06	+/+
568	HALLMARK_IL2_STAT5_SIGNALING	HALLMARK_REACTIVE_OXYGEN_SPECIES_PATHWAY	0.749422	0	0.46269	1.54543e-12	-4.79077	1.66146e-06	3.58325e-06	+/+
569	HALLMARK_CHOLESTEROL_HOMEOSTASIS	HALLMARK_IL2_STAT5_SIGNALING	0.780968	0	0.520508	4.44089e-16	-4.78979	1.66954e-06	3.59435e-06	+/+
570	HALLMARK_GLYCOLYSIS	HALLMARK_PROTEIN_SECRETION	0.668423	0	0.325763	1.40114e-06	-4.77957	1.75671e-06	3.77538e-06	+/+
571	HALLMARK_EPITHELIAL_MESENCHYMAL_TRANSITION	HALLMARK_UV_RESPONSE_UP	0.70981	0	0.3952	2.91653e-09	-4.76988	1.84338e-06	3.95472e-06	+/+
572	HALLMARK_FATTY_ACID_METABOLISM	HALLMARK_HEDGEHOG_SIGNALING	-0.0312977	0.652025	-0.462121	1.65867e-12	-4.76829	1.85794e-06	3.97899e-06	0/-
573	HALLMARK_ANDROGEN_RESPONSE	HALLMARK_COMPLEMENT	0.699156	0	0.37804	1.54076e-08	-4.75994	1.93652e-06	4.14003e-06	+/+
574	HALLMARK_APICAL_JUNCTION	HALLMARK_APICAL_SURFACE	0.307948	5.44332e-06	0.654778	0	4.73413	2.19991e-06	4.69494e-06	+/+
575	HALLMARK_COAGULATION	HALLMARK_MITOTIC_SPINDLE	0.674722	0	0.340053	4.42461e-07	-4.7328	2.21447e-06	4.71779e-06	+/+
576	HALLMARK_CHOLESTEROL_HOMEOSTASIS	HALLMARK_MTORC1_SIGNALING	0.831963	0	0.622779	0	-4.73013	2.24372e-06	4.77179e-06	+/+
577	HALLMARK_OXIDATIVE_PHOSPHORYLATION	HALLMARK_PEROXISOME	0.879498	0	0.720948	0	-4.71977	2.36113e-06	5.01279e-06	+/+
578	HALLMARK_APOPTOSIS	HALLMARK_EPITHELIAL_MESENCHYMAL_TRANSITION	0.716987	0	0.412183	5.09998e-10	-4.71214	2.45127e-06	5.19518e-06	+/+
579	HALLMARK_IL2_STAT5_SIGNALING	HALLMARK_PROTEIN_SECRETION	0.524423	4.44089e-16	0.120235	0.082162	-4.69611	2.65159e-06	5.61e-06	+/0
580	HALLMARK_ANGIOGENESIS	HALLMARK_IL6_JAK_STAT3_SIGNALING	0.731702	0	0.438881	2.67957e-11	-4.69543	2.66042e-06	5.61899e-06	+/+
581	HALLMARK_CHOLESTEROL_HOMEOSTASIS	HALLMARK_PROTEIN_SECRETION	0.615782	0	0.251473	0.000231613	-4.69199	2.70564e-06	5.70466e-06	+/+
582	HALLMARK_INFLAMMATORY_RESPONSE	HALLMARK_UV_RESPONSE_UP	0.724621	0	0.427055	1.02016e-10	-4.69017	2.7298e-06	5.73694e-06	+/+
583	HALLMARK_ALLOGRAFT_REJECTION	HALLMARK_TGF_BETA_SIGNALING	0.697744	0	0.381554	1.1043e-08	-4.69013	2.73032e-06	5.73694e-06	+/+
584	HALLMARK_MITOTIC_SPINDLE	HALLMARK_NOTCH_SIGNALING	0.494106	2.5091e-14	0.0805111	0.245382	-4.68787	2.76061e-06	5.79067e-06	+/0
585	HALLMARK_COMPLEMENT	HALLMARK_XENOBIOTIC_METABOLISM	0.774021	0	0.515173	1.33227e-15	-4.68525	2.79623e-06	5.85535e-06	+/+
586	HALLMARK_ESTROGEN_RESPONSE_EARLY	HALLMARK_FATTY_ACID_METABOLISM	0.33102	9.23123e-07	-0.114654	0.0975092	-4.671	2.99741e-06	6.26592e-06	+/0
587	HALLMARK_HEDGEHOG_SIGNALING	HALLMARK_MTORC1_SIGNALING	-0.0460919	0.506498	-0.465964	1.02585e-12	-4.66738	3.05071e-06	6.36647e-06	0/-
588	HALLMARK_GLYCOLYSIS	HALLMARK_P53_PATHWAY	0.777956	0	0.523798	4.44089e-16	-4.66569	3.07579e-06	6.4079e-06	+/+
589	HALLMARK_G2M_CHECKPOINT	HALLMARK_KRAS_SIGNALING_DN	-0.564328	0	-0.178695	0.00945903	4.66482	3.08893e-06	6.42435e-06	-/-
590	HALLMARK_CHOLESTEROL_HOMEOSTASIS	HALLMARK_HEME_METABOLISM	0.554424	0	0.165802	0.0161711	-4.65335	3.26584e-06	6.78078e-06	+/+
591	HALLMARK_MITOTIC_SPINDLE	HALLMARK_MTORC1_SIGNALING	0.766947	0	0.504824	5.55112e-15	-4.65043	3.31242e-06	6.86585e-06	+/+
592	HALLMARK_FATTY_ACID_METABOLISM	HALLMARK_MITOTIC_SPINDLE	0.706245	0	0.40024	1.75607e-09	-4.63623	3.54816e-06	7.34206e-06	+/+
593	HALLMARK_ANGIOGENESIS	HALLMARK_MITOTIC_SPINDLE	0.715982	0	0.419462	2.34293e-10	-4.60161	4.19237e-06	8.64754e-06	+/+
594	HALLMARK_G2M_CHECKPOINT	HALLMARK_INTERFERON_GAMMA_RESPONSE	0.279987	3.85845e-05	-0.16317	0.0179654	-4.60157	4.19317e-06	8.64754e-06	+/-
595	HALLMARK_ESTROGEN_RESPONSE_LATE	HALLMARK_PANCREAS_BETA_CELLS	0.225163	0.00101716	-0.219266	0.00138626	-4.59814	4.2628e-06	8.77636e-06	+/-
596	HALLMARK_E2F_TARGETS	HALLMARK_OXIDATIVE_PHOSPHORYLATION	0.205719	0.00274029	0.578267	0	4.58985	4.43559e-06	9.11677e-06	+/+
597	HALLMARK_MYC_TARGETS_V2	HALLMARK_P53_PATHWAY	0.39277	3.71317e-09	-0.0358471	0.605477	-4.58757	4.48426e-06	9.20137e-06	+/0
598	HALLMARK_GLYCOLYSIS	HALLMARK_PEROXISOME	0.761045	0	0.498869	1.28786e-14	-4.58718	4.49284e-06	9.20356e-06	+/+
599	HALLMARK_APICAL_SURFACE	HALLMARK_COMPLEMENT	0.0350635	0.61339	0.450831	6.57963e-12	4.58483	4.54348e-06	9.29176e-06	0/+
600	HALLMARK_INTERFERON_ALPHA_RESPONSE	HALLMARK_UV_RESPONSE_DN	0.210349	0.00218097	-0.232674	0.0006778	-4.58368	4.56858e-06	9.32752e-06	+/-
601	HALLMARK_ANGIOGENESIS	HALLMARK_P53_PATHWAY	0.691624	0	0.380933	1.17162e-08	-4.57717	4.71303e-06	9.60644e-06	+/+
602	HALLMARK_NOTCH_SIGNALING	HALLMARK_REACTIVE_OXYGEN_SPECIES_PATHWAY	0.727168	0	0.440509	2.22009e-11	-4.57632	4.73224e-06	9.62957e-06	+/+
603	HALLMARK_COMPLEMENT	HALLMARK_UV_RESPONSE_DN	0.365454	4.92068e-08	-0.0663274	0.338824	-4.57391	4.78706e-06	9.72495e-06	+/0
604	HALLMARK_APOPTOSIS	HALLMARK_IL6_JAK_STAT3_SIGNALING	0.917444	0	0.808938	0	-4.56472	5.00159e-06	1.0144e-05	+/+
605	HALLMARK_APICAL_SURFACE	HALLMARK_IL6_JAK_STAT3_SIGNALING	0.141137	0.0410233	0.530349	0	4.56328	5.03599e-06	1.01968e-05	+/+
606	HALLMARK_DNA_REPAIR	HALLMARK_HEDGEHOG_SIGNALING	-0.127825	0.0644721	-0.520331	4.44089e-16	-4.56042	5.10519e-06	1.03199e-05	0/-
607	HALLMARK_HYPOXIA	HALLMARK_MITOTIC_SPINDLE	0.611191	0	0.257223	0.000163982	-4.55456	5.24966e-06	1.05944e-05	+/+
608	HALLMARK_MYOGENESIS	HALLMARK_PEROXISOME	0.352133	1.59469e-07	-0.0772513	0.265081	-4.53007	5.89631e-06	1.18799e-05	+/0
609	HALLMARK_HEDGEHOG_SIGNALING	HALLMARK_MYC_TARGETS_V2	-0.0855101	0.217194	-0.485415	8.19345e-14	-4.52034	6.17394e-06	1.24188e-05	0/-
610	HALLMARK_KRAS_SIGNALING_UP	HALLMARK_MITOTIC_SPINDLE	0.485092	8.57092e-14	0.0872571	0.207911	-4.49813	6.85549e-06	1.37672e-05	+/0
611	HALLMARK_NOTCH_SIGNALING	HALLMARK_UV_RESPONSE_UP	0.747205	0	0.482252	1.25011e-13	-4.48327	7.35071e-06	1.47191e-05	+/+
612	HALLMARK_SPERMATOGENESIS	HALLMARK_UV_RESPONSE_DN	-0.168633	0.0144176	0.26401	0.000107965	4.48319	7.35356e-06	1.47191e-05	-/+
613	HALLMARK_APOPTOSIS	HALLMARK_XENOBIOTIC_METABOLISM	0.817721	0	0.610337	0	-4.48084	7.43484e-06	1.48576e-05	+/+
614	HALLMARK_APICAL_JUNCTION	HALLMARK_GLYCOLYSIS	0.732533	0	0.457204	3.04157e-12	-4.48043	7.44938e-06	1.48624e-05	+/+
615	HALLMARK_COMPLEMENT	HALLMARK_HYPOXIA	0.841666	0	0.656979	0	-4.47003	7.82085e-06	1.55781e-05	+/+
616	HALLMARK_BILE_ACID_METABOLISM	HALLMARK_MYC_TARGETS_V1	0.272257	6.39838e-05	-0.158577	0.0215136	-4.46847	7.87795e-06	1.56664e-05	+/-
617	HALLMARK_KRAS_SIGNALING_UP	HALLMARK_PI3K_AKT_MTOR_SIGNALING	0.613479	0	0.268861	7.95303e-05	-4.46459	8.02211e-06	1.59272e-05	+/+
618	HALLMARK_INTERFERON_ALPHA_RESPONSE	HALLMARK_NOTCH_SIGNALING	0.595354	0	0.242819	0.000383661	-4.45754	8.29068e-06	1.64274e-05	+/+
619	HALLMARK_E2F_TARGETS	HALLMARK_SPERMATOGENESIS	0.293327	1.55491e-05	0.629341	0	4.45724	8.30222e-06	1.64274e-05	+/+
620	HALLMARK_IL6_JAK_STAT3_SIGNALING	HALLMARK_REACTIVE_OXYGEN_SPECIES_PATHWAY	0.722591	0	0.442193	1.82567e-11	-4.45693	8.31426e-06	1.64274e-05	+/+
621	HALLMARK_IL6_JAK_STAT3_SIGNALING	HALLMARK_TGF_BETA_SIGNALING	0.843716	0	0.663037	0	-4.43279	9.30203e-06	1.83494e-05	+/+
622	HALLMARK_G2M_CHECKPOINT	HALLMARK_IL2_STAT5_SIGNALING	0.22244	0.00117462	-0.20591	0.00271484	-4.42667	9.56973e-06	1.88471e-05	+/-
623	HALLMARK_ALLOGRAFT_REJECTION	HALLMARK_DNA_REPAIR	0.350687	1.80589e-07	-0.0682497	0.324979	-4.42123	9.81399e-06	1.92972e-05	+/0
624	HALLMARK_ADIPOGENESIS	HALLMARK_HYPOXIA	0.729252	0	0.457714	2.85727e-12	-4.40219	1.07166e-05	2.10382e-05	+/+
625	HALLMARK_FATTY_ACID_METABOLISM	HALLMARK_HEME_METABOLISM	0.505099	5.32907e-15	0.123172	0.0749027	-4.39829	1.09109e-05	2.13822e-05	+/0
626	HALLMARK_APOPTOSIS	HALLMARK_G2M_CHECKPOINT	0.322677	1.78361e-06	-0.0973552	0.159804	-4.39797	1.09267e-05	2.13822e-05	+/0
627	HALLMARK_ALLOGRAFT_REJECTION	HALLMARK_ANDROGEN_RESPONSE	0.497963	1.46549e-14	0.114783	0.0971301	-4.38785	1.14475e-05	2.23656e-05	+/0
628	HALLMARK_EPITHELIAL_MESENCHYMAL_TRANSITION	HALLMARK_IL6_JAK_STAT3_SIGNALING	0.686667	0	0.389068	5.34492e-09	-4.38395	1.16545e-05	2.27337e-05	+/+
629	HALLMARK_CHOLESTEROL_HOMEOSTASIS	HALLMARK_UV_RESPONSE_DN	0.320833	2.05766e-06	-0.0978939	0.157495	-4.38258	1.17281e-05	2.28408e-05	+/0
630	HALLMARK_ANGIOGENESIS	HALLMARK_G2M_CHECKPOINT	0.367733	4.00206e-08	-0.0440098	0.525909	-4.37295	1.22579e-05	2.38347e-05	+/0
631	HALLMARK_UV_RESPONSE_DN	HALLMARK_XENOBIOTIC_METABOLISM	0.305672	6.43313e-06	-0.1133	0.101558	-4.37006	1.24215e-05	2.41146e-05	+/0
632	HALLMARK_IL2_STAT5_SIGNALING	HALLMARK_MYC_TARGETS_V2	0.164747	0.0168705	-0.257113	0.000165085	-4.36725	1.25823e-05	2.43882e-05	+/-
633	HALLMARK_MYC_TARGETS_V2	HALLMARK_SPERMATOGENESIS	-0.466115	1.00631e-12	-0.0757277	0.27465	4.3667	1.2614e-05	2.4411e-05	-/0
634	HALLMARK_INFLAMMATORY_RESPONSE	HALLMARK_INTERFERON_ALPHA_RESPONSE	0.788144	0	0.563191	0	-4.36461	1.2735e-05	2.46063e-05	+/+
635	HALLMARK_GLYCOLYSIS	HALLMARK_UV_RESPONSE_DN	0.240834	0.000429668	-0.181068	0.00853743	-4.36185	1.28968e-05	2.48797e-05	+/-
636	HALLMARK_ADIPOGENESIS	HALLMARK_TNFA_SIGNALING_VIA_NFKB	0.572081	0	0.220075	0.00132923	-4.34282	1.40668e-05	2.7094e-05	+/+
637	HALLMARK_ESTROGEN_RESPONSE_LATE	HALLMARK_PI3K_AKT_MTOR_SIGNALING	0.630086	0	0.306046	6.25975e-06	-4.32762	1.50729e-05	2.89864e-05	+/+
638	HALLMARK_MTORC1_SIGNALING	HALLMARK_NOTCH_SIGNALING	0.533529	0	0.168917	0.014251	-4.31879	1.5689e-05	3.01238e-05	+/+
639	HALLMARK_APICAL_JUNCTION	HALLMARK_MITOTIC_SPINDLE	0.639511	0	0.322462	1.81371e-06	-4.30291	1.68569e-05	3.23156e-05	+/+
640	HALLMARK_ADIPOGENESIS	HALLMARK_HEME_METABOLISM	0.611603	0	0.281041	3.59703e-05	-4.29999	1.70807e-05	3.26936e-05	+/+
641	HALLMARK_COMPLEMENT	HALLMARK_INFLAMMATORY_RESPONSE	0.836271	0	0.926028	0	4.28433	1.83287e-05	3.50275e-05	+/+
642	HALLMARK_ANDROGEN_RESPONSE	HALLMARK_ANGIOGENESIS	0.680046	0	0.387526	6.21285e-09	-4.27607	1.9022e-05	3.62958e-05	+/+
643	HALLMARK_APICAL_JUNCTION	HALLMARK_WNT_BETA_CATENIN_SIGNALING	0.689879	0	0.403674	1.2368e-09	-4.26976	1.95686e-05	3.72808e-05	+/+
644	HALLMARK_DNA_REPAIR	HALLMARK_UV_RESPONSE_DN	-0.0206778	0.765784	-0.413722	4.33333e-10	-4.26689	1.98216e-05	3.77041e-05	0/-
645	HALLMARK_MITOTIC_SPINDLE	HALLMARK_UV_RESPONSE_UP	0.691483	0	0.407152	8.63684e-10	-4.25862	2.05691e-05	3.90654e-05	+/+
646	HALLMARK_APICAL_SURFACE	HALLMARK_TNFA_SIGNALING_VIA_NFKB	0.230562	0.000760757	0.573919	0	4.25826	2.0602e-05	3.90673e-05	+/+
647	HALLMARK_ALLOGRAFT_REJECTION	HALLMARK_PI3K_AKT_MTOR_SIGNALING	0.792414	0	0.578408	0	-4.25068	2.13122e-05	4.03516e-05	+/+
648	HALLMARK_REACTIVE_OXYGEN_SPECIES_PATHWAY	HALLMARK_XENOBIOTIC_METABOLISM	0.893923	0	0.771509	0	-4.24309	2.20466e-05	4.16777e-05	+/+
649	HALLMARK_INTERFERON_GAMMA_RESPONSE	HALLMARK_MYOGENESIS	0.396758	2.49549e-09	0.00328965	0.962205	-4.23731	2.2621e-05	4.26975e-05	+/0
650	HALLMARK_NOTCH_SIGNALING	HALLMARK_OXIDATIVE_PHOSPHORYLATION	0.475613	2.98872e-13	0.100763	0.145618	-4.23414	2.29433e-05	4.32392e-05	+/0
651	HALLMARK_ANGIOGENESIS	HALLMARK_TGF_BETA_SIGNALING	0.729601	0	0.472333	4.56302e-13	-4.22002	2.44277e-05	4.59661e-05	+/+
652	HALLMARK_APICAL_SURFACE	HALLMARK_PI3K_AKT_MTOR_SIGNALING	-0.0306109	0.659177	0.365678	4.82213e-08	4.21228	2.52802e-05	4.74974e-05	0/+
653	HALLMARK_ALLOGRAFT_REJECTION	HALLMARK_PEROXISOME	0.400973	1.62994e-09	0.0109627	0.874518	-4.21025	2.55086e-05	4.78531e-05	+/0
654	HALLMARK_ANDROGEN_RESPONSE	HALLMARK_HEME_METABOLISM	0.457304	3.00471e-12	0.0825157	0.233787	-4.18327	2.87346e-05	5.38225e-05	+/0
655	HALLMARK_ANDROGEN_RESPONSE	HALLMARK_G2M_CHECKPOINT	0.495696	2.02061e-14	0.13342	0.0535392	-4.16465	3.11829e-05	5.83192e-05	+/0
656	HALLMARK_INFLAMMATORY_RESPONSE	HALLMARK_PEROXISOME	0.277663	4.49939e-05	-0.123272	0.0746639	-4.16147	3.16212e-05	5.90487e-05	+/0
657	HALLMARK_ALLOGRAFT_REJECTION	HALLMARK_MYOGENESIS	0.343818	3.234e-07	-0.050501	0.466659	-4.16055	3.17482e-05	5.91956e-05	+/0
658	HALLMARK_APICAL_SURFACE	HALLMARK_UNFOLDED_PROTEIN_RESPONSE	-0.102504	0.138749	-0.471304	5.20695e-13	-4.15973	3.18623e-05	5.93182e-05	0/-
659	HALLMARK_COMPLEMENT	HALLMARK_HEME_METABOLISM	0.429121	8.10623e-11	0.0505379	0.466333	-4.15321	3.27843e-05	6.0942e-05	+/0
660	HALLMARK_PEROXISOME	HALLMARK_UV_RESPONSE_UP	0.716466	0	0.45623	3.4257e-12	-4.1488	3.34228e-05	6.20347e-05	+/+
661	HALLMARK_APICAL_SURFACE	HALLMARK_XENOBIOTIC_METABOLISM	0.0355423	0.60855	0.416028	3.38935e-10	4.14389	3.41465e-05	6.32822e-05	0/+
662	HALLMARK_CHOLESTEROL_HOMEOSTASIS	HALLMARK_REACTIVE_OXYGEN_SPECIES_PATHWAY	0.859112	0	0.708337	0	-4.13153	3.60361e-05	6.66831e-05	+/+
663	HALLMARK_EPITHELIAL_MESENCHYMAL_TRANSITION	HALLMARK_INFLAMMATORY_RESPONSE	0.675115	0	0.393562	3.43299e-09	-4.11085	3.94204e-05	7.28356e-05	+/+
664	HALLMARK_ESTROGEN_RESPONSE_LATE	HALLMARK_IL2_STAT5_SIGNALING	0.655871	0	0.364825	5.20793e-08	-4.10087	4.11604e-05	7.59359e-05	+/+
665	HALLMARK_ADIPOGENESIS	HALLMARK_NOTCH_SIGNALING	0.693582	0	0.423355	1.53371e-10	-4.10045	4.12352e-05	7.59595e-05	+/+
666	HALLMARK_IL6_JAK_STAT3_SIGNALING	HALLMARK_UV_RESPONSE_DN	0.259084	0.000146387	-0.135774	0.0494247	-4.08714	4.36726e-05	8.03287e-05	+/-
667	HALLMARK_APICAL_JUNCTION	HALLMARK_APOPTOSIS	0.830248	0	0.656942	0	-4.08486	4.41039e-05	8.10004e-05	+/+
668	HALLMARK_TNFA_SIGNALING_VIA_NFKB	HALLMARK_UV_RESPONSE_DN	0.335859	6.24333e-07	-0.0519717	0.453765	-4.08401	4.42645e-05	8.11737e-05	+/0
669	HALLMARK_CHOLESTEROL_HOMEOSTASIS	HALLMARK_COAGULATION	0.800909	0	0.60421	0	-4.08355	4.43531e-05	8.12147e-05	+/+
670	HALLMARK_G2M_CHECKPOINT	HALLMARK_INTERFERON_ALPHA_RESPONSE	0.307403	5.66599e-06	-0.082143	0.235913	-4.06944	4.71273e-05	8.61656e-05	+/0
671	HALLMARK_HYPOXIA	HALLMARK_UV_RESPONSE_DN	0.354369	1.31392e-07	-0.0293874	0.671993	-4.06764	4.7491e-05	8.67011e-05	+/0
672	HALLMARK_CHOLESTEROL_HOMEOSTASIS	HALLMARK_XENOBIOTIC_METABOLISM	0.842782	0	0.681678	0	-4.05369	5.04157e-05	9.19036e-05	+/+
673	HALLMARK_CHOLESTEROL_HOMEOSTASIS	HALLMARK_FATTY_ACID_METABOLISM	0.750554	0	0.520234	4.44089e-16	-4.04459	5.24144e-05	9.54051e-05	+/+
674	HALLMARK_ESTROGEN_RESPONSE_EARLY	HALLMARK_P53_PATHWAY	0.718532	0	0.468327	7.60947e-13	-4.03561	5.44614e-05	9.89841e-05	+/+
675	HALLMARK_EPITHELIAL_MESENCHYMAL_TRANSITION	HALLMARK_NOTCH_SIGNALING	0.550294	0	0.219708	0.00135479	-4.02314	5.74263e-05	0.000104218	+/+
676	HALLMARK_G2M_CHECKPOINT	HALLMARK_WNT_BETA_CATENIN_SIGNALING	-0.211377	0.00207187	-0.543942	0	-4.0198	5.82484e-05	0.000105554	-/-
677	HALLMARK_COAGULATION	HALLMARK_NOTCH_SIGNALING	0.664606	0	0.385377	7.65112e-09	-4.01506	5.94313e-05	0.000107538	+/+
678	HALLMARK_ALLOGRAFT_REJECTION	HALLMARK_NOTCH_SIGNALING	0.453785	4.61053e-12	0.0948982	0.170658	-4.01112	6.04312e-05	0.000109186	+/0
679	HALLMARK_COMPLEMENT	HALLMARK_IL2_STAT5_SIGNALING	0.904303	0	0.801029	0	-4.00696	6.15052e-05	0.000110963	+/+
680	HALLMARK_HEME_METABOLISM	HALLMARK_PANCREAS_BETA_CELLS	0.209979	0.00222152	-0.178279	0.00962925	-4.00179	6.28651e-05	0.00011325	+/-
681	HALLMARK_ESTROGEN_RESPONSE_LATE	HALLMARK_HYPOXIA	0.80076	0	0.610349	0	-3.98038	6.88046e-05	0.000123767	+/+
682	HALLMARK_INTERFERON_ALPHA_RESPONSE	HALLMARK_MYOGENESIS	0.377103	1.68282e-08	0.00691031	0.920707	-3.9653	7.33045e-05	0.000131669	+/0
683	HALLMARK_APICAL_SURFACE	HALLMARK_TGF_BETA_SIGNALING	0.00699953	0.919687	0.376646	1.7565e-08	3.95898	7.52718e-05	0.000135004	0/+
684	HALLMARK_MITOTIC_SPINDLE	HALLMARK_XENOBIOTIC_METABOLISM	0.675666	0	0.408064	7.85498e-10	-3.94538	7.96736e-05	0.00014269	+/+
685	HALLMARK_GLYCOLYSIS	HALLMARK_IL2_STAT5_SIGNALING	0.642443	0	0.359123	8.66216e-08	-3.93149	8.44197e-05	0.000150969	+/+
686	HALLMARK_REACTIVE_OXYGEN_SPECIES_PATHWAY	HALLMARK_WNT_BETA_CATENIN_SIGNALING	0.493083	2.88658e-14	0.152687	0.0269373	-3.92936	8.51735e-05	0.000152096	+/+
687	HALLMARK_INTERFERON_GAMMA_RESPONSE	HALLMARK_NOTCH_SIGNALING	0.57391	0	0.260965	0.000130413	-3.9289	8.53355e-05	0.000152163	+/+
688	HALLMARK_FATTY_ACID_METABOLISM	HALLMARK_NOTCH_SIGNALING	0.540543	0	0.216195	0.00162365	-3.91946	8.87479e-05	0.000157884	+/+
689	HALLMARK_GLYCOLYSIS	HALLMARK_HEME_METABOLISM	0.539567	0	0.214895	0.00173497	-3.91931	8.88019e-05	0.000157884	+/+
690	HALLMARK_COAGULATION	HALLMARK_GLYCOLYSIS	0.743476	0	0.517721	8.88178e-16	-3.91665	8.97863e-05	0.000159403	+/+
691	HALLMARK_MYC_TARGETS_V1	HALLMARK_WNT_BETA_CATENIN_SIGNALING	0.162835	0.0182061	-0.216466	0.00160133	-3.90909	9.26444e-05	0.000164239	+/-
692	HALLMARK_MITOTIC_SPINDLE	HALLMARK_UV_RESPONSE_DN	0.429113	8.11375e-11	0.0747033	0.281213	-3.90628	9.37279e-05	0.00016592	+/0
693	HALLMARK_G2M_CHECKPOINT	HALLMARK_HYPOXIA	0.148245	0.0317675	-0.229849	0.000790804	-3.90026	9.60875e-05	0.000169852	+/-
694	HALLMARK_HEME_METABOLISM	HALLMARK_MTORC1_SIGNALING	0.501717	8.65974e-15	0.166821	0.0155196	-3.89852	9.67822e-05	0.000170833	+/+
695	HALLMARK_PROTEIN_SECRETION	HALLMARK_WNT_BETA_CATENIN_SIGNALING	-0.0314976	0.64995	-0.391889	4.05101e-09	-3.89159	9.95899e-05	0.000175536	0/-
696	HALLMARK_KRAS_SIGNALING_UP	HALLMARK_PROTEIN_SECRETION	0.501949	8.43769e-15	0.1679	0.0148549	-3.89037	0.000100091	0.000176166	+/+
697	HALLMARK_ALLOGRAFT_REJECTION	HALLMARK_UV_RESPONSE_DN	0.227141	0.000915202	-0.149503	0.0303295	-3.88429	0.000102631	0.000180377	+/-
698	HALLMARK_P53_PATHWAY	HALLMARK_PEROXISOME	0.729782	0	0.499213	1.24345e-14	-3.86597	0.00011065	0.000194193	+/+
699	HALLMARK_APICAL_SURFACE	HALLMARK_WNT_BETA_CATENIN_SIGNALING	0.551903	0	0.237557	0.000516967	-3.85505	0.000115706	0.000202775	+/+
700	HALLMARK_CHOLESTEROL_HOMEOSTASIS	HALLMARK_IL6_JAK_STAT3_SIGNALING	0.739471	0	0.515767	1.11022e-15	-3.85327	0.000116549	0.000203748	+/+
701	HALLMARK_ESTROGEN_RESPONSE_EARLY	HALLMARK_PROTEIN_SECRETION	0.091808	0.185077	-0.279076	4.09863e-05	-3.85318	0.000116594	0.000203748	0/-
702	HALLMARK_GLYCOLYSIS	HALLMARK_WNT_BETA_CATENIN_SIGNALING	0.422316	1.71818e-10	0.0719252	0.299541	-3.85024	0.000118001	0.000205914	+/0
703	HALLMARK_DNA_REPAIR	HALLMARK_G2M_CHECKPOINT	0.331514	8.87265e-07	0.618416	0	3.84465	0.000120726	0.00021037	+/+
704	HALLMARK_IL2_STAT5_SIGNALING	HALLMARK_XENOBIOTIC_METABOLISM	0.754267	0	0.540743	0	-3.84127	0.0001224	0.000212983	+/+
705	HALLMARK_ADIPOGENESIS	HALLMARK_MTORC1_SIGNALING	0.892268	0	0.784057	0	-3.83671	0.000124693	0.000216665	+/+
706	HALLMARK_IL2_STAT5_SIGNALING	HALLMARK_UV_RESPONSE_DN	0.377855	1.56792e-08	0.0211221	0.760902	-3.8296	0.00012835	0.000222704	+/0
707	HALLMARK_EPITHELIAL_MESENCHYMAL_TRANSITION	HALLMARK_WNT_BETA_CATENIN_SIGNALING	0.350056	1.90643e-07	-0.0106643	0.877907	-3.82698	0.000129724	0.00022477	+/0
708	HALLMARK_UNFOLDED_PROTEIN_RESPONSE	HALLMARK_WNT_BETA_CATENIN_SIGNALING	0.343618	3.28857e-07	-0.0156005	0.822184	-3.80276	0.000143092	0.000247582	+/0
709	HALLMARK_ANDROGEN_RESPONSE	HALLMARK_NOTCH_SIGNALING	0.33652	5.91576e-07	-0.0216179	0.755467	-3.78234	0.00015536	0.000268429	+/0
710	HALLMARK_IL6_JAK_STAT3_SIGNALING	HALLMARK_PI3K_AKT_MTOR_SIGNALING	0.85251	0	0.713154	0	-3.78143	0.000155931	0.000269036	+/+
711	HALLMARK_ANDROGEN_RESPONSE	HALLMARK_TGF_BETA_SIGNALING	0.670749	0	0.414049	4.18523e-10	-3.78063	0.000156432	0.00026952	+/+
712	HALLMARK_ANGIOGENESIS	HALLMARK_UV_RESPONSE_UP	0.72201	0	0.493668	2.66454e-14	-3.77367	0.000160862	0.000276763	+/+
713	HALLMARK_APICAL_SURFACE	HALLMARK_MYC_TARGETS_V1	-0.295461	1.33878e-05	-0.587697	0	-3.76015	0.000169812	0.000291753	-/-
714	HALLMARK_HYPOXIA	HALLMARK_REACTIVE_OXYGEN_SPECIES_PATHWAY	0.829745	0	0.673871	0	-3.75926	0.000170415	0.000292379	+/+
715	HALLMARK_HEDGEHOG_SIGNALING	HALLMARK_KRAS_SIGNALING_DN	0.293046	1.58567e-05	0.584626	0	3.73943	0.000184437	0.000315757	+/+
716	HALLMARK_KRAS_SIGNALING_DN	HALLMARK_MYC_TARGETS_V2	-0.39127	4.30616e-09	-0.653194	0	-3.73927	0.000184557	0.000315757	-/-
717	HALLMARK_ESTROGEN_RESPONSE_LATE	HALLMARK_G2M_CHECKPOINT	0.0684801	0.323345	0.409589	6.69881e-10	3.72889	0.000192325	0.000328589	0/+
718	HALLMARK_ESTROGEN_RESPONSE_EARLY	HALLMARK_GLYCOLYSIS	0.595026	0	0.30869	5.15275e-06	-3.72669	0.000194013	0.000331011	+/+
719	HALLMARK_KRAS_SIGNALING_UP	HALLMARK_P53_PATHWAY	0.490717	3.9968e-14	0.170086	0.013584	-3.71585	0.000202518	0.000345042	+/+
720	HALLMARK_COAGULATION	HALLMARK_MYOGENESIS	0.577754	0	0.771584	0	3.71481	0.000203354	0.000345985	+/+
721	HALLMARK_CHOLESTEROL_HOMEOSTASIS	HALLMARK_E2F_TARGETS	-0.318267	2.5066e-06	0.0330312	0.634117	3.69055	0.00022377	0.000380192	-/0
722	HALLMARK_CHOLESTEROL_HOMEOSTASIS	HALLMARK_WNT_BETA_CATENIN_SIGNALING	0.50978	2.66454e-15	0.198053	0.00395743	-3.68002	0.000233215	0.00039569	+/+
723	HALLMARK_APICAL_SURFACE	HALLMARK_HYPOXIA	0.305786	6.3798e-06	0.58977	0	3.67693	0.000236055	0.000399954	+/+
724	HALLMARK_ANDROGEN_RESPONSE	HALLMARK_GLYCOLYSIS	0.673375	0	0.427421	9.79523e-11	-3.66403	0.000248276	0.00042008	+/+
725	HALLMARK_CHOLESTEROL_HOMEOSTASIS	HALLMARK_MITOTIC_SPINDLE	0.684702	0	0.444903	1.32951e-11	-3.65824	0.000253953	0.000429093	+/+
726	HALLMARK_IL2_STAT5_SIGNALING	HALLMARK_TGF_BETA_SIGNALING	0.831393	0	0.682486	0	-3.65105	0.000261172	0.000440683	+/+
727	HALLMARK_APICAL_JUNCTION	HALLMARK_IL2_STAT5_SIGNALING	0.771433	0	0.581984	0	-3.64619	0.000266155	0.000448473	+/+
728	HALLMARK_MYC_TARGETS_V1	HALLMARK_UV_RESPONSE_DN	0.238571	0.000488331	-0.11379	0.100076	-3.63747	0.000275328	0.000463292	+/0
729	HALLMARK_NOTCH_SIGNALING	HALLMARK_UV_RESPONSE_DN	0.154002	0.0256336	-0.198547	0.00386643	-3.62641	0.000287388	0.000482922	+/-
730	HALLMARK_EPITHELIAL_MESENCHYMAL_TRANSITION	HALLMARK_TNFA_SIGNALING_VIA_NFKB	0.737764	0	0.530089	0	-3.61451	0.000300918	0.000504965	+/+
731	HALLMARK_INTERFERON_ALPHA_RESPONSE	HALLMARK_MYC_TARGETS_V2	0.183203	0.0077774	-0.167761	0.0149391	-3.6081	0.000308446	0.000516889	+/-
732	HALLMARK_G2M_CHECKPOINT	HALLMARK_MYC_TARGETS_V2	0.119848	0.0831583	0.442208	1.82241e-11	3.60697	0.000309799	0.000518448	0/+
733	HALLMARK_G2M_CHECKPOINT	HALLMARK_P53_PATHWAY	0.205416	0.00278101	-0.143318	0.0379681	-3.58811	0.00033308	0.000556647	+/-
734	HALLMARK_INFLAMMATORY_RESPONSE	HALLMARK_UV_RESPONSE_DN	0.29447	1.43532e-05	-0.0482053	0.487183	-3.57798	0.000346258	0.000577883	+/0
735	HALLMARK_REACTIVE_OXYGEN_SPECIES_PATHWAY	HALLMARK_TNFA_SIGNALING_VIA_NFKB	0.699196	0	0.473502	3.92575e-13	-3.57244	0.000353675	0.000589458	+/+
736	HALLMARK_ESTROGEN_RESPONSE_EARLY	HALLMARK_INTERFERON_GAMMA_RESPONSE	0.408584	7.4411e-10	0.0830483	0.230772	-3.56754	0.000360353	0.000599772	+/0
737	HALLMARK_FATTY_ACID_METABOLISM	HALLMARK_UV_RESPONSE_UP	0.73232	0	0.525289	2.22045e-16	-3.5617	0.000368462	0.000612437	+/+
738	HALLMARK_APICAL_JUNCTION	HALLMARK_XENOBIOTIC_METABOLISM	0.811882	0	0.65446	0	-3.55528	0.000377583	0.000626747	+/+
739	HALLMARK_ESTROGEN_RESPONSE_LATE	HALLMARK_GLYCOLYSIS	0.773319	0	0.59151	0	-3.54593	0.00039123	0.00064852	+/+
740	HALLMARK_COAGULATION	HALLMARK_G2M_CHECKPOINT	0.182923	0.00787345	-0.161398	0.0192695	-3.53861	0.000402233	0.000665858	+/-
741	HALLMARK_HEME_METABOLISM	HALLMARK_KRAS_SIGNALING_UP	0.081959	0.236967	0.404865	1.09417e-09	3.53337	0.000410297	0.000678291	0/+
742	HALLMARK_COMPLEMENT	HALLMARK_ESTROGEN_RESPONSE_LATE	0.564951	0	0.284776	2.79892e-05	-3.53227	0.00041201	0.000680205	+/+
743	HALLMARK_E2F_TARGETS	HALLMARK_MYOGENESIS	-0.641547	0	-0.392705	3.73726e-09	3.51804	0.000434751	0.000716783	-/-
744	HALLMARK_KRAS_SIGNALING_UP	HALLMARK_UV_RESPONSE_UP	0.549872	0	0.265961	9.55437e-05	-3.51683	0.000436734	0.000719084	+/+
745	HALLMARK_APICAL_JUNCTION	HALLMARK_G2M_CHECKPOINT	0.13525	0.0503167	-0.206272	0.00266727	-3.5135	0.000442245	0.000727182	0/-
746	HALLMARK_APICAL_SURFACE	HALLMARK_REACTIVE_OXYGEN_SPECIES_PATHWAY	0.0525925	0.448383	0.377594	1.60687e-08	3.50588	0.000455093	0.000747305	0/+
747	HALLMARK_UV_RESPONSE_UP	HALLMARK_XENOBIOTIC_METABOLISM	0.860048	0	0.740966	0	-3.46827	0.000523812	0.000858996	+/+
748	HALLMARK_ANGIOGENESIS	HALLMARK_INFLAMMATORY_RESPONSE	0.664631	0	0.43041	7.01776e-11	-3.46573	0.000528796	0.000866009	+/+
749	HALLMARK_EPITHELIAL_MESENCHYMAL_TRANSITION	HALLMARK_PROTEIN_SECRETION	0.464832	1.18261e-12	0.16163	0.019094	-3.46303	0.000534123	0.000873566	+/+
750	HALLMARK_CHOLESTEROL_HOMEOSTASIS	HALLMARK_ESTROGEN_RESPONSE_LATE	0.792057	0	0.627119	0	-3.46179	0.000536603	0.000875355	+/+
751	HALLMARK_APICAL_JUNCTION	HALLMARK_COMPLEMENT	0.758615	0	0.573466	0	-3.46176	0.000536646	0.000875355	+/+
752	HALLMARK_ADIPOGENESIS	HALLMARK_KRAS_SIGNALING_UP	0.38134	1.12702e-08	0.0629014	0.364414	-3.44518	0.000570687	0.000929643	+/0
753	HALLMARK_BILE_ACID_METABOLISM	HALLMARK_UNFOLDED_PROTEIN_RESPONSE	0.201032	0.0034361	-0.13269	0.0548731	-3.43136	0.000600561	0.000977009	+/0
754	HALLMARK_ESTROGEN_RESPONSE_LATE	HALLMARK_UV_RESPONSE_DN	0.300269	9.51352e-06	-0.0271839	0.695314	-3.42853	0.000606869	0.00098596	+/0
755	HALLMARK_COMPLEMENT	HALLMARK_IL6_JAK_STAT3_SIGNALING	0.927503	0	0.862864	0	-3.41595	0.00063561	0.00103056	+/+
756	HALLMARK_GLYCOLYSIS	HALLMARK_XENOBIOTIC_METABOLISM	0.814516	0	0.666573	0	-3.41578	0.000636002	0.00103056	+/+
757	HALLMARK_E2F_TARGETS	HALLMARK_TGF_BETA_SIGNALING	-0.183849	0.00755958	-0.47838	2.08278e-13	-3.40728	0.000656138	0.00106178	-/-
758	HALLMARK_NOTCH_SIGNALING	HALLMARK_XENOBIOTIC_METABOLISM	0.702146	0	0.490645	4.04121e-14	-3.40415	0.000663692	0.00107259	+/+
759	HALLMARK_GLYCOLYSIS	HALLMARK_REACTIVE_OXYGEN_SPECIES_PATHWAY	0.835708	0	0.702513	0	-3.40327	0.000665852	0.00107466	+/+
760	HALLMARK_MTORC1_SIGNALING	HALLMARK_MYOGENESIS	0.260819	0.000131593	-0.0670925	0.333269	-3.39978	0.00067439	0.00108701	+/0
761	HALLMARK_E2F_TARGETS	HALLMARK_PEROXISOME	0.00362713	0.958331	0.325215	1.46282e-06	3.39633	0.000682969	0.00109939	0/+
762	HALLMARK_GLYCOLYSIS	HALLMARK_IL6_JAK_STAT3_SIGNALING	0.58039	0	0.318053	2.548e-06	-3.39358	0.000689857	0.00110762	+/+
763	HALLMARK_MYC_TARGETS_V2	HALLMARK_PI3K_AKT_MTOR_SIGNALING	0.298093	1.11123e-05	-0.0261377	0.706489	-3.39357	0.000689892	0.00110762	+/0
764	HALLMARK_COAGULATION	HALLMARK_REACTIVE_OXYGEN_SPECIES_PATHWAY	0.78048	0	0.612978	0	-3.38695	0.00070673	0.00113317	+/+
765	HALLMARK_DNA_REPAIR	HALLMARK_PEROXISOME	0.770499	0	0.597517	0	-3.38044	0.000723698	0.00115886	+/+
766	HALLMARK_ESTROGEN_RESPONSE_EARLY	HALLMARK_INTERFERON_ALPHA_RESPONSE	0.380712	1.19648e-08	0.0692656	0.317813	-3.37267	0.000744434	0.00118975	+/0
767	HALLMARK_ADIPOGENESIS	HALLMARK_INFLAMMATORY_RESPONSE	0.421924	1.79328e-10	0.117981	0.0881076	-3.37249	0.000744927	0.00118975	+/0
768	HALLMARK_ADIPOGENESIS	HALLMARK_WNT_BETA_CATENIN_SIGNALING	0.389185	5.28412e-09	0.0803361	0.246413	-3.36061	0.000777709	0.00124049	+/0
769	HALLMARK_INFLAMMATORY_RESPONSE	HALLMARK_P53_PATHWAY	0.683403	0	0.466228	9.92095e-13	-3.35962	0.0007805	0.00124332	+/+
770	HALLMARK_INFLAMMATORY_RESPONSE	HALLMARK_PROTEIN_SECRETION	0.358391	9.24021e-08	0.0449238	0.517341	-3.35811	0.00078477	0.0012485	+/0
771	HALLMARK_G2M_CHECKPOINT	HALLMARK_PROTEIN_SECRETION	0.563309	0	0.298313	1.09396e-05	-3.35725	0.000787227	0.00125078	+/+
772	HALLMARK_HEDGEHOG_SIGNALING	HALLMARK_PANCREAS_BETA_CELLS	0.0948106	0.171055	-0.229782	0.000793688	-3.34764	0.000815016	0.00129326	0/-
773	HALLMARK_BILE_ACID_METABOLISM	HALLMARK_UV_RESPONSE_DN	0.272514	6.29358e-05	-0.0486639	0.483045	-3.33975	0.000838541	0.00132734	+/0
774	HALLMARK_ADIPOGENESIS	HALLMARK_UV_RESPONSE_UP	0.840548	0	0.713739	0	-3.33971	0.000838662	0.00132734	+/+
775	HALLMARK_REACTIVE_OXYGEN_SPECIES_PATHWAY	HALLMARK_UV_RESPONSE_UP	0.913152	0	0.839781	0	-3.31396	0.000919845	0.00145395	+/+
776	HALLMARK_ESTROGEN_RESPONSE_LATE	HALLMARK_UV_RESPONSE_UP	0.799302	0	0.647655	0	-3.31074	0.000930495	0.00146805	+/+
777	HALLMARK_E2F_TARGETS	HALLMARK_GLYCOLYSIS	-0.119363	0.0844231	0.20263	0.00318265	3.31054	0.000931163	0.00146805	0/+
778	HALLMARK_APICAL_SURFACE	HALLMARK_G2M_CHECKPOINT	-0.420501	2.09351e-10	-0.122451	0.0766339	3.30874	0.000937152	0.00147559	-/0
779	HALLMARK_CHOLESTEROL_HOMEOSTASIS	HALLMARK_ESTROGEN_RESPONSE_EARLY	0.654466	0	0.428438	8.74767e-11	-3.30729	0.000942036	0.00148041	+/+
780	HALLMARK_MYC_TARGETS_V2	HALLMARK_OXIDATIVE_PHOSPHORYLATION	0.484461	9.32587e-14	0.693085	0	3.30711	0.00094263	0.00148041	+/+
781	HALLMARK_HYPOXIA	HALLMARK_IL6_JAK_STAT3_SIGNALING	0.851082	0	0.733386	0	-3.29672	0.000978197	0.0015343	+/+
782	HALLMARK_APICAL_SURFACE	HALLMARK_EPITHELIAL_MESENCHYMAL_TRANSITION	0.250229	0.000249319	0.521836	4.44089e-16	3.2881	0.00100866	0.00158006	+/+
783	HALLMARK_HEDGEHOG_SIGNALING	HALLMARK_PEROXISOME	-0.0495384	0.475207	-0.356159	1.12403e-07	-3.28504	0.0010197	0.00159531	0/-
784	HALLMARK_APOPTOSIS	HALLMARK_TNFA_SIGNALING_VIA_NFKB	0.89771	0	0.814422	0	-3.25828	0.00112091	0.00175142	+/+
785	HALLMARK_ESTROGEN_RESPONSE_LATE	HALLMARK_FATTY_ACID_METABOLISM	0.585629	0	0.337224	5.58447e-07	-3.25582	0.00113065	0.00176439	+/+
786	HALLMARK_MTORC1_SIGNALING	HALLMARK_WNT_BETA_CATENIN_SIGNALING	0.213656	0.00184742	-0.102238	0.139782	-3.25141	0.00114834	0.00178816	+/0
787	HALLMARK_UV_RESPONSE_UP	HALLMARK_WNT_BETA_CATENIN_SIGNALING	0.558029	0	0.300784	9.16852e-06	-3.2513	0.0011488	0.00178816	+/+
788	HALLMARK_IL2_STAT5_SIGNALING	HALLMARK_NOTCH_SIGNALING	0.620727	0	0.385942	7.24437e-09	-3.24701	0.00116623	0.00181298	+/+
789	HALLMARK_E2F_TARGETS	HALLMARK_UV_RESPONSE_UP	-0.298286	1.09608e-05	0.0111453	0.872446	3.24314	0.00118221	0.0018355	-/0
790	HALLMARK_COMPLEMENT	HALLMARK_E2F_TARGETS	-0.225155	0.0010176	-0.497678	1.53211e-14	-3.22637	0.0012537	0.00194403	-/-
791	HALLMARK_FATTY_ACID_METABOLISM	HALLMARK_MYOGENESIS	0.260062	0.000137866	-0.0500852	0.470341	-3.2179	0.00129133	0.00199985	+/0
792	HALLMARK_ANGIOGENESIS	HALLMARK_UV_RESPONSE_DN	0.484209	9.63674e-14	0.209229	0.00230578	-3.21587	0.0013005	0.00201151	+/+
793	HALLMARK_ANDROGEN_RESPONSE	HALLMARK_COAGULATION	0.638021	0	0.413474	4.44887e-10	-3.20501	0.00135058	0.00208633	+/+
794	HALLMARK_ANDROGEN_RESPONSE	HALLMARK_UV_RESPONSE_DN	0.571319	0	0.322968	1.74373e-06	-3.19979	0.00137528	0.00212182	+/+
795	HALLMARK_FATTY_ACID_METABOLISM	HALLMARK_GLYCOLYSIS	0.790665	0	0.640762	0	-3.19182	0.00141382	0.00217852	+/+
796	HALLMARK_APOPTOSIS	HALLMARK_ESTROGEN_RESPONSE_LATE	0.728082	0	0.545186	0	-3.18561	0.00144447	0.00222296	+/+
797	HALLMARK_CHOLESTEROL_HOMEOSTASIS	HALLMARK_TNFA_SIGNALING_VIA_NFKB	0.731079	0	0.550433	0	-3.17454	0.00150075	0.00230668	+/+
798	HALLMARK_PI3K_AKT_MTOR_SIGNALING	HALLMARK_TNFA_SIGNALING_VIA_NFKB	0.763508	0	0.600075	0	-3.1671	0.00153969	0.00236262	+/+
799	HALLMARK_IL2_STAT5_SIGNALING	HALLMARK_INFLAMMATORY_RESPONSE	0.877236	0	0.782723	0	-3.16685	0.001541	0.00236262	+/+
800	HALLMARK_ESTROGEN_RESPONSE_LATE	HALLMARK_MITOTIC_SPINDLE	0.469875	6.25056e-13	0.674965	0	3.15275	0.00161742	0.00247667	+/+
801	HALLMARK_MYOGENESIS	HALLMARK_PANCREAS_BETA_CELLS	0.0771201	0.265896	-0.226875	0.000928335	-3.13512	0.00171782	0.00262713	0/-
802	HALLMARK_COAGULATION	HALLMARK_XENOBIOTIC_METABOLISM	0.845387	0	0.732272	0	-3.11461	0.00184187	0.00281333	+/+
803	HALLMARK_APICAL_SURFACE	HALLMARK_E2F_TARGETS	-0.565342	0	-0.322708	1.77929e-06	3.11291	0.00185255	0.00282612	-/-
804	HALLMARK_E2F_TARGETS	HALLMARK_HEME_METABOLISM	-0.121731	0.078396	0.180781	0.00864465	3.10421	0.00190787	0.0029069	0/+
805	HALLMARK_MTORC1_SIGNALING	HALLMARK_PEROXISOME	0.830648	0	0.709037	0	-3.10268	0.00191774	0.0029183	+/+
806	HALLMARK_APICAL_SURFACE	HALLMARK_HEME_METABOLISM	0.133746	0.0529543	0.412897	4.72894e-10	3.09831	0.00194627	0.00295805	0/+
807	HALLMARK_E2F_TARGETS	HALLMARK_KRAS_SIGNALING_UP	-0.197473	0.00406692	-0.465383	1.10356e-12	-3.09334	0.0019792	0.00300436	-/-
808	HALLMARK_ADIPOGENESIS	HALLMARK_ESTROGEN_RESPONSE_EARLY	0.459662	2.24909e-12	0.191352	0.00539976	-3.08401	0.0020423	0.00309631	+/+
809	HALLMARK_APOPTOSIS	HALLMARK_NOTCH_SIGNALING	0.656805	0	0.450452	6.88472e-12	-3.07144	0.00213027	0.00322569	+/+
810	HALLMARK_MTORC1_SIGNALING	HALLMARK_OXIDATIVE_PHOSPHORYLATION	0.865366	0	0.767076	0	-3.06367	0.0021864	0.00330659	+/+
811	HALLMARK_ADIPOGENESIS	HALLMARK_EPITHELIAL_MESENCHYMAL_TRANSITION	0.588678	0	0.358302	9.31279e-08	-3.05921	0.00221924	0.00335211	+/+
812	HALLMARK_KRAS_SIGNALING_DN	HALLMARK_PANCREAS_BETA_CELLS	-0.0810782	0.242062	-0.364314	5.45275e-08	-3.0581	0.00222743	0.00336035	0/-
813	HALLMARK_APICAL_SURFACE	HALLMARK_INFLAMMATORY_RESPONSE	0.240324	0.000442293	0.4964	1.82077e-14	3.04594	0.00231953	0.00349243	+/+
814	HALLMARK_KRAS_SIGNALING_UP	HALLMARK_UV_RESPONSE_DN	0.459508	2.29217e-12	0.194781	0.00461155	-3.04579	0.00232068	0.00349243	+/+
815	HALLMARK_INTERFERON_GAMMA_RESPONSE	HALLMARK_MYC_TARGETS_V2	0.126638	0.0670134	-0.170252	0.0134918	-3.04439	0.00233153	0.00350445	0/-
816	HALLMARK_GLYCOLYSIS	HALLMARK_TNFA_SIGNALING_VIA_NFKB	0.556695	0	0.31838	2.48498e-06	-3.03361	0.0024165	0.00362771	+/+
817	HALLMARK_BILE_ACID_METABOLISM	HALLMARK_OXIDATIVE_PHOSPHORYLATION	0.301692	8.58853e-06	0.0132388	0.848752	-3.03313	0.00242032	0.00362899	+/0
818	HALLMARK_ANDROGEN_RESPONSE	HALLMARK_CHOLESTEROL_HOMEOSTASIS	0.67164	0	0.475248	3.13083e-13	-3.02047	0.00252383	0.00377958	+/+
819	HALLMARK_HEDGEHOG_SIGNALING	HALLMARK_TGF_BETA_SIGNALING	0.0758936	0.273596	0.355897	1.15007e-07	3.01278	0.00258863	0.00387188	0/+
820	HALLMARK_HEME_METABOLISM	HALLMARK_IL6_JAK_STAT3_SIGNALING	0.368024	3.89763e-08	0.0929798	0.179508	-2.97968	0.00288554	0.00431072	+/0
821	HALLMARK_IL2_STAT5_SIGNALING	HALLMARK_KRAS_SIGNALING_UP	0.737664	0	0.573633	0	-2.97488	0.00293099	0.00437328	+/+
822	HALLMARK_ESTROGEN_RESPONSE_EARLY	HALLMARK_TNFA_SIGNALING_VIA_NFKB	0.521337	4.44089e-16	0.700997	0	2.96135	0.00306292	0.00456457	+/+
823	HALLMARK_ALLOGRAFT_REJECTION	HALLMARK_ESTROGEN_RESPONSE_EARLY	0.33204	8.50576e-07	0.0540914	0.435538	-2.96023	0.0030741	0.00457567	+/0
824	HALLMARK_COAGULATION	HALLMARK_IL6_JAK_STAT3_SIGNALING	0.765953	0	0.617078	0	-2.95224	0.00315473	0.00468998	+/+
825	HALLMARK_PANCREAS_BETA_CELLS	HALLMARK_XENOBIOTIC_METABOLISM	0.187983	0.00628984	-0.0986516	0.154289	-2.94237	0.00325711	0.00483632	+/0
826	HALLMARK_ESTROGEN_RESPONSE_LATE	HALLMARK_MYOGENESIS	0.735111	0	0.573906	0	-2.914	0.0035683	0.00529198	+/+
827	HALLMARK_INFLAMMATORY_RESPONSE	HALLMARK_SPERMATOGENESIS	-0.579075	0	-0.358314	9.30279e-08	2.91083	0.00360472	0.00533952	-/-
828	HALLMARK_APICAL_SURFACE	HALLMARK_ESTROGEN_RESPONSE_EARLY	0.550973	0	0.71772	0	2.88061	0.00396903	0.00587205	+/+
829	HALLMARK_ESTROGEN_RESPONSE_LATE	HALLMARK_MTORC1_SIGNALING	0.633897	0	0.433987	4.68872e-11	-2.88018	0.00397446	0.00587299	+/+
830	HALLMARK_PROTEIN_SECRETION	HALLMARK_UV_RESPONSE_DN	0.372913	2.48749e-08	0.108459	0.117123	-2.87824	0.00399905	0.00590221	+/0
831	HALLMARK_BILE_ACID_METABOLISM	HALLMARK_PROTEIN_SECRETION	0.368546	3.71627e-08	0.104112	0.132632	-2.87146	0.00408574	0.0060229	+/0
832	HALLMARK_EPITHELIAL_MESENCHYMAL_TRANSITION	HALLMARK_TGF_BETA_SIGNALING	0.663139	0	0.475299	3.11084e-13	-2.86385	0.00418524	0.00616216	+/+
833	HALLMARK_ANDROGEN_RESPONSE	HALLMARK_HYPOXIA	0.591138	0	0.378456	1.48153e-08	-2.86035	0.00423178	0.0062232	+/+
834	HALLMARK_IL2_STAT5_SIGNALING	HALLMARK_PI3K_AKT_MTOR_SIGNALING	0.818441	0	0.702417	0	-2.8488	0.0043885	0.00644593	+/+
835	HALLMARK_IL6_JAK_STAT3_SIGNALING	HALLMARK_XENOBIOTIC_METABOLISM	0.691878	0	0.517084	8.88178e-16	-2.84041	0.00450555	0.00660994	+/+
836	HALLMARK_GLYCOLYSIS	HALLMARK_MTORC1_SIGNALING	0.809483	0	0.689475	0	-2.83406	0.00459603	0.00673461	+/+
837	HALLMARK_ADIPOGENESIS	HALLMARK_CHOLESTEROL_HOMEOSTASIS	0.813931	0	0.697466	0	-2.81009	0.0049527	0.00724858	+/+
838	HALLMARK_APICAL_SURFACE	HALLMARK_KRAS_SIGNALING_DN	0.364958	5.14597e-08	0.57743	0	2.80794	0.00498602	0.00728864	+/+
839	HALLMARK_ADIPOGENESIS	HALLMARK_ANGIOGENESIS	0.675233	0	0.496636	1.77636e-14	-2.80248	0.0050711	0.00740417	+/+
840	HALLMARK_HEME_METABOLISM	HALLMARK_IL2_STAT5_SIGNALING	0.409341	6.87483e-10	0.15904	0.0211302	-2.79179	0.00524178	0.00764426	+/+
841	HALLMARK_HYPOXIA	HALLMARK_PANCREAS_BETA_CELLS	0.0597804	0.388742	-0.210744	0.00213841	-2.78552	0.00534415	0.00778428	0/-
842	HALLMARK_MYOGENESIS	HALLMARK_P53_PATHWAY	0.663698	0	0.482139	1.26787e-13	-2.78373	0.00537373	0.00781807	+/+
843	HALLMARK_MYC_TARGETS_V2	HALLMARK_PROTEIN_SECRETION	0.209764	0.00224544	-0.0584194	0.399651	-2.76119	0.00575913	0.00836884	+/0
844	HALLMARK_APICAL_SURFACE	HALLMARK_PANCREAS_BETA_CELLS	-0.0215687	0.756005	-0.28368	3.01383e-05	-2.74794	0.00599708	0.00870429	0/-
845	HALLMARK_PANCREAS_BETA_CELLS	HALLMARK_REACTIVE_OXYGEN_SPECIES_PATHWAY	0.179888	0.00898521	-0.0850983	0.219424	-2.71807	0.00656636	0.00951928	+/0
846	HALLMARK_WNT_BETA_CATENIN_SIGNALING	HALLMARK_XENOBIOTIC_METABOLISM	0.430915	6.63167e-11	0.192052	0.00522977	-2.71177	0.00669246	0.00969062	+/+
847	HALLMARK_ANDROGEN_RESPONSE	HALLMARK_APICAL_SURFACE	-0.138152	0.0455367	0.126746	0.0667784	2.71096	0.00670892	0.00970299	-/0
848	HALLMARK_MITOTIC_SPINDLE	HALLMARK_REACTIVE_OXYGEN_SPECIES_PATHWAY	0.695247	0	0.531136	0	-2.70935	0.00674143	0.0097385	+/+
849	HALLMARK_EPITHELIAL_MESENCHYMAL_TRANSITION	HALLMARK_MYOGENESIS	0.544855	0	0.704597	0	2.69941	0.00694617	0.0100224	+/+
850	HALLMARK_SPERMATOGENESIS	HALLMARK_WNT_BETA_CATENIN_SIGNALING	-0.571215	0	-0.722014	0	-2.6707	0.00756943	0.0109089	-/-
851	HALLMARK_IL6_JAK_STAT3_SIGNALING	HALLMARK_NOTCH_SIGNALING	0.58154	0	0.381953	1.06304e-08	-2.66996	0.00758603	0.0109145	+/+
852	HALLMARK_HEME_METABOLISM	HALLMARK_UV_RESPONSE_DN	0.264872	0.000102304	0.00891972	0.897761	-2.66973	0.00759116	0.0109145	+/0
853	HALLMARK_ESTROGEN_RESPONSE_EARLY	HALLMARK_UV_RESPONSE_DN	0.300075	9.64642e-06	0.0473173	0.495251	-2.668	0.00763052	0.0109583	+/0
854	HALLMARK_PANCREAS_BETA_CELLS	HALLMARK_PROTEIN_SECRETION	0.130394	0.0592456	0.372954	2.478e-08	2.65233	0.00799378	0.0114665	0/+
855	HALLMARK_HEME_METABOLISM	HALLMARK_PROTEIN_SECRETION	0.407248	8.55118e-10	0.171564	0.0127796	-2.63524	0.00840789	0.0120464	+/+
856	HALLMARK_HYPOXIA	HALLMARK_TNFA_SIGNALING_VIA_NFKB	0.895323	0	0.83059	0	-2.62573	0.00864635	0.0123736	+/+
857	HALLMARK_E2F_TARGETS	HALLMARK_REACTIVE_OXYGEN_SPECIES_PATHWAY	-0.177515	0.0099491	0.0781251	0.259698	2.62172	0.00874879	0.0125056	-/0
858	HALLMARK_G2M_CHECKPOINT	HALLMARK_XENOBIOTIC_METABOLISM	0.270218	7.29343e-05	0.0209661	0.762616	-2.60574	0.00916762	0.013089	+/0
859	HALLMARK_HEME_METABOLISM	HALLMARK_HYPOXIA	0.54067	0	0.335515	6.42073e-07	-2.60515	0.00918352	0.0130964	+/+
860	HALLMARK_ADIPOGENESIS	HALLMARK_ESTROGEN_RESPONSE_LATE	0.672249	0	0.507554	3.77476e-15	-2.59838	0.00936653	0.0133419	+/+
861	HALLMARK_INFLAMMATORY_RESPONSE	HALLMARK_REACTIVE_OXYGEN_SPECIES_PATHWAY	0.536215	0	0.330632	9.52265e-07	-2.59719	0.00939899	0.0133725	+/+
862	HALLMARK_DNA_REPAIR	HALLMARK_KRAS_SIGNALING_DN	-0.714959	0	-0.567104	0	2.58419	0.00976084	0.0138713	-/-
863	HALLMARK_ESTROGEN_RESPONSE_LATE	HALLMARK_IL6_JAK_STAT3_SIGNALING	0.540456	0	0.337989	5.24504e-07	-2.57367	0.0100625	0.0142834	+/+
864	HALLMARK_HEDGEHOG_SIGNALING	HALLMARK_TNFA_SIGNALING_VIA_NFKB	0.313557	3.58397e-06	0.519843	6.66134e-16	2.56005	0.0104658	0.0148387	+/+
865	HALLMARK_OXIDATIVE_PHOSPHORYLATION	HALLMARK_WNT_BETA_CATENIN_SIGNALING	0.149874	0.0299168	-0.0999563	0.148886	-2.55662	0.0105693	0.0149682	+/0
866	HALLMARK_KRAS_SIGNALING_DN	HALLMARK_OXIDATIVE_PHOSPHORYLATION	-0.83606	0	-0.742839	0	2.55514	0.0106146	0.0150149	-/-
867	HALLMARK_COAGULATION	HALLMARK_ESTROGEN_RESPONSE_EARLY	0.582569	0	0.724545	0	2.55157	0.010724	0.0151521	+/+
868	HALLMARK_ADIPOGENESIS	HALLMARK_E2F_TARGETS	-0.0264343	0.703315	0.220397	0.00130714	2.5486	0.0108157	0.0152641	0/+
869	HALLMARK_FATTY_ACID_METABOLISM	HALLMARK_WNT_BETA_CATENIN_SIGNALING	0.186491	0.00672423	-0.0605476	0.382672	-2.53647	0.0111977	0.0157793	+/0
870	HALLMARK_GLYCOLYSIS	HALLMARK_PANCREAS_BETA_CELLS	0.237891	0.000507357	-0.00675652	0.922466	-2.53619	0.0112065	0.0157793	+/0
871	HALLMARK_NOTCH_SIGNALING	HALLMARK_PROTEIN_SECRETION	0.337682	5.37871e-07	0.104266	0.132053	-2.5111	0.0120356	0.0169273	+/0
872	HALLMARK_ANGIOGENESIS	HALLMARK_TNFA_SIGNALING_VIA_NFKB	0.702473	0	0.555314	0	-2.50404	0.0122783	0.0172488	+/+
873	HALLMARK_OXIDATIVE_PHOSPHORYLATION	HALLMARK_UNFOLDED_PROTEIN_RESPONSE	0.864864	0	0.789395	0	-2.46714	0.0136197	0.0191112	+/+
874	HALLMARK_DNA_REPAIR	HALLMARK_MITOTIC_SPINDLE	0.52199	4.44089e-16	0.325896	1.38653e-06	-2.45019	0.0142781	0.0200123	+/+
875	HALLMARK_ESTROGEN_RESPONSE_LATE	HALLMARK_TNFA_SIGNALING_VIA_NFKB	0.622914	0	0.454027	4.47753e-12	-2.44156	0.0146241	0.0204706	+/+
876	HALLMARK_GLYCOLYSIS	HALLMARK_UV_RESPONSE_UP	0.778815	0	0.665373	0	-2.4412	0.0146386	0.0204706	+/+
877	HALLMARK_G2M_CHECKPOINT	HALLMARK_UV_RESPONSE_DN	0.186974	0.00658087	-0.0500182	0.470936	-2.4341	0.0149287	0.0208525	+/0
878	HALLMARK_CHOLESTEROL_HOMEOSTASIS	HALLMARK_MYOGENESIS	0.596613	0	0.420954	1.99289e-10	-2.43168	0.0150291	0.0209689	+/+
879	HALLMARK_APICAL_JUNCTION	HALLMARK_HYPOXIA	0.846478	0	0.763605	0	-2.42934	0.0151264	0.0210806	+/+
880	HALLMARK_ESTROGEN_RESPONSE_LATE	HALLMARK_PROTEIN_SECRETION	0.378144	1.52584e-08	0.158617	0.0214806	-2.42052	0.0154982	0.0215742	+/+
881	HALLMARK_APOPTOSIS	HALLMARK_HEME_METABOLISM	0.528319	2.22045e-16	0.336613	5.87109e-07	-2.41665	0.0156641	0.0217804	+/+
882	HALLMARK_ANDROGEN_RESPONSE	HALLMARK_KRAS_SIGNALING_UP	0.563221	0	0.38008	1.27045e-08	-2.41504	0.0157336	0.0218523	+/+
883	HALLMARK_APICAL_SURFACE	HALLMARK_DNA_REPAIR	-0.0435784	0.529978	-0.272863	6.15328e-05	-2.40449	0.0161952	0.0224678	0/-
884	HALLMARK_G2M_CHECKPOINT	HALLMARK_MITOTIC_SPINDLE	0.605965	0	0.734514	0	2.40034	0.0163796	0.022698	+/+
885	HALLMARK_KRAS_SIGNALING_DN	HALLMARK_MYC_TARGETS_V1	-0.857836	0	-0.781612	0	2.39679	0.0165394	0.0228935	-/-
886	HALLMARK_ANDROGEN_RESPONSE	HALLMARK_IL6_JAK_STAT3_SIGNALING	0.564519	0	0.38408	8.6701e-09	-2.38675	0.016998	0.0235018	+/+
887	HALLMARK_G2M_CHECKPOINT	HALLMARK_HEDGEHOG_SIGNALING	-0.312977	3.74386e-06	-0.506771	4.21885e-15	-2.38603	0.0170316	0.0235216	-/-
888	HALLMARK_ANGIOGENESIS	HALLMARK_ESTROGEN_RESPONSE_EARLY	0.359936	8.06087e-08	0.544818	0	2.38232	0.0172038	0.0237327	+/+
889	HALLMARK_GLYCOLYSIS	HALLMARK_HYPOXIA	0.746566	0	0.624716	0	-2.36481	0.0180391	0.024857	+/+
890	HALLMARK_HEME_METABOLISM	HALLMARK_UV_RESPONSE_UP	0.604162	0	0.437538	3.1271e-11	-2.34493	0.0190307	0.026194	+/+
891	HALLMARK_BILE_ACID_METABOLISM	HALLMARK_KRAS_SIGNALING_DN	-0.145149	0.0355533	0.0834609	0.228455	2.33825	0.0193745	0.0266372	-/0
892	HALLMARK_ANDROGEN_RESPONSE	HALLMARK_APICAL_JUNCTION	0.494867	2.26485e-14	0.303206	7.69847e-06	-2.33419	0.0195855	0.0268972	+/+
893	HALLMARK_APICAL_SURFACE	HALLMARK_OXIDATIVE_PHOSPHORYLATION	-0.295737	1.31296e-05	-0.488	5.77316e-14	-2.32557	0.0200417	0.0274929	-/-
894	HALLMARK_ANDROGEN_RESPONSE	HALLMARK_ESTROGEN_RESPONSE_LATE	0.541854	0	0.363588	5.82023e-08	-2.29678	0.0216311	0.0296399	+/+
895	HALLMARK_EPITHELIAL_MESENCHYMAL_TRANSITION	HALLMARK_MITOTIC_SPINDLE	0.585046	0	0.418002	2.74262e-10	-2.28732	0.0221771	0.0303541	+/+
896	HALLMARK_ANDROGEN_RESPONSE	HALLMARK_TNFA_SIGNALING_VIA_NFKB	0.538056	0	0.360504	7.66462e-08	-2.27835	0.0227056	0.0310428	+/+
897	HALLMARK_ESTROGEN_RESPONSE_EARLY	HALLMARK_HEDGEHOG_SIGNALING	0.467273	8.69527e-13	0.623241	0	2.27594	0.0228498	0.0312051	+/+
898	HALLMARK_INFLAMMATORY_RESPONSE	HALLMARK_WNT_BETA_CATENIN_SIGNALING	0.300057	9.65884e-06	0.486211	7.37188e-14	2.25346	0.0242301	0.0330533	+/+
899	HALLMARK_APICAL_SURFACE	HALLMARK_IL2_STAT5_SIGNALING	0.222599	0.00116485	0.41986	2.24407e-10	2.2497	0.0244679	0.0333406	+/+
900	HALLMARK_APICAL_JUNCTION	HALLMARK_HEDGEHOG_SIGNALING	0.294993	1.38353e-05	0.481393	1.39888e-13	2.24599	0.0247044	0.0336255	+/+
901	HALLMARK_E2F_TARGETS	HALLMARK_INFLAMMATORY_RESPONSE	-0.410874	5.85394e-10	-0.576244	0	-2.23979	0.0251046	0.0341323	-/-
902	HALLMARK_HEDGEHOG_SIGNALING	HALLMARK_PROTEIN_SECRETION	-0.236876	0.00053703	-0.43126	6.37943e-11	-2.23798	0.0252224	0.0342544	-/-
903	HALLMARK_MYOGENESIS	HALLMARK_PROTEIN_SECRETION	-0.0380527	0.583456	-0.25171	0.000228367	-2.22969	0.0257678	0.0349563	0/-
904	HALLMARK_ALLOGRAFT_REJECTION	HALLMARK_WNT_BETA_CATENIN_SIGNALING	0.334244	7.11937e-07	0.512483	1.77636e-15	2.22285	0.0262261	0.0355387	+/+
905	HALLMARK_HEDGEHOG_SIGNALING	HALLMARK_IL6_JAK_STAT3_SIGNALING	0.19441	0.00469161	0.392917	3.65962e-09	2.22117	0.0263398	0.0356533	+/+
906	HALLMARK_PANCREAS_BETA_CELLS	HALLMARK_UV_RESPONSE_UP	0.0855938	0.216743	-0.131122	0.0578294	-2.21461	0.0267866	0.0362181	0/0
907	HALLMARK_E2F_TARGETS	HALLMARK_EPITHELIAL_MESENCHYMAL_TRANSITION	-0.386284	7.00868e-09	-0.188035	0.00627525	2.20893	0.0271797	0.0367091	-/-
908	HALLMARK_ANDROGEN_RESPONSE	HALLMARK_MYC_TARGETS_V2	0.0571484	0.410002	-0.158267	0.0217732	-2.20582	0.027397	0.0369618	0/-
909	HALLMARK_HEDGEHOG_SIGNALING	HALLMARK_KRAS_SIGNALING_UP	0.239531	0.00046261	0.430492	6.95404e-11	2.19976	0.0278243	0.037497	+/+
910	HALLMARK_COAGULATION	HALLMARK_UV_RESPONSE_DN	0.387813	6.04118e-09	0.19204	0.00523265	-2.18495	0.0288922	0.0388933	+/+
911	HALLMARK_ADIPOGENESIS	HALLMARK_HEDGEHOG_SIGNALING	-0.0128923	0.852664	-0.223538	0.00110858	-2.18206	0.0291054	0.0391373	0/-
912	HALLMARK_G2M_CHECKPOINT	HALLMARK_NOTCH_SIGNALING	0.00672341	0.922845	-0.204202	0.00295012	-2.17546	0.0295953	0.0397525	0/-
913	HALLMARK_COAGULATION	HALLMARK_WNT_BETA_CATENIN_SIGNALING	0.411943	5.2305e-10	0.221009	0.00126606	-2.16932	0.0300582	0.04033	+/+
914	HALLMARK_P53_PATHWAY	HALLMARK_PANCREAS_BETA_CELLS	0.0830256	0.2309	-0.128592	0.062874	-2.16212	0.0306088	0.0410238	0/0
915	HALLMARK_ESTROGEN_RESPONSE_EARLY	HALLMARK_INFLAMMATORY_RESPONSE	0.36624	4.58314e-08	0.534267	0	2.15702	0.0310039	0.0415079	+/+
916	HALLMARK_E2F_TARGETS	HALLMARK_IL6_JAK_STAT3_SIGNALING	-0.323361	1.69108e-06	-0.498268	1.42109e-14	-2.15275	0.0313384	0.0419099	-/-
917	HALLMARK_HYPOXIA	HALLMARK_WNT_BETA_CATENIN_SIGNALING	0.540268	0	0.373929	2.26377e-08	-2.15222	0.0313799	0.0419197	+/+
918	HALLMARK_GLYCOLYSIS	HALLMARK_MYOGENESIS	0.479232	1.86073e-13	0.302761	7.95023e-06	-2.13064	0.0331188	0.0441945	+/+
919	HALLMARK_E2F_TARGETS	HALLMARK_ESTROGEN_RESPONSE_EARLY	-0.581649	0	-0.426558	1.07783e-10	2.129	0.0332539	0.0443067	-/-
920	HALLMARK_ESTROGEN_RESPONSE_LATE	HALLMARK_KRAS_SIGNALING_UP	0.259164	0.000145677	0.441789	1.91354e-11	2.1287	0.0332793	0.0443067	+/+
921	HALLMARK_PANCREAS_BETA_CELLS	HALLMARK_PI3K_AKT_MTOR_SIGNALING	0.106351	0.124456	-0.10209	0.140362	-2.12831	0.0333114	0.0443067	0/0
922	HALLMARK_APICAL_SURFACE	HALLMARK_UV_RESPONSE_UP	0.198864	0.0038089	0.38853	5.63325e-09	2.12136	0.0338913	0.0450291	+/+
923	HALLMARK_COMPLEMENT	HALLMARK_WNT_BETA_CATENIN_SIGNALING	0.309431	4.87798e-06	0.48361	1.04361e-13	2.11375	0.0345364	0.0458364	+/+
924	HALLMARK_HYPOXIA	HALLMARK_INFLAMMATORY_RESPONSE	0.784744	0	0.691279	0	-2.10793	0.035037	0.0464506	+/+
925	HALLMARK_INFLAMMATORY_RESPONSE	HALLMARK_TNFA_SIGNALING_VIA_NFKB	0.927467	0	0.892255	0	-2.10669	0.0351445	0.0465427	+/+

## Sheet: Data File 03
	column	correlation	p_value	fdr
rho	A2M	0.0956634	0.167221	0.702869
rho1	AACS	-0.00862101	0.901167	0.984846
rho2	AANAT	-0.0101569	0.883674	0.981272
rho3	AAR2	-0.0627006	0.365951	0.805761
rho4	AASDHPPT	-0.0886925	0.2005	0.730311
rho5	AASS	-0.00124543	0.985686	0.997936
rho6	AATK	0.00385695	0.955693	0.992502
rho7	ABCA1	0.10441	0.131444	0.668829
rho8	ABCA10	-0.0167668	0.809136	0.963346
rho9	ABCA13	0.0242261	0.72707	0.940503
rho10	ABCA2	-0.0399226	0.565082	0.891718
rho11	ABCA3	-0.0167306	0.80954	0.963346
rho12	ABCA5	0.0847113	0.221341	0.747737
rho13	ABCA6	-0.0488595	0.481286	0.85582
rho14	ABCA9	-0.00815395	0.906497	0.984846
rho15	ABCB1	-0.09185	0.184875	0.722241
rho16	ABCB4	-0.00781589	0.910357	0.985201
rho17	ABCB5	0.00834103	0.904361	0.984846
rho18	ABCB9	0.0667487	0.335758	0.799684
rho19	ABCC11	0.0751207	0.278526	0.773936
rho20	ABCC2	0.0225049	0.745771	0.9447
rho21	ABCC4	0.0525034	0.449154	0.840069
rho22	ABCC6	-0.00568178	0.934769	0.988839
rho23	ABCD1	-0.0625843	0.366842	0.805761
rho24	ABCD2	-0.0581617	0.401738	0.817089
rho25	ABCE1	-0.0551688	0.426436	0.826248
rho26	ABCG1	-0.0286727	0.679525	0.926453
rho27	ABCG2	0.035329	0.610704	0.905884
rho28	ABHD1	-0.0228079	0.742467	0.9447
rho29	ABHD10	0.0487482	0.482287	0.85582
rho30	ABHD11	0.0315087	0.649834	0.917626
rho31	ABHD12B	0.0529234	0.445529	0.836125
rho32	ABHD14B	-0.0452501	0.514301	0.871018
rho33	ABHD15	-0.0968835	0.161846	0.700598
rho34	ABHD17A	0.0918674	0.184792	0.722241
rho35	ABHD17B	-0.042406	0.541115	0.88027
rho36	ABHD17C	0.07384	0.286825	0.781547
rho37	ABHD5	0.0802519	0.24691	0.754287
rho38	ABHD6	-0.0573484	0.408363	0.819129
rho39	ABHD8	-0.114754	0.0972153	0.619529
rho40	ABI2	-0.0928709	0.18002	0.714993
rho41	ABI3	0.127108	0.0659986	0.580052
rho42	ABI3BP	0.0209607	0.762675	0.952067
rho43	ABLIM1	-0.050364	0.467559	0.851176
rho44	ABLIM3	0.0276723	0.69012	0.929412
rho45	ABO	-0.0118724	0.864202	0.975397
rho46	ABT1	-0.0558766	0.420517	0.823909
rho47	ABTB1	0.119739	0.0834454	0.608508
rho48	ABTB2	-0.0330902	0.633511	0.9135
rho49	ABTB3	-0.0908861	0.189547	0.723742
rho50	ACAA2	-0.0259614	0.708379	0.935541
rho51	ACAD8	-0.0686107	0.322421	0.797872
rho52	ACADS	0.0344925	0.619183	0.906934
rho53	ACADSB	-0.0559619	0.419806	0.823321
rho54	ACADVL	0.0255276	0.713035	0.936276
rho55	ACAP1	-0.0460244	0.50712	0.868087
rho56	ACAP3	-0.0310359	0.654748	0.919546
rho57	ACAT1	-0.076846	0.267604	0.767161
rho58	ACAT2	-0.0597229	0.389199	0.814991
rho59	ACBD4	0.00397844	0.954299	0.992502
rho60	ACD	0.0534491	0.441016	0.833766
rho61	ACE2	0.0535572	0.440091	0.833766
rho62	ACER2	0.0375329	0.588613	0.89973
rho63	ACHE	0.0854309	0.217621	0.746654
rho64	ACKR1	0.0483417	0.485951	0.857324
rho65	ACKR2	0.0903042	0.192409	0.725226
rho66	ACKR3	-0.0179788	0.795632	0.959401
rho67	ACMSD	0.0286111	0.680175	0.926502
rho68	ACOT11	-0.0470802	0.497416	0.862389
rho69	ACOT2	-0.00495145	0.943139	0.989744
rho70	ACOT7	0.0825766	0.233441	0.754287
rho71	ACOT8	-0.0291573	0.674415	0.925747
rho72	ACOT9	0.0439221	0.526735	0.877887
rho73	ACOX2	0.046858	0.49945	0.863446
rho74	ACOXL	0.114775	0.0971558	0.619529
rho75	ACP3	0.0318339	0.646464	0.917626
rho76	ACP5	0.0356563	0.607401	0.904088
rho77	ACP6	0.0229166	0.741283	0.944253
rho78	ACRBP	-0.0461747	0.505733	0.867785
rho79	ACSBG1	3.82483e-05	0.99956	0.999849
rho80	ACSL1	-0.0883473	0.202091	0.731387
rho81	ACSL6	-0.049341	0.47697	0.854375
rho82	ACSM1	0.0615379	0.374925	0.808858
rho83	ACSM3	0.0731551	0.291332	0.783429
rho84	ACSS3	0.0302113	0.663352	0.923233
rho85	ACTA2	-0.0175541	0.800358	0.960599
rho86	ACTL6A	-0.0694207	0.316728	0.791675
rho87	ACTN4	-0.0246076	0.722733	0.938636
rho88	ACTR3B	-0.00685427	0.921348	0.986581
rho89	ACTR3C	0.0314419	0.650528	0.917626
rho90	ACTR5	-0.0714393	0.302826	0.786011
rho91	ACTR6	-0.0903905	0.191982	0.724761
rho92	ACVR1	-0.0273114	0.693957	0.929675
rho93	ACVR2A	-0.130529	0.0589796	0.569576
rho94	ACVR2B	-0.058737	0.397089	0.817089
rho95	ACYP2	0.0452191	0.514589	0.871301
rho96	ADA	-0.111988	0.105606	0.634385
rho97	ADA2	0.00725965	0.916712	0.985965
rho98	ADAL	0.0729885	0.292435	0.783429
rho99	ADAM12	-0.0420225	0.544782	0.880862
rho100	ADAM19	0.00806045	0.907564	0.984846
rho101	ADAM22	-0.0277852	0.688921	0.92892
rho102	ADAM28	-0.0219862	0.751436	0.947928
rho103	ADAM32	0.0886401	0.200767	0.730311
rho104	ADAM8	-0.069578	0.31563	0.791675
rho105	ADAM9	0.1896	0.0059139	0.278926
rho106	ADAMTS1	-0.0627313	0.365715	0.805761
rho107	ADAMTS10	-0.0519393	0.454047	0.843063
rho108	ADAMTS17	0.0210172	0.762054	0.951937
rho109	ADAMTS2	0.234727	0.000605233	0.107262
rho110	ADAMTS3	0.0581741	0.401637	0.817089
rho111	ADAMTS4	-0.0233702	0.73635	0.943024
rho112	ADAMTS5	-0.0752818	0.277493	0.773464
rho113	ADAMTS6	0.056759	0.413205	0.820674
rho114	ADAMTSL4	-0.0392332	0.571824	0.894419
rho115	ADAP1	0.0278354	0.688153	0.92892
rho116	ADAP2	-0.00377404	0.956644	0.992502
rho117	ADARB1	-0.0170817	0.805622	0.96279
rho118	ADARB2	0.0626824	0.36609	0.805761
rho119	ADAT2	-0.100186	0.14795	0.683619
rho120	ADCK1	0.00973068	0.888524	0.982846
rho121	ADCK2	-0.0375768	0.588177	0.89973
rho122	ADCK5	-0.00962683	0.889706	0.983547
rho123	ADCY1	-0.0630649	0.363167	0.805337
rho124	ADCY10	0.0378864	0.585104	0.899552
rho125	ADCY3	0.0765586	0.269402	0.768397
rho126	ADCY4	0.0390716	0.57341	0.894994
rho127	ADCY7	-0.0835957	0.227702	0.753298
rho128	ADD2	0.100805	0.145451	0.683335
rho129	ADGB	0.0782997	0.258631	0.760199
rho130	ADGRA2	-0.104325	0.131835	0.668829
rho131	ADGRA3	0.0133681	0.847292	0.971745
rho132	ADGRB1	0.0806914	0.244323	0.754287
rho133	ADGRD1	-0.126817	0.0666259	0.580052
rho134	ADGRE1	0.0722486	0.297368	0.784337
rho135	ADGRE2	0.00514038	0.940973	0.989125
rho136	ADGRE3	0.13326	0.0538293	0.557767
rho137	ADGRE5	-0.105952	0.125884	0.667213
rho138	ADGRF3	-0.0751982	0.278029	0.773931
rho139	ADGRG1	-0.112675	0.103469	0.62952
rho140	ADGRG2	0.0389378	0.574724	0.894994
rho141	ADGRG3	-0.00415885	0.952229	0.992502
rho142	ADGRG5	-0.122487	0.0765468	0.600459
rho143	ADGRL1	-0.0647233	0.35066	0.803377
rho144	ADGRV1	-0.0140352	0.839772	0.970238
rho145	ADH5	0.0507048	0.46486	0.850825
rho146	ADHFE1	-0.134242	0.0520724	0.552885
rho147	ADIPOR1	-0.0692474	0.317666	0.791675
rho148	ADK	-0.0716723	0.301248	0.785353
rho149	ADM	-0.0445704	0.520645	0.875188
rho150	ADO	-0.00993749	0.88617	0.981606
rho151	ADORA2B	-0.0395516	0.568706	0.893434
rho152	ADPRH	0.00300954	0.965421	0.993917
rho153	ADPRS	0.0799006	0.248991	0.754591
rho154	ADRB2	-0.0607117	0.381382	0.810596
rho155	ADRM1	0.132684	0.0548844	0.56176
rho156	ADSL	-0.109452	0.113788	0.64793
rho157	AEBP1	-0.0516516	0.456554	0.846066
rho158	AEN	0.0766251	0.268985	0.768397
rho159	AFAP1	-0.0637299	0.358119	0.805337
rho160	AFAP1L2	-0.0958362	0.166452	0.702249
rho161	AFF2	0.234549	0.000611243	0.107262
rho162	AFF3	-0.0842876	0.223864	0.750645
rho163	AFG1L	0.013267	0.848433	0.971745
rho164	AFMID	-0.104414	0.131504	0.668829
rho165	AGA	-0.00418739	0.951902	0.992502
rho166	AGAP1	-0.0421711	0.54336	0.88027
rho167	AGAP2	0.0201335	0.771778	0.952944
rho168	AGAP4	0.0337909	0.626334	0.909758
rho169	AGBL2	-0.213839	0.00183044	0.200598
rho170	AGBL3	-0.067873	0.327663	0.799569
rho171	AGBL5	0.00424958	0.951188	0.992502
rho172	AGER	0.000128931	0.998518	0.999237
rho173	AGFG2	-0.0711084	0.305077	0.787601
rho174	AGK	-0.126291	0.0677716	0.583406
rho175	AGL	-0.0238133	0.731541	0.941524
rho176	AGMAT	-0.166246	0.0158844	0.413061
rho177	AGMO	0.0559228	0.420132	0.823427
rho178	AGPAT1	0.0235581	0.734309	0.942373
rho179	AGPAT2	-0.017524	0.800692	0.960599
rho180	AGPAT5	-0.0265798	0.701532	0.932443
rho181	AGRN	0.0112815	0.870901	0.977983
rho182	AGTRAP	-0.00908995	0.895821	0.984846
rho183	AHDC1	0.0255558	0.712732	0.936276
rho184	AHNAK	0.102801	0.137521	0.673537
rho185	AHNAK2	-0.046741	0.500524	0.863446
rho186	AHR	0.133416	0.0536012	0.557717
rho187	AHSA1	0.133545	0.0533149	0.557717
rho188	AIDA	-0.0591585	0.393401	0.816488
rho189	AIF1	0.0914961	0.186427	0.722339
rho190	AIFM1	-0.164134	0.0172892	0.424473
rho191	AIFM2	0.0384651	0.57938	0.896276
rho192	AIFM3	-0.0641993	0.354582	0.803377
rho193	AIG1	0.129559	0.0609045	0.569576
rho194	AIM2	0.0726621	0.294604	0.783976
rho195	AIMP1	-0.0758965	0.273578	0.769432
rho196	AIMP2	-0.0765923	0.269191	0.768397
rho197	AIP	0.0571584	0.40992	0.819129
rho198	AJM1	-0.0157279	0.820756	0.967728
rho199	AK1	-0.0229432	0.740994	0.944253
rho200	AK3	0.0171063	0.805193	0.962713
rho201	AK4	-0.0181926	0.793257	0.957653
rho202	AK5	-0.124849	0.0709965	0.592519
rho203	AK7	0.0788493	0.255293	0.758216
rho204	AKAP12	-0.00825767	0.905313	0.984846
rho205	AKAP17A	-0.103883	0.133487	0.670301
rho206	AKAP5	-0.10798	0.11876	0.660709
rho207	AKAP7	0.0838924	0.22605	0.752968
rho208	AKIP1	-0.0277495	0.6893	0.92892
rho209	AKR1A1	0.174746	0.011189	0.379453
rho210	AKR1B1	-0.0651251	0.347671	0.803239
rho211	AKR1C1	0.0233088	0.737017	0.94314
rho212	AKR1C3	0.00106588	0.98775	0.998129
rho213	AKR1E2	0.000913859	0.989497	0.998129
rho214	AKR7A2	0.0281433	0.685124	0.92892
rho215	AKT1S1	0.156415	0.0233838	0.45334
rho216	AKT3	0.00288507	0.96685	0.994691
rho217	AKTIP	0.0774719	0.263715	0.763617
rho218	ALAS1	-0.102429	0.139042	0.675335
rho219	ALAS2	-0.000977075	0.98877	0.998129
rho220	ALCAM	0.12224	0.077146	0.603777
rho221	ALDH16A1	0.0338451	0.62578	0.909728
rho222	ALDH18A1	0.0136341	0.844291	0.971745
rho223	ALDH1A1	0.0611696	0.377795	0.80923
rho224	ALDH1A2	0.124314	0.0722228	0.596373
rho225	ALDH1B1	-0.0746269	0.281707	0.779629
rho226	ALDH1L2	-0.0515762	0.457213	0.846066
rho227	ALDH2	0.0657418	0.343115	0.80287
rho228	ALDH3B1	0.0567528	0.413256	0.820674
rho229	ALDH4A1	0.00676437	0.922376	0.986581
rho230	ALDH5A1	0.0525033	0.449154	0.840069
rho231	ALDH6A1	-0.0428045	0.537317	0.88027
rho232	ALDH8A1	-0.0523041	0.450879	0.840797
rho233	ALDOA	-0.0559928	0.41924	0.823321
rho234	ALDOC	-0.0304355	0.661008	0.9228
rho235	ALG1	-0.0224371	0.74651	0.9447
rho236	ALG10B	-0.032293	0.641718	0.916247
rho237	ALG11	-0.0867464	0.210594	0.739491
rho238	ALG12	0.00414163	0.952426	0.992502
rho239	ALG14	-0.0152449	0.826172	0.968267
rho240	ALG2	-0.0583992	0.399814	0.817089
rho241	ALG3	-0.119205	0.0848385	0.608508
rho242	ALG5	-0.0490009	0.480017	0.85553
rho243	ALG8	-0.141449	0.0405737	0.522047
rho244	ALG9	-0.0594442	0.39142	0.814991
rho245	ALK	-0.011521	0.868185	0.97647
rho246	ALKBH1	-0.0261935	0.705892	0.934929
rho247	ALKBH2	-0.0838091	0.226513	0.752968
rho248	ALKBH3	-0.0643234	0.35365	0.803377
rho249	ALKBH4	-0.0641444	0.354994	0.803377
rho250	ALKBH7	0.117514	0.0893818	0.613772
rho251	ALKBH8	-0.0848878	0.220571	0.746713
rho252	ALOX12	0.0338231	0.626005	0.909728
rho253	ALOX15	-0.0461339	0.50611	0.867785
rho254	ALOX15B	0.18962	0.0058422	0.277369
rho255	ALOX5	-0.104371	0.131588	0.668829
rho256	ALOX5AP	0.000411412	0.995271	0.998532
rho257	ALPL	0.0429326	0.535796	0.88027
rho258	ALS2CL	-0.00973381	0.888488	0.982846
rho259	ALYREF	0.0544514	0.432484	0.829668
rho260	AMDHD1	-0.0208693	0.76368	0.952143
rho261	AMDHD2	-0.0633787	0.360779	0.805337
rho262	AMER1	-0.117689	0.0889019	0.613414
rho263	AMIGO1	-0.126661	0.0669621	0.580052
rho264	AMIGO2	0.0695027	0.316155	0.791675
rho265	AMN1	0.095816	0.166541	0.702249
rho266	AMOT	0.0218512	0.752912	0.947928
rho267	AMPD2	-0.00713335	0.918156	0.98634
rho268	AMPH	0.0120207	0.862523	0.975397
rho269	AMT	-0.0787308	0.25601	0.758355
rho270	AMY2B	-0.00239528	0.972475	0.994691
rho271	AMZ1	-0.0726012	0.29501	0.783976
rho272	ANAPC1	-0.0621737	0.369703	0.80673
rho273	ANAPC10	-0.0370258	0.593663	0.901116
rho274	ANAPC11	-0.0203522	0.769369	0.952944
rho275	ANAPC13	0.0781386	0.259615	0.761042
rho276	ANAPC15	-0.0324911	0.639674	0.915517
rho277	ANGEL2	-0.118621	0.0863856	0.610278
rho278	ANGPT1	0.0133336	0.847681	0.971745
rho279	ANGPT2	-0.127318	0.0655485	0.578004
rho280	ANGPTL2	-0.0504983	0.466683	0.850877
rho281	ANK1	0.0935681	0.176759	0.712818
rho282	ANK3	-0.149143	0.0307353	0.484608
rho283	ANKAR	-0.064137	0.35505	0.803377
rho284	ANKDD1A	-0.141428	0.0406035	0.522047
rho285	ANKDD1B	0.0325035	0.639546	0.915517
rho286	ANKEF1	-0.0478291	0.490593	0.859532
rho287	ANKLE1	0.0372314	0.591613	0.900673
rho288	ANKMY2	-0.0284821	0.681538	0.926964
rho289	ANKRD13D	-0.0399076	0.565228	0.891751
rho290	ANKRD16	0.0100146	0.885293	0.981401
rho291	ANKRD18A	-0.0700144	0.312596	0.791675
rho292	ANKRD26	-0.0960598	0.165334	0.702249
rho293	ANKRD33B	0.06812	0.325902	0.799061
rho294	ANKRD34A	-0.0152263	0.826381	0.968267
rho295	ANKRD34B	0.000204178	0.997653	0.999217
rho296	ANKRD36B	0.140979	0.0412519	0.522214
rho297	ANKRD36C	-0.082804	0.231946	0.754287
rho298	ANKRD37	-0.0907944	0.189996	0.723742
rho299	ANKRD40	0.0498029	0.472849	0.852197
rho300	ANKRD42	-0.0896495	0.195666	0.72628
rho301	ANKRD46	-0.0422751	0.542365	0.88027
rho302	ANKRD54	0.0289898	0.676179	0.926339
rho303	ANKRD55	-0.0139517	0.840712	0.970542
rho304	ANKRD6	-0.0329401	0.635053	0.91402
rho305	ANKRD9	0.120401	0.0817353	0.605097
rho306	ANKS1B	0.104129	0.132565	0.668829
rho307	ANKS3	-0.117807	0.0885808	0.612553
rho308	ANKS6	-0.0914469	0.186818	0.722339
rho309	ANKUB1	-0.0325633	0.63893	0.915517
rho310	ANLN	0.0820352	0.23653	0.754287
rho311	ANO10	0.185605	0.00699469	0.301075
rho312	ANO5	0.0285592	0.680723	0.92672
rho313	ANO8	-0.0392644	0.571518	0.894419
rho314	ANO9	-0.0997816	0.149601	0.686462
rho315	ANP32B	-0.00798787	0.908321	0.984846
rho316	ANP32E	0.0781054	0.259586	0.761042
rho317	ANPEP	-0.111422	0.107391	0.6359
rho318	ANTKMT	0.01175	0.865589	0.975518
rho319	ANXA1	0.188549	0.00619933	0.286729
rho320	ANXA2	0.224199	0.0010984	0.148218
rho321	ANXA3	0.198519	0.00387151	0.266467
rho322	ANXA5	0.0684518	0.323268	0.798892
rho323	ANXA6	-0.0393634	0.570548	0.893901
rho324	ANXA9	-0.0022421	0.974235	0.994691
rho325	AOAH	0.0328501	0.635978	0.914619
rho326	AOC1	0.0961699	0.164974	0.702249
rho327	AOC2	-0.039351	0.57067	0.893901
rho328	AOC3	0.0854211	0.217674	0.746654
rho329	AOPEP	-0.111538	0.107021	0.635129
rho330	AP1AR	0.0197731	0.775754	0.952944
rho331	AP1G2	0.00203893	0.976569	0.995476
rho332	AP1S1	0.115656	0.0945978	0.618221
rho333	AP1S3	-0.0897879	0.194974	0.72628
rho334	AP2M1	-0.0828169	0.231873	0.754287
rho335	AP2S1	0.123367	0.0744395	0.596781
rho336	AP3B2	0.00196184	0.977455	0.995476
rho337	AP3M2	0.00817391	0.906269	0.984846
rho338	AP3S2	0.00061874	0.992889	0.998532
rho339	AP4B1	-0.0607938	0.380738	0.810549
rho340	AP4M1	-0.0896226	0.195801	0.72628
rho341	AP5B1	-0.145991	0.0344875	0.492752
rho342	AP5S1	0.00463119	0.946811	0.991048
rho343	APBA2	-0.0248232	0.72062	0.937196
rho344	APBA3	0.0141186	0.838832	0.969833
rho345	APBB1	-0.00623275	0.92846	0.988436
rho346	APBB2	0.119776	0.0833454	0.608508
rho347	APC2	-0.024815	0.720709	0.937196
rho348	APCDD1	0.0433441	0.532194	0.880195
rho349	APCDD1L	-0.00224586	0.974192	0.994691
rho350	APEX1	0.0620896	0.370649	0.80673
rho351	APEX2	0.0025728	0.970436	0.994691
rho352	APH1B	-0.0536518	0.439283	0.833766
rho353	APIP	-0.0366534	0.597385	0.901984
rho354	APLF	0.0585507	0.398285	0.817089
rho355	APMAP	0.00805784	0.907522	0.984846
rho356	APOBEC3A	-0.00151553	0.982583	0.997273
rho357	APOBEC3C	0.0376692	0.587259	0.89973
rho358	APOBEC3D	-0.0343402	0.620733	0.906934
rho359	APOBEC3F	-0.115449	0.0951936	0.618221
rho360	APOBEC3G	-0.0269376	0.697939	0.931409
rho361	APOBR	-0.133688	0.053057	0.557717
rho362	APOL1	0.0101285	0.883997	0.981272
rho363	APOL2	-0.00420095	0.951746	0.992502
rho364	APOL3	0.0011228	0.987092	0.998129
rho365	APOL4	0.0938819	0.175305	0.712405
rho366	APOL6	0.175324	0.0110007	0.379453
rho367	APOLD1	0.0419552	0.545428	0.880862
rho368	APOOL	-0.0176389	0.799413	0.960105
rho369	APRT	0.0287816	0.678375	0.926453
rho370	APTX	-0.0352169	0.611837	0.906189
rho371	AQP1	0.0684246	0.323738	0.798892
rho372	AQP10	-0.0745197	0.282401	0.779878
rho373	AQP11	-0.11541	0.0953056	0.618221
rho374	AQP3	-0.0437295	0.528551	0.878846
rho375	AQP9	-0.0498081	0.472492	0.851976
rho376	ARAF	-0.0454246	0.512678	0.870526
rho377	ARAP1	-0.0717379	0.300541	0.785353
rho378	ARAP3	0.0297111	0.668594	0.924782
rho379	ARF5	0.00088373	0.989843	0.998129
rho380	ARFIP2	-0.0180251	0.795118	0.959145
rho381	ARHGAP11A	0.106452	0.124097	0.664414
rho382	ARHGAP12	-0.067173	0.332688	0.799569
rho383	ARHGAP19	-0.019501	0.778759	0.953853
rho384	ARHGAP22	-0.170315	0.0134567	0.395373
rho385	ARHGAP23	0.0819357	0.237101	0.754287
rho386	ARHGAP24	0.0960813	0.165365	0.702249
rho387	ARHGAP29	0.0535635	0.440037	0.833766
rho388	ARHGAP30	-0.0245675	0.723167	0.93886
rho389	ARHGAP32	-0.059186	0.393484	0.816488
rho390	ARHGAP33	0.0441994	0.524126	0.877793
rho391	ARHGAP4	-0.0269323	0.697767	0.931409
rho392	ARHGAP42	0.0434391	0.531295	0.879631
rho393	ARHGAP44	-0.103877	0.133513	0.670301
rho394	ARHGAP45	-0.0839605	0.225673	0.752602
rho395	ARHGAP5	-0.108375	0.117356	0.657922
rho396	ARHGAP6	-0.0297811	0.667858	0.924413
rho397	ARHGAP9	-0.00556735	0.93608	0.989058
rho398	ARHGDIA	0.0148426	0.830689	0.968604
rho399	ARHGEF10	0.015676	0.821337	0.967811
rho400	ARHGEF10L	0.000683576	0.992143	0.998532
rho401	ARHGEF12	0.00649642	0.925385	0.987804
rho402	ARHGEF17	0.0967446	0.162452	0.700598
rho403	ARHGEF19	0.000587235	0.993251	0.998532
rho404	ARHGEF26	0.00052157	0.994005	0.998532
rho405	ARHGEF33	-0.0818568	0.237555	0.754287
rho406	ARHGEF37	0.0829583	0.231279	0.754287
rho407	ARHGEF38	0.0307741	0.657475	0.920146
rho408	ARHGEF39	-0.0744067	0.283133	0.779878
rho409	ARHGEF4	-0.0278258	0.68849	0.92892
rho410	ARHGEF40	0.0995482	0.150561	0.686462
rho411	ARHGEF5	0.0543696	0.433177	0.830111
rho412	ARHGEF9	-0.00712637	0.918236	0.98634
rho413	ARID3A	-0.0314993	0.649933	0.917626
rho414	ARID5A	-0.137488	0.0465953	0.538777
rho415	ARID5B	-0.039101	0.572831	0.894884
rho416	ARL1	0.00721818	0.917186	0.985965
rho417	ARL10	-0.094022	0.174659	0.712405
rho418	ARL11	-0.055183	0.426316	0.82624
rho419	ARL13B	0.0908112	0.189913	0.723742
rho420	ARL14EP	-0.195902	0.00437728	0.266467
rho421	ARL17A	-0.034332	0.620816	0.906934
rho422	ARL3	0.0589137	0.395668	0.817089
rho423	ARL4A	0.0644971	0.352059	0.803377
rho424	ARL4C	0.0291455	0.674539	0.925747
rho425	ARL6	-0.110295	0.111014	0.642313
rho426	ARL6IP1	-0.140433	0.0420512	0.522214
rho427	ARL8A	0.0469509	0.498599	0.862795
rho428	ARMC1	0.0337187	0.627072	0.909758
rho429	ARMC2	-0.11124	0.107969	0.637008
rho430	ARMC3	0.0058266	0.93311	0.988762
rho431	ARMC5	-0.0257789	0.710337	0.936276
rho432	ARMC6	-0.0585313	0.398747	0.817089
rho433	ARMC7	-0.072877	0.293174	0.783429
rho434	ARMCX4	0.0110049	0.87404	0.978965
rho435	ARMH1	0.0341808	0.622356	0.907766
rho436	ARPC1B	-0.0375357	0.588585	0.89973
rho437	ARPC4	-0.153663	0.0260518	0.46926
rho438	ARR3	-0.0350765	0.613258	0.906189
rho439	ARRDC1	0.0278161	0.688593	0.92892
rho440	ARRDC2	0.0313807	0.651163	0.917626
rho441	ARRDC4	-0.0179078	0.796422	0.959427
rho442	ARSA	-0.09181	0.185067	0.722241
rho443	ARSD	0.245179	0.000334918	0.0774524
rho444	ARSG	-0.0331349	0.633052	0.9135
rho445	ARSK	-0.119243	0.0847375	0.608508
rho446	ART4	0.0347683	0.616382	0.906934
rho447	ARV1	-0.0267678	0.699751	0.931572
rho448	ARVCF	-0.00398266	0.954251	0.992502
rho449	ASAP2	-0.00420743	0.951672	0.992502
rho450	ASB13	0.000507347	0.994169	0.998532
rho451	ASB14	-0.108053	0.11851	0.660674
rho452	ASB16	-0.0342865	0.621279	0.906934
rho453	ASB2	-0.0421605	0.543462	0.88027
rho454	ASB3	-0.141684	0.0402382	0.521642
rho455	ASCC1	0.00825935	0.905294	0.984846
rho456	ASF1B	-0.0672929	0.331824	0.799569
rho457	ASGR1	0.0618234	0.372708	0.807123
rho458	ASGR2	-0.0998808	0.149195	0.685189
rho459	ASMTL	-0.031633	0.648545	0.917626
rho460	ASNS	0.0601488	0.385821	0.813825
rho461	ASPHD2	-0.0582101	0.401345	0.817089
rho462	ASPM	0.0355415	0.608558	0.904088
rho463	ASPSCR1	0.0462864	0.504703	0.86747
rho464	ASRGL1	-0.0229647	0.74076	0.944253
rho465	ASTE1	-0.0771706	0.265582	0.76618
rho466	ASTN2	-0.0598648	0.388071	0.814991
rho467	ATAD2	-0.0055207	0.936567	0.989076
rho468	ATAD3A	0.0568307	0.412614	0.820588
rho469	ATAD3B	-0.00285171	0.967233	0.994691
rho470	ATAD5	0.00701993	0.919453	0.986451
rho471	ATAT1	-0.0887014	0.200454	0.730311
rho472	ATF3	-0.00671139	0.922982	0.986581
rho473	ATF5	0.0253008	0.715475	0.936276
rho474	ATF7IP2	-0.0245137	0.723961	0.939066
rho475	ATG10	0.0475512	0.493119	0.860419
rho476	ATG101	-0.122161	0.0773386	0.604061
rho477	ATG16L2	0.00246653	0.97164	0.994691
rho478	ATG2A	-0.00998989	0.885574	0.981401
rho479	ATG4A	-0.0310736	0.654355	0.919277
rho480	ATG4D	0.0770742	0.266181	0.766674
rho481	ATL1	0.0240697	0.728763	0.94073
rho482	ATN1	0.0374711	0.589227	0.89973
rho483	ATOH8	0.0196817	0.776763	0.953064
rho484	ATP13A2	-0.0934298	0.177402	0.71329
rho485	ATP13A4	-0.0412717	0.551999	0.884485
rho486	ATP1A3	0.00855975	0.901866	0.984846
rho487	ATP1B1	0.0196861	0.776714	0.953064
rho488	ATP1B2	0.134115	0.0522964	0.552969
rho489	ATP2A1	-0.0969473	0.161569	0.700598
rho490	ATP2A3	-0.0342133	0.621754	0.907257
rho491	ATP2C2	0.0370579	0.593343	0.901094
rho492	ATP5F1D	0.106295	0.124655	0.665031
rho493	ATP5F1E	0.0623059	0.368685	0.806154
rho494	ATP5IF1	-0.0100041	0.885412	0.981401
rho495	ATP5MC1	-0.109691	0.112996	0.646491
rho496	ATP5MF	-0.14665	0.0336725	0.492752
rho497	ATP5MJ	0.0135014	0.845788	0.971745
rho498	ATP5PD	0.0244438	0.724716	0.939171
rho499	ATP6AP1	-0.031577	0.649126	0.917626
rho500	ATP6V0A2	-0.0645722	0.351497	0.803377
rho501	ATP6V0B	-0.00928236	0.893545	0.984846
rho502	ATP6V0E2	0.0291406	0.674591	0.925747
rho503	ATP6V1B2	-0.0389597	0.574218	0.894994
rho504	ATP6V1C2	-0.0319211	0.645561	0.917626
rho505	ATP6V1D	-0.0703022	0.310337	0.791411
rho506	ATP6V1E2	-0.175441	0.0108655	0.379453
rho507	ATP6V1F	0.118487	0.086745	0.610278
rho508	ATP7B	0.100446	0.146895	0.683335
rho509	ATP8B1	-0.220104	0.00132724	0.166372
rho510	ATP8B2	-0.0613335	0.376516	0.809085
rho511	ATP8B3	0.0210433	0.761768	0.951912
rho512	ATP8B4	-0.0112941	0.870759	0.977983
rho513	ATP9A	0.103496	0.134951	0.671576
rho514	ATPAF2	-0.0869561	0.209489	0.739491
rho515	ATRIP	0.0624811	0.367634	0.805761
rho516	ATXN10	-0.0455695	0.511025	0.870453
rho517	ATXN7L2	0.0138718	0.841612	0.970582
rho518	ATXN7L3B	-0.053836	0.437711	0.833231
rho519	AUP1	0.0438941	0.526998	0.877887
rho520	AURKA	0.132049	0.0560662	0.56176
rho521	AURKAIP1	-0.0332998	0.63136	0.912545
rho522	AURKB	-0.0243842	0.725361	0.939496
rho523	AUTS2	-0.152796	0.0268274	0.472678
rho524	AVEN	0.0850863	0.21949	0.746707
rho525	AVIL	-0.00783389	0.910151	0.985184
rho526	AVPR1A	0.0710884	0.305213	0.787619
rho527	AXIN2	0.00991904	0.88638	0.981687
rho528	AZI2	-0.0239124	0.730466	0.941178
rho529	AZIN2	-0.0775816	0.263037	0.76283
rho530	AZU1	-0.0415472	0.549346	0.883845
rho531	B3GALNT1	-0.0545276	0.431839	0.829668
rho532	B3GALNT2	-0.192883	0.00503398	0.266467
rho533	B3GALT4	0.0135417	0.845334	0.971745
rho534	B3GALT6	-0.0972517	0.16025	0.699545
rho535	B3GAT1	-0.0669025	0.334643	0.799684
rho536	B3GAT2	0.0123019	0.85934	0.974834
rho537	B3GAT3	-0.0587234	0.397199	0.817089
rho538	B3GLCT	0.0652307	0.346888	0.80287
rho539	B3GNT5	-0.0293334	0.672317	0.925747
rho540	B3GNT7	-0.0532213	0.442968	0.834765
rho541	B3GNT9	0.0217508	0.754011	0.947928
rho542	B3GNTL1	-0.00237583	0.972699	0.994691
rho543	B4GALNT3	0.00603113	0.930768	0.988508
rho544	B4GALT2	0.012742	0.854363	0.972674
rho545	B4GALT3	0.115814	0.0941451	0.618221
rho546	B4GALT4	-0.0607719	0.380909	0.810549
rho547	B4GALT5	-0.130263	0.0595465	0.569576
rho548	B4GALT6	-0.147843	0.0322388	0.489661
rho549	B4GALT7	0.0824763	0.234011	0.754287
rho550	B9D1	-0.0150961	0.827842	0.968478
rho551	BACE2	0.0196656	0.776941	0.953064
rho552	BACH2	-0.0701287	0.311805	0.791675
rho553	BAG3	-0.101526	0.142575	0.68068
rho554	BAHCC1	0.033074	0.633678	0.9135
rho555	BAIAP2L1	-0.0395509	0.568713	0.893434
rho556	BAIAP3	-0.0791966	0.253199	0.756466
rho557	BANF1	0.0350715	0.613309	0.906189
rho558	BANK1	0.0649959	0.34863	0.803377
rho559	BANP	0.0850405	0.219739	0.746707
rho560	BARD1	-0.00397223	0.954338	0.992502
rho561	BASP1	-0.0762518	0.271332	0.768397
rho562	BATF	0.00946863	0.891507	0.984423
rho563	BATF2	0.0631231	0.362723	0.805337
rho564	BATF3	-0.069802	0.31407	0.791675
rho565	BAX	0.0974192	0.159528	0.699056
rho566	BBC3	0.0606971	0.381497	0.810596
rho567	BBIP1	-0.0899128	0.194352	0.72628
rho568	BBLN	0.0601187	0.386059	0.814016
rho569	BBOF1	0.0544768	0.431958	0.829668
rho570	BBS4	-0.106948	0.122345	0.662458
rho571	BBS7	-0.0348793	0.615256	0.906934
rho572	BBS9	-0.0485719	0.483563	0.856813
rho573	BCAM	0.168105	0.0147315	0.409341
rho574	BCAP31	-0.103123	0.136371	0.671576
rho575	BCAS1	-0.102666	0.138124	0.674529
rho576	BCAS4	-0.0654242	0.345456	0.80287
rho577	BCAT1	0.094685	0.171491	0.706376
rho578	BCAT2	-0.0268214	0.699179	0.931493
rho579	BCCIP	-0.0797598	0.249829	0.754752
rho580	BCKDHB	-0.0599172	0.387655	0.814991
rho581	BCKDK	-0.0763039	0.271004	0.768397
rho582	BCL11A	0.0320002	0.644743	0.917626
rho583	BCL11B	0.0484287	0.485165	0.857229
rho584	BCL2	-0.099104	0.1524	0.687573
rho585	BCL2A1	-0.0535037	0.440549	0.833766
rho586	BCL2L1	-0.00871611	0.900083	0.984846
rho587	BCL2L12	-0.0384733	0.579299	0.896276
rho588	BCL2L15	0.00339996	0.960938	0.992568
rho589	BCL2L2	0.0867669	0.210486	0.739491
rho590	BCL3	-0.091504	0.186542	0.722339
rho591	BCL6	-0.101695	0.141818	0.680546
rho592	BCL7A	-0.0220046	0.751235	0.947928
rho593	BCL7C	0.0149334	0.829669	0.968604
rho594	BCL9	-0.0249303	0.719465	0.936598
rho595	BCL9L	-0.0415941	0.548894	0.883497
rho596	BCO2	-0.0347457	0.616611	0.906934
rho597	BCORL1	0.106546	0.123763	0.664414
rho598	BCS1L	-0.069429	0.316669	0.791675
rho599	BDH1	-0.0571203	0.410233	0.819129
rho600	BEAN1	0.00854092	0.902081	0.984846
rho601	BEGAIN	-0.0132503	0.848622	0.971745
rho602	BEND2	0.0454805	0.512158	0.870526
rho603	BEND3	-0.0182556	0.792557	0.957183
rho604	BEND4	-0.0421445	0.543615	0.880319
rho605	BEND7	0.204081	0.00296742	0.235887
rho606	BEST3	0.0388879	0.575215	0.894994
rho607	BET1	-0.148886	0.0310274	0.484608
rho608	BET1L	-0.0583021	0.4006	0.817089
rho609	BEX4	-0.0308806	0.656364	0.919945
rho610	BFSP1	-0.0259679	0.708309	0.935541
rho611	BHLHE40	0.0469444	0.498659	0.862795
rho612	BICD1	0.01579	0.820061	0.967728
rho613	BICDL1	-0.0663667	0.338537	0.800981
rho614	BICRA	0.0214662	0.757129	0.94959
rho615	BIN1	-0.00601592	0.930942	0.988508
rho616	BIN3	-0.0589412	0.395448	0.817089
rho617	BIRC2	-0.0717289	0.300865	0.785353
rho618	BIRC3	-0.0197958	0.775504	0.952944
rho619	BIRC5	0.0207017	0.765522	0.952944
rho620	BIVM	-0.070389	0.310008	0.791411
rho621	BLK	-0.0371003	0.59292	0.900942
rho622	BLM	0.0259282	0.708735	0.935541
rho623	BLMH	-0.0560487	0.419084	0.823321
rho624	BLNK	-0.0793959	0.252003	0.756466
rho625	BLOC1S3	-0.0790619	0.25401	0.757114
rho626	BLOC1S4	0.0549122	0.428593	0.827967
rho627	BLVRA	0.0518227	0.455063	0.844511
rho628	BLVRB	0.0927427	0.180625	0.716205
rho629	BMERB1	0.100631	0.14615	0.683335
rho630	BMF	0.0165545	0.811507	0.964129
rho631	BMI1	-0.128142	0.0638072	0.571816
rho632	BMP1	-0.0560973	0.418681	0.823321
rho633	BMP6	0.0217497	0.754024	0.947928
rho634	BMP8B	-0.135614	0.0496953	0.55175
rho635	BMPR1A	-0.0434269	0.53141	0.879631
rho636	BMT2	0.0667708	0.335598	0.799684
rho637	BMX	0.151516	0.0281448	0.475655
rho638	BNC2	-0.0332306	0.63207	0.913202
rho639	BNIP1	-0.1709	0.0131357	0.387531
rho640	BNIP3	0.0357444	0.606512	0.904088
rho641	BNIP3L	-0.0785628	0.256799	0.758355
rho642	BNIPL	0.0344349	0.619769	0.906934
rho643	BOD1	-0.0392131	0.572021	0.894419
rho644	BOK	0.0216958	0.754613	0.947928
rho645	BOLA3	-0.0182151	0.793007	0.957565
rho646	BOLL	-0.0473801	0.494677	0.860763
rho647	BOP1	0.0917377	0.185415	0.722241
rho648	BORCS5	-0.00901222	0.896707	0.984846
rho649	BORCS8	0.037348	0.590452	0.900532
rho650	BPGM	-0.0346729	0.617351	0.906934
rho651	BPHL	-0.139384	0.0436251	0.529185
rho652	BPI	0.0953221	0.168747	0.704162
rho653	BPNT1	0.012421	0.857993	0.974177
rho654	BRCA1	0.125334	0.0698982	0.589529
rho655	BRCA2	0.0175676	0.800048	0.960567
rho656	BRCC3	-0.0941254	0.174184	0.712405
rho657	BRD3OS	0.0034153	0.960762	0.992568
rho658	BRF1	-0.0882031	0.203004	0.732932
rho659	BRI3	0.0169716	0.806697	0.963226
rho660	BRI3BP	-0.0569855	0.41134	0.819594
rho661	BRICD5	-0.0780319	0.260268	0.761042
rho662	BRIP1	0.097847	0.157695	0.694973
rho663	BRIX1	0.00528211	0.939348	0.989076
rho664	BRSK2	-0.0652386	0.34683	0.80287
rho665	BSG	0.059104	0.393837	0.816488
rho666	BSN	-0.0505575	0.46616	0.850877
rho667	BST1	0.0222039	0.749056	0.946419
rho668	BST2	0.0882319	0.202856	0.732932
rho669	BTBD19	0.0352117	0.61189	0.906189
rho670	BTBD3	0.0106741	0.877796	0.980511
rho671	BTBD6	-0.0879477	0.204321	0.733488
rho672	BTD	-0.0280846	0.685745	0.92892
rho673	BTF3	-0.0291986	0.673736	0.925747
rho674	BTK	-0.0292543	0.673149	0.925747
rho675	BTN1A1	-0.0966069	0.163053	0.700894
rho676	BTNL3	-0.174748	0.011188	0.379453
rho677	BTNL8	0.183344	0.00772932	0.316637
rho678	BTRC	-0.0629318	0.364182	0.805337
rho679	BUB1	0.0290353	0.6757	0.926212
rho680	BUB1B	-0.00362058	0.958406	0.992502
rho681	BUD23	-0.0628655	0.364688	0.805337
rho682	BYSL	0.0420456	0.544561	0.880862
rho683	BZW2	-0.0345936	0.618156	0.906934
rho684	C10orf143	-0.0858896	0.215153	0.742267
rho685	C10orf88	-0.141358	0.0407042	0.522047
rho686	C11orf21	-0.0713328	0.303549	0.786066
rho687	C11orf24	-0.140184	0.0424213	0.522333
rho688	C11orf65	-0.0693342	0.317332	0.791675
rho689	C11orf68	-0.0847404	0.221376	0.747737
rho690	C12orf42	-0.0245656	0.7234	0.938993
rho691	C12orf43	-0.084411	0.223184	0.750039
rho692	C12orf60	0.0455022	0.511957	0.870526
rho693	C12orf75	-0.0563567	0.416529	0.821634
rho694	C12orf76	-0.038974	0.574368	0.894994
rho695	C14orf93	-0.0668726	0.33486	0.799684
rho696	C15orf39	-0.0581569	0.401776	0.817089
rho697	C15orf40	-0.0834942	0.228269	0.753782
rho698	C15orf62	-0.079159	0.253425	0.756466
rho699	C16orf54	0.0064485	0.92599	0.987804
rho700	C16orf74	-0.0580512	0.402633	0.817089
rho701	C16orf87	-0.00202468	0.976733	0.995476
rho702	C17orf67	-0.0836023	0.227665	0.753298
rho703	C17orf75	0.0369296	0.594623	0.901306
rho704	C17orf99	0.100208	0.147859	0.683619
rho705	C18orf32	0.0149027	0.830014	0.968604
rho706	C18orf54	0.0646503	0.351205	0.803377
rho707	C19orf12	-0.106056	0.12551	0.666561
rho708	C19orf25	-0.0397147	0.567111	0.893346
rho709	C19orf38	-0.00617714	0.929096	0.988508
rho710	C19orf44	-0.120304	0.0819831	0.605097
rho711	C19orf47	-0.0262667	0.705108	0.934589
rho712	C19orf53	0.129003	0.0620296	0.569576
rho713	C19orf84	-0.120766	0.0808086	0.604962
rho714	C1D	-0.106668	0.123332	0.663814
rho715	C1orf105	0.0532109	0.443058	0.834765
rho716	C1orf115	0.00786495	0.909796	0.985163
rho717	C1orf116	-0.00531141	0.939013	0.989076
rho718	C1orf122	0.0847041	0.221575	0.747737
rho719	C1orf131	-0.185545	0.00701346	0.301075
rho720	C1orf159	-0.0100132	0.885308	0.981401
rho721	C1orf162	0.157503	0.0225135	0.45334
rho722	C1orf198	-0.081148	0.241656	0.754287
rho723	C1orf21	-0.11121	0.108063	0.637008
rho724	C1orf216	-0.0196979	0.776584	0.953064
rho725	C1orf35	-0.0787343	0.255989	0.758355
rho726	C1orf50	-0.0165781	0.811244	0.964129
rho727	C1QA	0.0777756	0.261842	0.761726
rho728	C1QB	0.095901	0.166164	0.702249
rho729	C1QBP	0.0822269	0.235433	0.754287
rho730	C1QC	0.0649041	0.349313	0.803377
rho731	C1QL3	-0.0610826	0.378474	0.809567
rho732	C1QTNF6	-0.0603452	0.384269	0.812879
rho733	C1QTNF7	0.0035824	0.958844	0.992502
rho734	C1R	0.0204374	0.76843	0.952944
rho735	C2	0.0338834	0.625389	0.909728
rho736	C20orf204	-0.0273322	0.693736	0.929675
rho737	C20orf96	-0.0252688	0.715819	0.936276
rho738	C21orf58	0.0907145	0.190388	0.72408
rho739	C2CD6	-0.098931	0.15312	0.687958
rho740	C2orf88	0.0339441	0.624769	0.909436
rho741	C2orf92	-0.0955037	0.167934	0.702869
rho742	C3	0.036837	0.595548	0.901306
rho743	C3AR1	0.137635	0.0463598	0.538223
rho744	C3orf18	-0.122934	0.0754694	0.596781
rho745	C3orf20	-0.029264	0.673292	0.925747
rho746	C3orf33	0.0412022	0.552669	0.88457
rho747	C3orf52	-0.089553	0.19615	0.726341
rho748	C3orf62	-0.0107997	0.876369	0.979681
rho749	C4orf19	-0.0597277	0.389161	0.814991
rho750	C4orf36	-0.0338126	0.626112	0.909728
rho751	C5	-0.10097	0.144789	0.681223
rho752	C5AR1	-0.0972358	0.160319	0.699545
rho753	C5AR2	0.0374722	0.589216	0.89973
rho754	C5orf22	-0.248367	0.000278173	0.0687664
rho755	C5orf47	0.0346735	0.617344	0.906934
rho756	C5orf58	0.007687	0.911829	0.985512
rho757	C5orf63	-0.00920827	0.894473	0.984846
rho758	C6orf136	-0.0871961	0.20823	0.738961
rho759	C6orf163	0.0643239	0.353647	0.803377
rho760	C6orf47	-0.0566695	0.413943	0.820901
rho761	C8orf33	-0.070908	0.306445	0.787897
rho762	C8orf82	0.0313909	0.651058	0.917626
rho763	C9orf72	0.0854279	0.217447	0.746589
rho764	C9orf85	-0.0776482	0.262626	0.762395
rho765	CA1	0.0172653	0.803575	0.962368
rho766	CA11	0.0252715	0.71579	0.936276
rho767	CA13	-0.0424149	0.54103	0.88027
rho768	CA14	-0.0355032	0.608945	0.904088
rho769	CA2	-0.0288052	0.678126	0.926453
rho770	CA3	0.141743	0.0401544	0.521642
rho771	CA4	0.0529521	0.445282	0.83588
rho772	CA5B	-0.135266	0.0502891	0.552654
rho773	CA8	0.00599805	0.931147	0.988508
rho774	CAAP1	-0.0198167	0.775273	0.952944
rho775	CAB39L	-0.0266723	0.700771	0.93226
rho776	CABLES2	-0.117761	0.0887059	0.612651
rho777	CABP7	-0.0756952	0.274856	0.771752
rho778	CABYR	-0.0876675	0.205772	0.73465
rho779	CACFD1	0.0562542	0.417379	0.821652
rho780	CACHD1	0.149672	0.0301405	0.484608
rho781	CACNA1A	-0.0622135	0.369693	0.80673
rho782	CACNA1C	-0.0560687	0.418918	0.823321
rho783	CACNA1D	0.0906117	0.190893	0.724239
rho784	CACNA1E	0.102642	0.138218	0.674529
rho785	CACNA1F	0.0204024	0.768816	0.952944
rho786	CACNA1I	0.00320856	0.963136	0.993485
rho787	CACNA2D2	0.0147746	0.831453	0.968604
rho788	CACNA2D3	-0.11689	0.0911071	0.613772
rho789	CACNA2D4	-0.192023	0.0052367	0.268157
rho790	CACNB1	-0.100511	0.146633	0.683335
rho791	CACNB2	-0.0670017	0.333925	0.799569
rho792	CACNB3	0.0629317	0.364183	0.805337
rho793	CACNB4	-0.027215	0.694984	0.930061
rho794	CACNG8	-0.0250796	0.717856	0.936276
rho795	CACTIN	0.0400234	0.564099	0.890755
rho796	CADM1	-0.0293349	0.672546	0.925747
rho797	CADM4	-0.0997163	0.149869	0.686462
rho798	CALB1	-0.0539695	0.436574	0.832173
rho799	CALCRL	-0.074474	0.282696	0.779878
rho800	CALD1	-0.0809874	0.242591	0.754287
rho801	CALHM2	-0.0516433	0.456627	0.846066
rho802	CALHM5	-0.0654941	0.34494	0.80287
rho803	CALM3	0.0727519	0.294006	0.783976
rho804	CALML4	-0.0576712	0.405726	0.818081
rho805	CALR	0.0563829	0.416004	0.821634
rho806	CALU	0.0723236	0.296604	0.784098
rho807	CAMK2G	-0.000849388	0.990237	0.998129
rho808	CAMK4	-0.0553169	0.425193	0.825093
rho809	CAMKMT	0.019786	0.775611	0.952944
rho810	CAMSAP2	0.0140376	0.839744	0.970238
rho811	CAMTA1	-0.04445	0.521773	0.875739
rho812	CAPG	-0.0246345	0.722657	0.938636
rho813	CAPN12	0.0143047	0.836737	0.969701
rho814	CAPN13	0.0595122	0.390878	0.814991
rho815	CAPN15	0.0191764	0.782349	0.954421
rho816	CAPN2	0.194269	0.00472235	0.266467
rho817	CAPN5	-0.00171118	0.980335	0.996176
rho818	CAPNS1	0.0867483	0.210401	0.739491
rho819	CAPRIN2	0.0397359	0.566611	0.892951
rho820	CAPS	-0.0118265	0.864723	0.975397
rho821	CAPS2	0.0643877	0.353168	0.803377
rho822	CARD11	-0.0619257	0.371916	0.806738
rho823	CARD14	-0.0151767	0.826937	0.968267
rho824	CARD16	0.0635654	0.359069	0.805337
rho825	CARD19	-0.0654601	0.345191	0.80287
rho826	CARD9	-0.0210312	0.761901	0.951912
rho827	CARF	0.0013366	0.984639	0.997483
rho828	CARHSP1	0.161138	0.0195556	0.438106
rho829	CARMIL1	-0.0621405	0.370257	0.80673
rho830	CARMIL2	-0.0366002	0.597917	0.901984
rho831	CARMIL3	-0.0599059	0.387745	0.814991
rho832	CARNMT1	0.0143904	0.835774	0.969158
rho833	CARNS1	-0.029593	0.669833	0.925425
rho834	CASD1	-0.104485	0.13124	0.668829
rho835	CASK	-0.0587354	0.397102	0.817089
rho836	CASP1	0.126767	0.066765	0.580052
rho837	CASP5	0.0732327	0.290819	0.783429
rho838	CASP6	-0.151007	0.0286847	0.479458
rho839	CASS4	0.0437324	0.528523	0.878846
rho840	CASTOR2	0.140644	0.0417409	0.522214
rho841	CASZ1	0.0208898	0.763454	0.952143
rho842	CAT	0.0375447	0.58821	0.89973
rho843	CATIP	0.020017	0.773062	0.952944
rho844	CATSPER1	0.0047939	0.944945	0.990404
rho845	CATSPER2	0.0307512	0.657714	0.920146
rho846	CATSPERB	-0.0803385	0.246398	0.754287
rho847	CATSPERE	-0.00663857	0.923815	0.986715
rho848	CATSPERG	0.0312605	0.652412	0.918253
rho849	CAV2	0.0510407	0.461905	0.849515
rho850	CAVIN2	0.0231559	0.73868	0.943474
rho851	CBFA2T3	-0.0454149	0.512768	0.870526
rho852	CBLIF	0.10418	0.132375	0.668829
rho853	CBLN3	-0.000529668	0.993912	0.998532
rho854	CBR1	-0.0611466	0.377974	0.80923
rho855	CBR4	-0.0885082	0.20144	0.731202
rho856	CBX1	-0.0588361	0.396292	0.817089
rho857	CBX4	-0.0236125	0.733513	0.942373
rho858	CBX5	-0.0573145	0.408333	0.819129
rho859	CBX7	0.0347897	0.616165	0.906934
rho860	CBX8	-0.0399664	0.564654	0.891435
rho861	CC2D2A	0.0379737	0.584239	0.899266
rho862	CCDC102A	-0.0684283	0.323712	0.798892
rho863	CCDC102B	-0.0283966	0.682443	0.927476
rho864	CCDC115	-0.0379283	0.584688	0.899491
rho865	CCDC120	-0.00511802	0.941229	0.98925
rho866	CCDC122	-0.00848536	0.902715	0.984846
rho867	CCDC124	0.0732224	0.290886	0.783429
rho868	CCDC125	0.0806958	0.244297	0.754287
rho869	CCDC126	0.0827118	0.232673	0.754287
rho870	CCDC127	0.0335279	0.629024	0.911005
rho871	CCDC13	-0.144669	0.0361734	0.494899
rho872	CCDC134	-0.0786158	0.256708	0.758355
rho873	CCDC136	-0.134816	0.0510657	0.552654
rho874	CCDC137	-0.0244755	0.724374	0.939066
rho875	CCDC138	0.0632144	0.362028	0.805337
rho876	CCDC14	-0.0807981	0.24348	0.754287
rho877	CCDC141	-0.049779	0.473063	0.852321
rho878	CCDC142	-0.085149	0.219149	0.746707
rho879	CCDC144A	0.0837719	0.22672	0.752968
rho880	CCDC146	0.00929988	0.893429	0.984846
rho881	CCDC149	0.0818527	0.237578	0.754287
rho882	CCDC15	0.0971408	0.16073	0.699545
rho883	CCDC150	-0.0104262	0.880612	0.980977
rho884	CCDC154	0.0633838	0.36074	0.805337
rho885	CCDC157	0.00517117	0.94062	0.989125
rho886	CCDC159	-0.0216401	0.755223	0.948334
rho887	CCDC163	0.0993304	0.15146	0.686699
rho888	CCDC168	-0.092913	0.179822	0.714757
rho889	CCDC17	-0.0979906	0.157083	0.694973
rho890	CCDC170	0.0190167	0.784117	0.955035
rho891	CCDC171	-0.0367261	0.596657	0.901984
rho892	CCDC18	-0.103679	0.134257	0.671523
rho893	CCDC180	-0.13676	0.0477799	0.545436
rho894	CCDC181	0.00109652	0.987398	0.998129
rho895	CCDC191	-0.0862414	0.213273	0.741429
rho896	CCDC200	-0.0723905	0.296417	0.784098
rho897	CCDC22	0.0385364	0.578677	0.896276
rho898	CCDC24	-0.0394827	0.56938	0.893434
rho899	CCDC25	-0.0952905	0.16889	0.704345
rho900	CCDC28B	0.0125881	0.856103	0.973507
rho901	CCDC30	0.0501479	0.469785	0.851882
rho902	CCDC32	-0.0780376	0.260233	0.761042
rho903	CCDC34	-0.0151719	0.826991	0.968267
rho904	CCDC38	-0.0429721	0.535723	0.88027
rho905	CCDC51	0.051416	0.458614	0.847181
rho906	CCDC59	-0.100067	0.148435	0.683961
rho907	CCDC61	-0.0350528	0.613498	0.906189
rho908	CCDC62	-0.00143799	0.983474	0.997273
rho909	CCDC65	-0.107039	0.122024	0.662183
rho910	CCDC68	-0.0467643	0.50031	0.863446
rho911	CCDC7	0.104765	0.130204	0.668829
rho912	CCDC71	-0.027539	0.691537	0.929412
rho913	CCDC71L	0.134507	0.051605	0.552885
rho914	CCDC73	-0.0320645	0.644079	0.917626
rho915	CCDC77	-0.0677037	0.328874	0.799569
rho916	CCDC78	-0.0580621	0.402545	0.817089
rho917	CCDC80	-0.0284921	0.681432	0.926964
rho918	CCDC83	0.0394587	0.569614	0.893434
rho919	CCDC85B	-0.0119821	0.86296	0.975397
rho920	CCDC85C	-0.00481588	0.944693	0.990404
rho921	CCDC86	-0.133819	0.0528239	0.556086
rho922	CCDC88A	0.019291	0.780908	0.954243
rho923	CCDC88B	-0.0225072	0.745745	0.9447
rho924	CCDC88C	-0.102985	0.136815	0.672379
rho925	CCDC9	-0.024193	0.727429	0.940503
rho926	CCHCR1	-0.065739	0.343135	0.80287
rho927	CCL28	-0.150755	0.0289545	0.480048
rho928	CCL4	0.0343874	0.620252	0.906934
rho929	CCL5	0.0585847	0.398317	0.817089
rho930	CCN3	0.0713996	0.303096	0.786066
rho931	CCNA1	0.0268016	0.699391	0.931493
rho932	CCNA2	0.021717	0.754381	0.947928
rho933	CCNB1	0.0907572	0.190178	0.724051
rho934	CCNB1IP1	-0.119471	0.0841394	0.608508
rho935	CCNB2	-0.00416304	0.952181	0.992502
rho936	CCNC	-0.0582384	0.40081	0.817089
rho937	CCND1	0.0565471	0.414954	0.821588
rho938	CCND2	-0.0726055	0.294981	0.783976
rho939	CCNE1	0.0673766	0.331221	0.799569
rho940	CCNE2	0.0651744	0.347305	0.802912
rho941	CCNF	0.0226451	0.744242	0.9447
rho942	CCNJL	0.0438839	0.527094	0.877887
rho943	CCNL2	-0.00676465	0.922373	0.986581
rho944	CCNQ	-0.0933685	0.177688	0.714039
rho945	CCPG1	0.0861678	0.213478	0.741429
rho946	CCR1	-0.0100054	0.885397	0.981401
rho947	CCR2	-0.150031	0.0297435	0.484608
rho948	CCR3	-0.00186708	0.978543	0.995908
rho949	CCR5	0.076124	0.272138	0.768397
rho950	CCR7	-0.0826332	0.233119	0.754287
rho951	CCR9	-0.0739351	0.286204	0.781338
rho952	CCRL2	-0.0616924	0.373724	0.807726
rho953	CCS	0.0640021	0.355773	0.803571
rho954	CCSER1	0.0837808	0.226671	0.752968
rho955	CCT5	0.0778094	0.261634	0.761726
rho956	CCT6B	-0.0110465	0.873567	0.978685
rho957	CCZ1B	0.193347	0.00492776	0.266467
rho958	CD101	-0.000677696	0.992211	0.998532
rho959	CD109	-0.0890376	0.198747	0.730311
rho960	CD14	-0.200349	0.00354974	0.256656
rho961	CD151	0.132112	0.0559482	0.56176
rho962	CD160	-0.0295658	0.670119	0.92552
rho963	CD163	0.133165	0.0540029	0.558119
rho964	CD163L1	-0.0134419	0.84646	0.971745
rho965	CD177	0.0917912	0.185158	0.722241
rho966	CD180	-0.0200763	0.772408	0.952944
rho967	CD1A	-0.032837	0.636112	0.914619
rho968	CD1C	-0.0470037	0.498116	0.862795
rho969	CD1D	-0.153413	0.026211	0.469767
rho970	CD200	0.0155583	0.822657	0.967935
rho971	CD22	-0.00327432	0.962381	0.993421
rho972	CD226	-0.0503019	0.46842	0.851645
rho973	CD24	0.062641	0.366407	0.805761
rho974	CD244	-0.123328	0.0745315	0.596781
rho975	CD247	-0.0972795	0.16013	0.699545
rho976	CD274	0.0951997	0.169298	0.704673
rho977	CD28	-0.0839543	0.225707	0.752602
rho978	CD2AP	0.00642775	0.926172	0.987804
rho979	CD300A	-0.0212794	0.759177	0.950994
rho980	CD300C	-0.0480886	0.488239	0.85831
rho981	CD300E	-0.076875	0.267423	0.767161
rho982	CD300LB	0.00877751	0.899383	0.984846
rho983	CD300LF	-0.0496986	0.473778	0.85284
rho984	CD320	-0.0368588	0.59533	0.901306
rho985	CD36	-0.0305268	0.659804	0.922053
rho986	CD37	0.0554901	0.423743	0.825044
rho987	CD38	-0.102468	0.138805	0.675335
rho988	CD3E	-0.0285159	0.681181	0.926964
rho989	CD3G	0.0356455	0.607509	0.904088
rho990	CD4	0.122156	0.0773508	0.604061
rho991	CD40	0.0888736	0.199579	0.730311
rho992	CD5	-0.0318736	0.646053	0.917626
rho993	CD52	0.0993322	0.151453	0.686699
rho994	CD59	-0.0494705	0.475812	0.853488
rho995	CD6	-0.0234155	0.735858	0.943024
rho996	CD63	0.0108516	0.875682	0.979229
rho997	CD7	-0.0946141	0.171948	0.707226
rho998	CD72	0.0193909	0.779976	0.954158
rho999	CD74	0.116146	0.0931879	0.618221
rho1000	CD79B	0.0126101	0.855854	0.973444
rho1001	CD80	0.0280457	0.686158	0.92892
rho1002	CD81	-0.00269008	0.969089	0.994691
rho1003	CD82	0.0255108	0.713216	0.936276
rho1004	CD83	0.240218	0.000444967	0.0938227
rho1005	CD84	-0.0232289	0.737682	0.943325
rho1006	CD86	0.0654559	0.345222	0.80287
rho1007	CD8A	0.0756185	0.275344	0.771752
rho1008	CD9	0.00323558	0.962825	0.993451
rho1009	CD93	-0.0657086	0.343072	0.80287
rho1010	CD96	-0.0334412	0.629911	0.912106
rho1011	CDADC1	0.137904	0.0459294	0.537849
rho1012	CDAN1	-0.00834481	0.904318	0.984846
rho1013	CDC123	0.0198722	0.77466	0.952944
rho1014	CDC14B	-0.0420251	0.544758	0.880862
rho1015	CDC20	0.0773661	0.264369	0.764732
rho1016	CDC23	-0.0294872	0.670945	0.92552
rho1017	CDC25A	0.012966	0.851832	0.972536
rho1018	CDC25C	0.129108	0.0618162	0.569576
rho1019	CDC34	0.121129	0.0799031	0.604962
rho1020	CDC37	-0.0127123	0.854698	0.972901
rho1021	CDC37L1	-0.105691	0.126824	0.667701
rho1022	CDC42BPB	0.0676233	0.32945	0.799569
rho1023	CDC42BPG	-0.0248198	0.720656	0.937196
rho1024	CDC42EP1	0.0676502	0.329257	0.799569
rho1025	CDC42EP2	-0.0557433	0.421627	0.824074
rho1026	CDC42EP4	0.099971	0.148826	0.683991
rho1027	CDC45	0.0702877	0.310707	0.791581
rho1028	CDC6	-0.0105078	0.879686	0.980977
rho1029	CDC7	0.0191019	0.783173	0.954435
rho1030	CDCA2	0.064273	0.354029	0.803377
rho1031	CDCA3	-0.0218912	0.752475	0.947928
rho1032	CDCA4	0.0780724	0.26002	0.761042
rho1033	CDCA5	0.0275163	0.691777	0.929412
rho1034	CDCA7	-0.062544	0.367151	0.805761
rho1035	CDCA7L	0.019383	0.780063	0.954158
rho1036	CDCA8	0.0168373	0.808349	0.963346
rho1037	CDH1	0.0557286	0.42175	0.824074
rho1038	CDH13	0.0255953	0.712308	0.936276
rho1039	CDH23	-0.0930848	0.179015	0.714757
rho1040	CDH26	0.0919186	0.184546	0.722241
rho1041	CDHR1	-0.121524	0.0789083	0.604962
rho1042	CDHR2	-0.0252244	0.716297	0.936276
rho1043	CDHR3	-0.0806922	0.244318	0.754287
rho1044	CDHR5	0.0128795	0.852809	0.972536
rho1045	CDIN1	-0.15556	0.0241602	0.456859
rho1046	CDIP1	-0.0723089	0.296964	0.784194
rho1047	CDIPT	0.139085	0.0441509	0.530017
rho1048	CDK1	0.0835998	0.227679	0.753298
rho1049	CDK2	-0.0414497	0.550284	0.884186
rho1050	CDK2AP1	0.00609886	0.929993	0.988508
rho1051	CDK2AP2	0.0363768	0.600155	0.902433
rho1052	CDK4	-0.018815	0.786351	0.956157
rho1053	CDK5	0.0548802	0.428863	0.828265
rho1054	CDK5R1	0.0260034	0.707929	0.93551
rho1055	CDK5RAP3	0.029244	0.673502	0.925747
rho1056	CDK6	-0.0654715	0.344819	0.80287
rho1057	CDK8	0.129605	0.0608116	0.569576
rho1058	CDK9	0.0372865	0.591064	0.900532
rho1059	CDKAL1	-0.0209619	0.762662	0.952067
rho1060	CDKL1	-0.00691827	0.920616	0.986581
rho1061	CDKL5	0.173531	0.0117744	0.384124
rho1062	CDKN1A	-0.0366002	0.597917	0.901984
rho1063	CDKN1C	-0.00391614	0.955014	0.992502
rho1064	CDKN2A	-0.0596955	0.389418	0.814991
rho1065	CDKN2AIP	0.0401431	0.562934	0.890458
rho1066	CDKN2AIPNL	-0.0291672	0.674311	0.925747
rho1067	CDKN2B	-0.0969335	0.161629	0.700598
rho1068	CDKN2C	0.00478343	0.945065	0.990404
rho1069	CDPF1	-0.0313468	0.651516	0.917626
rho1070	CDR2	0.0619406	0.371801	0.806732
rho1071	CDS1	0.00898925	0.896969	0.984846
rho1072	CDT1	0.0363505	0.600419	0.902554
rho1073	CDYL2	0.0387229	0.576839	0.896106
rho1074	CEACAM1	0.0573613	0.408258	0.819129
rho1075	CEACAM19	0.0815883	0.239103	0.754287
rho1076	CEACAM21	-0.0461766	0.505715	0.867785
rho1077	CEACAM3	0.037285	0.591079	0.900532
rho1078	CEACAM4	0.0595139	0.390864	0.814991
rho1079	CEACAM6	0.161919	0.0188778	0.434214
rho1080	CEACAM8	0.0426621	0.538672	0.88027
rho1081	CEBPA	0.00694751	0.920281	0.986581
rho1082	CEBPB	-0.156274	0.0235103	0.45334
rho1083	CEBPD	-0.0210209	0.761827	0.951912
rho1084	CEBPE	0.0617536	0.373249	0.80743
rho1085	CEBPG	-0.0276398	0.690465	0.929412
rho1086	CEBPZ	0.00946768	0.891518	0.984423
rho1087	CECR2	0.0486592	0.483087	0.856361
rho1088	CELF3	0.134524	0.0515752	0.552885
rho1089	CELSR1	-0.0760351	0.2727	0.768641
rho1090	CELSR2	-0.137622	0.0463804	0.538223
rho1091	CELSR3	-0.10026	0.147648	0.683335
rho1092	CEMIP	-0.11844	0.0868696	0.610278
rho1093	CENPB	0.129626	0.0607698	0.569576
rho1094	CENPE	0.0310101	0.655016	0.919546
rho1095	CENPF	0.00387634	0.955439	0.992502
rho1096	CENPI	0.0826899	0.232798	0.754287
rho1097	CENPJ	-0.112763	0.1032	0.62952
rho1098	CENPK	0.0664648	0.337822	0.800626
rho1099	CENPL	0.0468369	0.499644	0.863446
rho1100	CENPM	0.0292448	0.673493	0.925747
rho1101	CENPN	0.0126221	0.855718	0.973444
rho1102	CENPO	0.00267261	0.96929	0.994691
rho1103	CENPP	-0.00519157	0.940386	0.989125
rho1104	CENPU	0.1456	0.0349788	0.492752
rho1105	CENPV	-0.107248	0.121295	0.661069
rho1106	CENPX	0.0446173	0.520207	0.875188
rho1107	CEP112	-0.0144633	0.834953	0.969043
rho1108	CEP126	-0.0701679	0.311534	0.791675
rho1109	CEP128	-0.0170506	0.805814	0.962814
rho1110	CEP131	-0.04777	0.491129	0.859532
rho1111	CEP152	-0.18748	0.00643338	0.293764
rho1112	CEP162	-0.016785	0.808933	0.963346
rho1113	CEP20	0.06241	0.368181	0.805938
rho1114	CEP290	-0.0696193	0.315069	0.791675
rho1115	CEP295NL	-0.0682133	0.325238	0.799061
rho1116	CEP41	-0.110808	0.109354	0.639272
rho1117	CEP43	-0.0330523	0.6339	0.913637
rho1118	CEP55	-0.0624263	0.368056	0.805923
rho1119	CEP57L1	0.0317979	0.646578	0.917626
rho1120	CEP63	0.0214874	0.756896	0.949465
rho1121	CEP70	0.0130615	0.850753	0.972456
rho1122	CEP72	0.0297734	0.66794	0.924413
rho1123	CEP76	-0.067536	0.330076	0.799569
rho1124	CEP78	-0.0909674	0.188993	0.723742
rho1125	CEP85L	-0.081744	0.237992	0.754287
rho1126	CEP89	0.0741611	0.284478	0.780425
rho1127	CEP97	-0.0909402	0.189125	0.723742
rho1128	CERCAM	0.0592879	0.392669	0.816314
rho1129	CERKL	-0.0954616	0.168122	0.70319
rho1130	CERS4	-0.0500307	0.470825	0.851882
rho1131	CES1	0.0958183	0.166531	0.702249
rho1132	CES4A	0.0108854	0.875397	0.979229
rho1133	CETN2	-0.0239742	0.729798	0.940824
rho1134	CETP	0.0101204	0.884089	0.981272
rho1135	CFAP100	0.0149677	0.829284	0.968604
rho1136	CFAP157	-0.0387205	0.576863	0.896106
rho1137	CFAP161	-0.0621165	0.370442	0.80673
rho1138	CFAP210	-0.0290228	0.675832	0.926216
rho1139	CFAP251	-0.0596667	0.389646	0.814991
rho1140	CFAP410	-0.0612346	0.377287	0.809085
rho1141	CFAP418	-0.156397	0.0233991	0.45334
rho1142	CFAP43	0.0448495	0.518036	0.874658
rho1143	CFAP44	-0.156957	0.0229023	0.45334
rho1144	CFAP45	-0.152776	0.026847	0.472678
rho1145	CFAP53	-0.0716063	0.301694	0.785353
rho1146	CFAP54	-0.0716544	0.301369	0.785353
rho1147	CFAP58	0.104861	0.129852	0.668829
rho1148	CFAP70	-0.0153715	0.824752	0.968267
rho1149	CFAP92	0.0380399	0.583583	0.899141
rho1150	CFAP97	0.00267904	0.969216	0.994691
rho1151	CFD	0.0233503	0.736566	0.943024
rho1152	CFDP1	-0.132569	0.0550955	0.56176
rho1153	CFH	0.000445978	0.994874	0.998532
rho1154	CFL1	-0.110683	0.109716	0.639497
rho1155	CFL2	-0.147926	0.0321408	0.489209
rho1156	CFP	0.0289228	0.676886	0.926453
rho1157	CGAS	-0.0264457	0.703193	0.933181
rho1158	CHAF1A	0.121707	0.0784537	0.604768
rho1159	CHAF1B	-0.0148091	0.831066	0.968604
rho1160	CHCHD10	0.128373	0.0633274	0.571674
rho1161	CHCHD2	0.0877053	0.205576	0.734316
rho1162	CHCHD5	-0.0172381	0.803878	0.962368
rho1163	CHCHD6	-0.0436276	0.529513	0.879437
rho1164	CHCHD7	-0.0899815	0.19401	0.72628
rho1165	CHD1L	-0.0634256	0.360423	0.805337
rho1166	CHEK1	0.0644788	0.352486	0.803377
rho1167	CHEK2	0.0221638	0.749495	0.94664
rho1168	CHGA	0.0778581	0.261335	0.761279
rho1169	CHI3L1	0.0364896	0.599025	0.902305
rho1170	CHI3L2	-0.0556331	0.422548	0.824735
rho1171	CHIC1	-0.0523775	0.450242	0.840789
rho1172	CHIT1	0.0173324	0.802828	0.962154
rho1173	CHKA	0.155262	0.0244371	0.459814
rho1174	CHM	-0.101979	0.140794	0.680043
rho1175	CHML	-0.0578951	0.403902	0.818081
rho1176	CHMP1A	-0.067258	0.332075	0.799569
rho1177	CHMP2A	-0.1664	0.0158731	0.413061
rho1178	CHMP5	0.237164	0.000528455	0.0996971
rho1179	CHMP6	-0.0623248	0.368836	0.806154
rho1180	CHN1	0.0431312	0.534212	0.88027
rho1181	CHN2	-0.194785	0.00461072	0.266467
rho1182	CHPF	-0.0683286	0.324419	0.799061
rho1183	CHRAC1	-0.110419	0.110612	0.642313
rho1184	CHRM5	-0.0767633	0.268121	0.767328
rho1185	CHRNA10	-0.0167236	0.809619	0.963346
rho1186	CHRNA2	0.0105854	0.878804	0.980977
rho1187	CHRNB1	-0.0852808	0.218434	0.746707
rho1188	CHRNB2	-0.0184949	0.7899	0.956867
rho1189	CHRNG	-0.0657368	0.343151	0.80287
rho1190	CHST10	-0.0292049	0.673914	0.925747
rho1191	CHST13	0.0717949	0.30042	0.785353
rho1192	CHST14	-0.0411679	0.553	0.88457
rho1193	CHST15	-0.0515483	0.457456	0.846066
rho1194	CHST2	0.0488939	0.480977	0.85582
rho1195	CHST7	0.0819652	0.236932	0.754287
rho1196	CHTF18	-0.027344	0.69361	0.929675
rho1197	CHTF8	0.0581828	0.401566	0.817089
rho1198	CIAO2B	0.0438756	0.527173	0.877887
rho1199	CIAO3	0.062144	0.370229	0.80673
rho1200	CIAPIN1	-0.0412554	0.552156	0.884485
rho1201	CIB1	0.125436	0.0696679	0.589529
rho1202	CIBAR1	-0.137892	0.0459489	0.537849
rho1203	CIITA	0.0878021	0.205074	0.734316
rho1204	CIP2A	0.0253028	0.715453	0.936276
rho1205	CISD1	0.0547745	0.429754	0.829274
rho1206	CISD2	0.0218648	0.752763	0.947928
rho1207	CISD3	-0.0183133	0.791917	0.957183
rho1208	CISH	-0.107639	0.119936	0.660948
rho1209	CIT	0.0730599	0.291962	0.783429
rho1210	CITED2	0.174627	0.011327	0.379453
rho1211	CKAP2	-0.0385827	0.577932	0.896276
rho1212	CKAP2L	0.0210776	0.761391	0.951772
rho1213	CKAP4	-0.0154646	0.823708	0.968218
rho1214	CKB	-0.0540657	0.435756	0.831908
rho1215	CKMT2	-0.0988061	0.153642	0.688136
rho1216	CLBA1	-0.0947322	0.171411	0.706376
rho1217	CLCC1	-0.150921	0.0287761	0.479458
rho1218	CLCF1	0.0139699	0.840507	0.970542
rho1219	CLCN2	0.0260035	0.707927	0.93551
rho1220	CLCN4	0.119693	0.0835619	0.608508
rho1221	CLCN5	-0.132369	0.0554671	0.56176
rho1222	CLDN12	-0.0186875	0.787764	0.95639
rho1223	CLDN15	0.0167309	0.809537	0.963346
rho1224	CLDN5	0.0731504	0.291363	0.783429
rho1225	CLDN9	-0.0557519	0.421556	0.824074
rho1226	CLDND1	-0.0484659	0.484829	0.857229
rho1227	CLEC10A	-0.151465	0.0281982	0.475655
rho1228	CLEC11A	0.00723953	0.916942	0.985965
rho1229	CLEC12A	0.105814	0.126381	0.667545
rho1230	CLEC17A	0.0165013	0.812101	0.96418
rho1231	CLEC18A	-0.0419532	0.545447	0.880862
rho1232	CLEC18B	0.0266564	0.700941	0.932291
rho1233	CLEC1A	0.0823263	0.234866	0.754287
rho1234	CLEC1B	-0.142661	0.0388669	0.512199
rho1235	CLEC2B	0.0394474	0.569725	0.893434
rho1236	CLEC2D	-0.0148944	0.830107	0.968604
rho1237	CLEC4E	0.115933	0.0938062	0.618221
rho1238	CLEC5A	0.13031	0.0594101	0.569576
rho1239	CLEC7A	0.150901	0.0287978	0.479458
rho1240	CLHC1	-0.0895765	0.196032	0.72628
rho1241	CLIC4	0.125377	0.0698282	0.589529
rho1242	CLIC5	0.0350856	0.613166	0.906189
rho1243	CLIP3	-0.00530068	0.939136	0.989076
rho1244	CLIP4	0.00272958	0.968636	0.994691
rho1245	CLMP	0.0355571	0.6084	0.904088
rho1246	CLN3	0.0224725	0.746124	0.9447
rho1247	CLN5	0.0454219	0.512703	0.870526
rho1248	CLNK	-0.132061	0.0560435	0.56176
rho1249	CLP1	-0.0375943	0.588002	0.89973
rho1250	CLPP	0.00735108	0.915667	0.98569
rho1251	CLSPN	0.0300726	0.664803	0.923801
rho1252	CLSTN3	-0.0533859	0.441557	0.834296
rho1253	CLTA	0.148077	0.0320459	0.489209
rho1254	CLTB	-0.0251092	0.717538	0.936276
rho1255	CLTCL1	0.0692647	0.317819	0.791675
rho1256	CLU	0.0843719	0.223202	0.750039
rho1257	CLUAP1	-0.164462	0.017064	0.421834
rho1258	CLYBL	-0.0454119	0.512795	0.870526
rho1259	CMAS	0.108495	0.116947	0.657047
rho1260	CMBL	0.173235	0.0119209	0.384124
rho1261	CMC1	-0.115659	0.0945761	0.618221
rho1262	CMC2	-0.0776182	0.262577	0.762395
rho1263	CMKLR1	-0.190021	0.00573698	0.27531
rho1264	CMPK2	0.13844	0.0451506	0.53579
rho1265	CMSS1	-0.0553256	0.42512	0.825093
rho1266	CMTM3	-0.117324	0.0898989	0.613772
rho1267	CMTM4	0.0898174	0.194827	0.72628
rho1268	CMTM5	-0.074192	0.284528	0.780425
rho1269	CMTM7	-0.0364064	0.599859	0.902305
rho1270	CMYA5	-0.0176315	0.799496	0.960105
rho1271	CNEP1R1	0.0467384	0.500547	0.863446
rho1272	CNGA1	-0.000911957	0.989519	0.998129
rho1273	CNGB1	0.0440008	0.525994	0.877887
rho1274	CNGB3	-0.0646758	0.351014	0.803377
rho1275	CNIH2	-0.00154348	0.982262	0.997273
rho1276	CNIH3	0.0557716	0.421391	0.824074
rho1277	CNKSR2	-0.0543191	0.433605	0.830265
rho1278	CNKSR3	0.0181845	0.793346	0.957653
rho1279	CNN2	-0.045484	0.512126	0.870526
rho1280	CNN3	0.0488061	0.481766	0.85582
rho1281	CNNM3	-0.13612	0.0488414	0.549677
rho1282	CNOT10	-0.0202674	0.770302	0.952944
rho1283	CNPY3	-0.0311215	0.653602	0.918781
rho1284	CNPY4	-0.0297611	0.668069	0.924413
rho1285	CNR1	0.0499533	0.471512	0.851882
rho1286	CNR2	-0.0717547	0.300691	0.785353
rho1287	CNRIP1	0.0714859	0.30251	0.785713
rho1288	CNTD1	0.0750317	0.279097	0.774719
rho1289	CNTN2	-0.0461707	0.50577	0.867785
rho1290	CNTNAP1	-0.0149774	0.829175	0.968604
rho1291	CNTNAP3	0.0870206	0.20915	0.739491
rho1292	CNTNAP3B	0.00770631	0.911608	0.985512
rho1293	COA4	-0.090362	0.192123	0.724911
rho1294	COA5	-0.0705434	0.308945	0.790901
rho1295	COA7	-0.129009	0.0620176	0.569576
rho1296	COA8	-0.0572977	0.408778	0.819129
rho1297	COBLL1	0.0887257	0.20016	0.730311
rho1298	COCH	0.117029	0.0907206	0.613772
rho1299	COG2	-0.0120994	0.861522	0.975397
rho1300	COG8	-0.0234895	0.735054	0.942684
rho1301	COIL	-0.0873696	0.207323	0.737617
rho1302	COL17A1	0.0461577	0.50589	0.867785
rho1303	COL18A1	-0.0147698	0.831508	0.968604
rho1304	COL24A1	-0.0187963	0.786558	0.956157
rho1305	COL4A3	-0.125654	0.0691797	0.587618
rho1306	COL4A4	-0.101753	0.141683	0.680546
rho1307	COL6A2	0.0285151	0.681189	0.926964
rho1308	COL6A3	-0.0122303	0.860151	0.975094
rho1309	COL6A6	-0.0565229	0.415154	0.821588
rho1310	COL7A1	0.0477052	0.491718	0.859569
rho1311	COL8A2	-0.0647944	0.350129	0.803377
rho1312	COL9A2	-0.0146255	0.833129	0.968604
rho1313	COL9A3	0.0773375	0.264547	0.764732
rho1314	COLGALT1	-0.0381784	0.581925	0.89827
rho1315	COLGALT2	-0.0453688	0.513196	0.870793
rho1316	COLQ	-0.14752	0.0326216	0.491312
rho1317	COMMD1	-0.0576495	0.405902	0.818081
rho1318	COMMD10	-0.131115	0.0578412	0.567255
rho1319	COMMD5	0.0948643	0.170812	0.706376
rho1320	COMMD6	-0.0483815	0.485591	0.857229
rho1321	COMMD7	0.0362397	0.601531	0.903115
rho1322	COMT	-0.047151	0.496769	0.861892
rho1323	COMTD1	0.0939006	0.175219	0.712405
rho1324	COPE	0.0740407	0.285514	0.780425
rho1325	COPG2	-0.0633715	0.360834	0.805337
rho1326	COPRS	0.0425208	0.540019	0.88027
rho1327	COPS2	-0.0920468	0.183781	0.722128
rho1328	COPS3	0.0800906	0.247643	0.754591
rho1329	COPS4	-0.0641423	0.35501	0.803377
rho1330	COPS9	-0.100548	0.146483	0.683335
rho1331	COQ2	-0.0346202	0.617885	0.906934
rho1332	COQ4	-0.027605	0.690835	0.929412
rho1333	COQ5	-0.100276	0.147585	0.683335
rho1334	COQ6	-0.0323978	0.640636	0.915839
rho1335	COQ7	0.0878159	0.205003	0.734316
rho1336	CORIN	-0.0734593	0.289324	0.782114
rho1337	CORO1A	-0.116663	0.0917326	0.61502
rho1338	CORO1B	0.0281958	0.684567	0.928778
rho1339	CORO6	0.0469912	0.49823	0.862795
rho1340	CORO7	0.00358097	0.95886	0.992502
rho1341	COTL1	-0.0654469	0.345001	0.80287
rho1342	COX10	-0.202634	0.00318201	0.245289
rho1343	COX11	-0.204687	0.00288144	0.235887
rho1344	COX18	-0.14306	0.0383192	0.509667
rho1345	COX19	-0.144494	0.0364023	0.496137
rho1346	COX4I1	0.10123	0.143751	0.68068
rho1347	COX5A	0.132537	0.0551565	0.56176
rho1348	COX5B	0.11088	0.109082	0.639272
rho1349	COX6B1	0.15172	0.0279309	0.47427
rho1350	COX6C	-0.0381214	0.582776	0.899058
rho1351	COX7B	0.105794	0.126451	0.667545
rho1352	COX7C	0.0602495	0.384722	0.812945
rho1353	CP	-0.0700768	0.312164	0.791675
rho1354	CPAMD8	-0.0834555	0.228486	0.754151
rho1355	CPB1	-0.0251421	0.717183	0.936276
rho1356	CPD	-0.019681	0.776594	0.953064
rho1357	CPED1	-0.0776211	0.262794	0.762431
rho1358	CPM	0.194209	0.00473554	0.266467
rho1359	CPNE5	0.0539257	0.436947	0.832656
rho1360	CPNE8	-0.194393	0.00469519	0.266467
rho1361	CPOX	-0.0286505	0.679519	0.926453
rho1362	CPQ	0.208201	0.00247023	0.230834
rho1363	CPSF1	0.000885025	0.989828	0.998129
rho1364	CPSF4	-0.04258	0.539454	0.88027
rho1365	CPT2	-0.181642	0.00832678	0.328044
rho1366	CPTP	-0.0037184	0.957283	0.992502
rho1367	CR1	0.0671003	0.332931	0.799569
rho1368	CR1L	0.115824	0.0941169	0.618221
rho1369	CR2	0.0930796	0.179039	0.714757
rho1370	CRACD	0.076329	0.270846	0.768397
rho1371	CRACDL	-0.00431547	0.950432	0.992502
rho1372	CRACR2A	-0.0504304	0.467283	0.851176
rho1373	CRACR2B	-0.0214962	0.7568	0.949465
rho1374	CRADD	0.109648	0.113137	0.646491
rho1375	CRAMP1	-0.123781	0.0734626	0.596781
rho1376	CRAT	-0.0120392	0.862314	0.975397
rho1377	CRB2	-0.0241496	0.727899	0.940503
rho1378	CRCP	-0.084454	0.222947	0.750027
rho1379	CREB3	0.032668	0.637852	0.915132
rho1380	CREB3L4	-0.00761832	0.912614	0.98569
rho1381	CREB5	0.0856573	0.216211	0.743771
rho1382	CREG1	0.0851143	0.219145	0.746707
rho1383	CREG2	-0.0718138	0.300292	0.785353
rho1384	CRELD1	-0.0202725	0.770246	0.952944
rho1385	CREM	-0.00403249	0.953679	0.992502
rho1386	CRHBP	-0.0153698	0.82477	0.968267
rho1387	CRIP1	0.0232831	0.737296	0.943197
rho1388	CRIP2	-0.0185207	0.789614	0.956867
rho1389	CRISPLD2	-0.00476916	0.945229	0.990404
rho1390	CRLS1	-0.0983223	0.155565	0.694423
rho1391	CROCC	-0.0571911	0.409652	0.819129
rho1392	CROT	-0.0780097	0.260404	0.761042
rho1393	CRPPA	0.111983	0.10562	0.634385
rho1394	CRTAM	-0.0625216	0.367323	0.805761
rho1395	CRTC1	-0.0810758	0.242076	0.754287
rho1396	CRY1	-0.084938	0.220297	0.746713
rho1397	CRYBG2	-0.0996601	0.1501	0.686462
rho1398	CRYL1	-0.0968814	0.161856	0.700598
rho1399	CRYZ	-0.115702	0.0944662	0.618221
rho1400	CRYZL1	-0.174337	0.011383	0.379556
rho1401	CSE1L	-0.0612447	0.376909	0.809085
rho1402	CSF1	-0.0733307	0.290172	0.783429
rho1403	CSF1R	0.0128717	0.852897	0.972536
rho1404	CSF2RB	-0.0697191	0.314375	0.791675
rho1405	CSF3R	-0.0754335	0.276278	0.771752
rho1406	CSGALNACT1	0.155893	0.0238553	0.456719
rho1407	CSGALNACT2	0.029358	0.672058	0.925747
rho1408	CSK	-0.0341809	0.622354	0.907766
rho1409	CSMD1	-0.0718213	0.300241	0.785353
rho1410	CSNK1G2	-0.0265837	0.701717	0.932443
rho1411	CSPP1	-0.0144137	0.83538	0.969068
rho1412	CSRNP1	-0.0791927	0.253222	0.756466
rho1413	CSRP2	-0.0208965	0.763381	0.952143
rho1414	CST3	0.0659769	0.341102	0.80287
rho1415	CST7	0.0340234	0.623961	0.908997
rho1416	CSTB	0.113727	0.100266	0.626686
rho1417	CSTF1	-0.0850107	0.219901	0.746713
rho1418	CSTF2	-0.0755283	0.275919	0.771752
rho1419	CSTF2T	0.00140658	0.983835	0.997273
rho1420	CSTF3	-0.147419	0.0327419	0.491854
rho1421	CSTPP1	-0.0477844	0.490999	0.859532
rho1422	CTBS	0.0127356	0.854319	0.972674
rho1423	CTDNEP1	-0.00803195	0.907889	0.984846
rho1424	CTDSP1	-0.154781	0.0249753	0.463855
rho1425	CTDSPL	-0.0249951	0.718767	0.936305
rho1426	CTH	0.0483018	0.486311	0.857429
rho1427	CTHRC1	-0.0653301	0.346152	0.80287
rho1428	CTNNAL1	0.0389252	0.574849	0.894994
rho1429	CTNNBIP1	0.00112938	0.98702	0.998129
rho1430	CTPS1	-0.0457176	0.50996	0.870452
rho1431	CTPS2	-0.0893399	0.19722	0.727675
rho1432	CTSA	-0.0681007	0.325761	0.799061
rho1433	CTSB	0.0455631	0.511085	0.870453
rho1434	CTSD	-0.0712309	0.304243	0.786554
rho1435	CTSE	0.0570505	0.410806	0.819129
rho1436	CTSG	0.0207397	0.765104	0.952944
rho1437	CTSH	0.0329395	0.635059	0.91402
rho1438	CTSK	-0.114707	0.0973535	0.619529
rho1439	CTSL	0.0996083	0.150313	0.686462
rho1440	CTSO	-0.0535651	0.440024	0.833766
rho1441	CTSS	0.173142	0.0120506	0.384124
rho1442	CTSW	-0.0628587	0.36474	0.805337
rho1443	CTSZ	0.0229659	0.740545	0.944253
rho1444	CTTN	0.0193631	0.780283	0.954232
rho1445	CTU1	-0.015479	0.823546	0.968218
rho1446	CTU2	-0.0904393	0.191742	0.724618
rho1447	CUBN	-0.00650681	0.925323	0.987804
rho1448	CUEDC2	0.0669176	0.334534	0.799684
rho1449	CUTA	0.0239845	0.729686	0.940824
rho1450	CUZD1	-0.0595051	0.390934	0.814991
rho1451	CWC27	-0.137258	0.0469676	0.542207
rho1452	CWF19L1	-0.118468	0.0867947	0.610278
rho1453	CX3CR1	-0.13453	0.0515652	0.552885
rho1454	CXADR	0.0313583	0.651396	0.917626
rho1455	CXCL1	-0.0458389	0.508836	0.869918
rho1456	CXCL16	-0.0780787	0.259981	0.761042
rho1457	CXCL5	0.00905334	0.896238	0.984846
rho1458	CXCL8	0.193448	0.00490488	0.266467
rho1459	CXCR1	0.119565	0.0838933	0.608508
rho1460	CXCR2	0.159202	0.0209977	0.445553
rho1461	CXCR4	0.230135	0.000778642	0.12135
rho1462	CXCR6	-0.0743847	0.283275	0.779878
rho1463	CXorf38	0.333744	7.4133e-07	0.00053146
rho1464	CYB561	-0.124524	0.0717389	0.59594
rho1465	CYB561A3	0.0300774	0.664753	0.923801
rho1466	CYB561D1	-0.0736598	0.288006	0.781794
rho1467	CYB5B	-0.0512762	0.459526	0.848025
rho1468	CYB5D2	-0.0192866	0.78113	0.954243
rho1469	CYB5R1	0.0711135	0.305042	0.787601
rho1470	CYB5R2	0.00182388	0.97904	0.995925
rho1471	CYB5R3	-0.059555	0.390233	0.814991
rho1472	CYB5RL	0.0167047	0.80983	0.963437
rho1473	CYBA	-0.112627	0.103618	0.62952
rho1474	CYBB	0.144862	0.0360014	0.494899
rho1475	CYBC1	-0.0791161	0.253457	0.756466
rho1476	CYBRD1	0.0474791	0.493775	0.860535
rho1477	CYC1	-0.00834297	0.904339	0.984846
rho1478	CYP1B1	-0.0682103	0.325259	0.799061
rho1479	CYP26C1	0.0748722	0.280124	0.776268
rho1480	CYP27A1	0.01855	0.789289	0.956867
rho1481	CYP2D6	-0.123336	0.0745125	0.596781
rho1482	CYP2D7	0.0300081	0.665479	0.923801
rho1483	CYP2R1	0.00387051	0.955537	0.992502
rho1484	CYP2S1	-0.0740921	0.285179	0.780425
rho1485	CYP2U1	-0.056712	0.413592	0.820842
rho1486	CYP3A5	-0.0375465	0.588477	0.89973
rho1487	CYP4F12	0.0235122	0.734808	0.942537
rho1488	CYP4F3	0.0511819	0.460664	0.848536
rho1489	CYREN	0.0609473	0.379534	0.809986
rho1490	CYRIA	0.0798444	0.249325	0.754591
rho1491	CYSLTR1	0.0814545	0.239876	0.754287
rho1492	CYSLTR2	-0.107851	0.119204	0.660709
rho1493	CYSTM1	0.140662	0.0417856	0.522214
rho1494	CYTH3	-0.0265202	0.702396	0.932841
rho1495	CYTH4	-0.0266019	0.701524	0.932443
rho1496	CYTIP	0.111749	0.106355	0.634385
rho1497	CYYR1	0.0761983	0.271669	0.768397
rho1498	CZIB	-0.107908	0.119008	0.660709
rho1499	D2HGDH	0.00786181	0.909832	0.985163
rho1500	DAAM1	-0.122491	0.0765523	0.600459
rho1501	DAAM2	0.148654	0.0312937	0.486648
rho1502	DAB2	0.0664285	0.338086	0.800626
rho1503	DACH1	0.0919896	0.184206	0.722241
rho1504	DACT1	-0.118417	0.0869326	0.610278
rho1505	DAG1	-0.0820059	0.236699	0.754287
rho1506	DALRD3	0.0269428	0.697885	0.931409
rho1507	DAP	-0.0700145	0.312325	0.791675
rho1508	DAPK1	0.0949015	0.170643	0.706376
rho1509	DAPK2	0.0492007	0.478226	0.854873
rho1510	DAPK3	-0.0439834	0.526157	0.877887
rho1511	DARS1	-0.0214337	0.757485	0.949705
rho1512	DARS2	-0.0575176	0.406979	0.818992
rho1513	DBF4	0.0388386	0.5757	0.894994
rho1514	DBF4B	-0.0255009	0.713323	0.936276
rho1515	DBI	0.164658	0.016931	0.421834
rho1516	DBN1	0.0502252	0.4691	0.851882
rho1517	DBNL	-0.0839702	0.22542	0.752602
rho1518	DBP	0.0603318	0.384374	0.812879
rho1519	DBR1	-0.0385011	0.579025	0.896276
rho1520	DBT	-0.0872616	0.207887	0.738891
rho1521	DCAF13	-0.12269	0.0760561	0.599171
rho1522	DCAF15	0.000590234	0.993216	0.998532
rho1523	DCAF17	-0.0219111	0.752063	0.947928
rho1524	DCAF4	-0.0598941	0.387839	0.814991
rho1525	DCAF4L1	0.0184583	0.790307	0.956867
rho1526	DCAF6	-0.0913846	0.186965	0.722339
rho1527	DCAKD	-0.0277895	0.688875	0.92892
rho1528	DCBLD1	0.0191654	0.782471	0.954421
rho1529	DCBLD2	0.0374145	0.58979	0.900246
rho1530	DCHS1	-0.00739714	0.915141	0.98569
rho1531	DCK	-0.00802805	0.907934	0.984846
rho1532	DCLRE1A	0.0396498	0.567745	0.893434
rho1533	DCLRE1B	0.034915	0.614894	0.906934
rho1534	DCP1B	-0.0317332	0.647508	0.917626
rho1535	DCPS	-0.117345	0.0898466	0.613772
rho1536	DCST2	-0.0278109	0.688648	0.92892
rho1537	DCTN3	-0.0293263	0.672636	0.925747
rho1538	DCUN1D1	-0.0057656	0.933759	0.988791
rho1539	DCUN1D2	-0.0198437	0.774974	0.952944
rho1540	DCUN1D3	0.134973	0.0507936	0.552654
rho1541	DCUN1D4	0.00530365	0.939102	0.989076
rho1542	DCUN1D5	-0.00405193	0.953456	0.992502
rho1543	DCXR	0.115881	0.093954	0.618221
rho1544	DDAH1	0.0776404	0.262675	0.762395
rho1545	DDAH2	-0.00887842	0.898232	0.984846
rho1546	DDHD2	-0.0377443	0.586513	0.89973
rho1547	DDIAS	-0.087767	0.205256	0.734316
rho1548	DDIT4	0.062971	0.363883	0.805337
rho1549	DDOST	-0.0343599	0.620532	0.906934
rho1550	DDR1	0.00756439	0.91323	0.98569
rho1551	DDRGK1	0.0198465	0.774944	0.952944
rho1552	DDX10	-0.0608677	0.380158	0.809986
rho1553	DDX19B	-0.0612986	0.376788	0.809085
rho1554	DDX20	-0.127818	0.0644872	0.573584
rho1555	DDX31	-0.0913662	0.18721	0.722339
rho1556	DDX39A	-0.0462177	0.505336	0.867785
rho1557	DDX39B	0.12469	0.0713578	0.594151
rho1558	DDX3Y	0.706652	4.38578e-33	1.14607e-29
rho1559	DDX60	0.227942	0.00090131	0.134614
rho1560	DDX60L	0.0938194	0.175454	0.712405
rho1561	DEAF1	-0.026081	0.707097	0.935398
rho1562	DECR2	-0.00677085	0.922302	0.986581
rho1563	DEF6	0.00416272	0.952185	0.992502
rho1564	DEGS2	-0.0741769	0.284627	0.780425
rho1565	DENND11	0.0257382	0.710774	0.936276
rho1566	DENND2B	-0.0352172	0.611834	0.906189
rho1567	DENND2C	0.104804	0.130059	0.668829
rho1568	DENND5A	-0.0572018	0.409564	0.819129
rho1569	DENND5B	0.0499891	0.471194	0.851882
rho1570	DENND6B	-0.0725634	0.295262	0.783976
rho1571	DEPDC1	0.112172	0.105031	0.634385
rho1572	DEPDC1B	0.0506255	0.46556	0.850855
rho1573	DEPDC4	-0.0527038	0.447422	0.838579
rho1574	DEPP1	-0.0846395	0.221929	0.748358
rho1575	DERL3	-0.0876283	0.205975	0.735011
rho1576	DET1	-0.00770453	0.911629	0.985512
rho1577	DEUP1	-0.209712	0.00225122	0.224152
rho1578	DFFA	-0.149747	0.0300576	0.484608
rho1579	DFFB	-0.112509	0.103983	0.631207
rho1580	DGAT1	0.0274002	0.693012	0.929675
rho1581	DGAT2	-0.000883727	0.989843	0.998129
rho1582	DGCR6L	0.0522599	0.451262	0.840797
rho1583	DGKA	-0.104542	0.130954	0.668829
rho1584	DGKE	-0.0354081	0.609905	0.905168
rho1585	DGKG	-0.0394665	0.569538	0.893434
rho1586	DGKQ	0.00368593	0.957656	0.992502
rho1587	DGUOK	-0.0908768	0.189592	0.723742
rho1588	DHCR24	0.130968	0.0581255	0.567713
rho1589	DHCR7	0.0547085	0.430311	0.829274
rho1590	DHFR	0.0883324	0.20234	0.731876
rho1591	DHFR2	-0.0694271	0.316683	0.791675
rho1592	DHODH	0.0313848	0.651121	0.917626
rho1593	DHPS	-0.0138894	0.841414	0.970582
rho1594	DHRS11	0.0310765	0.654325	0.919277
rho1595	DHRS12	0.0547482	0.429975	0.829274
rho1596	DHRS13	0.092003	0.184141	0.722241
rho1597	DHRS3	0.0243256	0.725994	0.939977
rho1598	DHRS4	-0.140666	0.0417091	0.522214
rho1599	DHRS4L2	-0.0754282	0.276558	0.772057
rho1600	DHRS7	-0.0220485	0.750754	0.947563
rho1601	DHRS7B	0.0418126	0.546796	0.88158
rho1602	DHRS9	0.072857	0.293308	0.783429
rho1603	DHRSX	0.0728778	0.293169	0.783429
rho1604	DHX29	-0.114926	0.096693	0.619529
rho1605	DHX32	0.0527672	0.446875	0.837868
rho1606	DHX57	-0.10747	0.12052	0.661069
rho1607	DIABLO	-0.0533432	0.441923	0.834381
rho1608	DIAPH3	0.128812	0.0624222	0.569576
rho1609	DIMT1	-0.0376484	0.587465	0.89973
rho1610	DIO1	-0.129279	0.0614698	0.569576
rho1611	DIP2C	-0.060839	0.380383	0.81015
rho1612	DIPK2A	0.168779	0.0144178	0.408542
rho1613	DISC1	0.160201	0.0201957	0.443347
rho1614	DISP1	-0.0124422	0.857753	0.974177
rho1615	DISP2	-0.119069	0.0851958	0.608508
rho1616	DLC1	0.0636938	0.358392	0.805337
rho1617	DLEC1	-0.0146178	0.833216	0.968604
rho1618	DLEU7	0.0261648	0.706199	0.934948
rho1619	DLG2	0.0211409	0.760696	0.951522
rho1620	DLG3	-0.0764863	0.269856	0.768397
rho1621	DLG4	-0.0476398	0.492313	0.859569
rho1622	DLG5	-0.0619552	0.371688	0.80673
rho1623	DLGAP1	-0.0237205	0.732547	0.941725
rho1624	DLGAP5	0.00413035	0.952556	0.992502
rho1625	DLK2	-0.0104086	0.880813	0.980977
rho1626	DMAC1	-0.0275896	0.690999	0.929412
rho1627	DMAC2	0.0682113	0.325253	0.799061
rho1628	DMAC2L	-0.0557	0.421679	0.824074
rho1629	DMC1	0.0167499	0.809325	0.963346
rho1630	DMPK	-0.0825504	0.23359	0.754287
rho1631	DMTN	0.130872	0.0583121	0.567939
rho1632	DMWD	0.0125671	0.856341	0.973534
rho1633	DMXL2	0.0610898	0.378418	0.809567
rho1634	DNA2	0.00446857	0.948676	0.992271
rho1635	DNAAF11	0.0924871	0.181834	0.719012
rho1636	DNAAF2	-0.000655045	0.992471	0.998532
rho1637	DNAAF5	-0.0397801	0.566472	0.892951
rho1638	DNAH10	-0.158031	0.0219732	0.45334
rho1639	DNAH11	-0.0726414	0.294742	0.783976
rho1640	DNAH12	-0.175662	0.0107647	0.379453
rho1641	DNAH14	0.126297	0.0677887	0.583406
rho1642	DNAH17	0.0462944	0.504629	0.86747
rho1643	DNAH6	-0.0734882	0.289134	0.782114
rho1644	DNAH7	-0.239022	0.000476075	0.0975138
rho1645	DNAI4	-0.0525875	0.448426	0.839583
rho1646	DNAI7	-0.00906863	0.896064	0.984846
rho1647	DNAJA3	-0.124177	0.0725398	0.596781
rho1648	DNAJA4	0.0459997	0.507041	0.868087
rho1649	DNAJB1	0.0210909	0.761058	0.951522
rho1650	DNAJB4	-0.0302147	0.663317	0.923233
rho1651	DNAJB5	0.055954	0.419872	0.823321
rho1652	DNAJC1	-0.00733026	0.915905	0.98569
rho1653	DNAJC10	-0.165276	0.0166047	0.417682
rho1654	DNAJC14	-0.0821907	0.23564	0.754287
rho1655	DNAJC15	-0.151223	0.0284538	0.478749
rho1656	DNAJC18	0.00219522	0.974774	0.994691
rho1657	DNAJC19	-0.075477	0.276246	0.771752
rho1658	DNAJC24	-0.153013	0.0266085	0.472294
rho1659	DNAJC27	-0.0879835	0.204136	0.733468
rho1660	DNAJC4	0.147962	0.0320985	0.489209
rho1661	DNAJC5	-0.162164	0.0187841	0.434214
rho1662	DNAJC6	0.0629123	0.364035	0.805337
rho1663	DNAL1	-0.12079	0.0807483	0.604962
rho1664	DNAL4	-0.00531709	0.938948	0.989076
rho1665	DNASE1	-0.0841076	0.224858	0.751868
rho1666	DNASE1L1	-0.0350519	0.613507	0.906189
rho1667	DNASE2	-0.0145821	0.833617	0.968604
rho1668	DNM1	-0.0721208	0.298225	0.784404
rho1669	DNM3	-0.0254882	0.713459	0.936276
rho1670	DNMBP	-0.104152	0.13248	0.668829
rho1671	DNPH1	0.109786	0.112682	0.646255
rho1672	DNTTIP1	0.0715736	0.301916	0.785353
rho1673	DOC2B	0.0493306	0.477063	0.854375
rho1674	DOCK3	-0.0802517	0.246911	0.754287
rho1675	DOCK6	0.0141275	0.838733	0.969833
rho1676	DOCK9	-0.0735585	0.288417	0.781856
rho1677	DOHH	0.0456482	0.510602	0.870453
rho1678	DOK1	-0.0287258	0.678964	0.926453
rho1679	DOK2	0.0695237	0.316009	0.791675
rho1680	DOK3	-0.201346	0.00343699	0.252831
rho1681	DOK4	-0.0279839	0.686813	0.92892
rho1682	DOK6	-0.151166	0.0285152	0.478749
rho1683	DOK7	-0.0252929	0.715559	0.936276
rho1684	DOLPP1	-0.0885257	0.201351	0.731202
rho1685	DONSON	-0.0981749	0.1563	0.694432
rho1686	DPAGT1	-0.10703	0.122055	0.662183
rho1687	DPCD	0.102915	0.137168	0.672609
rho1688	DPEP3	-0.00669014	0.923225	0.986581
rho1689	DPF3	-0.0202361	0.770647	0.952944
rho1690	DPH2	-0.0770362	0.266418	0.767049
rho1691	DPH5	-0.181186	0.00849381	0.330935
rho1692	DPH6	-0.104369	0.131672	0.668829
rho1693	DPM2	0.0166464	0.81048	0.964051
rho1694	DPP4	-0.109758	0.112775	0.64627
rho1695	DPP7	0.0128044	0.853658	0.972536
rho1696	DPPA4	0.0177159	0.798557	0.959814
rho1697	DPY19L2	0.0287424	0.678789	0.926453
rho1698	DPY19L3	0.0783011	0.258391	0.760179
rho1699	DPY19L4	-0.115958	0.0937349	0.618221
rho1700	DPYSL2	0.105432	0.127692	0.667701
rho1701	DRAM1	0.0811609	0.24158	0.754287
rho1702	DRAP1	0.0605619	0.38256	0.812285
rho1703	DRAXIN	-0.105941	0.125923	0.667213
rho1704	DRC3	-0.0836322	0.227498	0.753298
rho1705	DSC2	0.0794415	0.25173	0.756466
rho1706	DSN1	-0.067778	0.328342	0.799569
rho1707	DSP	-0.15167	0.0279838	0.47427
rho1708	DSTN	0.0857824	0.215728	0.743535
rho1709	DSTYK	0.00861897	0.90119	0.984846
rho1710	DTD1	-0.0951373	0.169578	0.705167
rho1711	DTHD1	-0.0971222	0.16081	0.699545
rho1712	DTL	0.0412905	0.551818	0.884485
rho1713	DTNA	0.0705935	0.308601	0.790901
rho1714	DTWD1	-0.0763459	0.270739	0.768397
rho1715	DTWD2	-0.0159053	0.818769	0.96748
rho1716	DTX1	-0.0286563	0.679697	0.926453
rho1717	DTX3	-0.135075	0.0506173	0.552654
rho1718	DTYMK	0.00679061	0.922076	0.986581
rho1719	DUOX1	-0.114505	0.0979493	0.620301
rho1720	DUS1L	0.105205	0.128592	0.667701
rho1721	DUS2	-0.0116705	0.86649	0.97565
rho1722	DUS3L	-0.0418583	0.546357	0.881574
rho1723	DUS4L	0.0157412	0.820607	0.967728
rho1724	DUSP1	-0.127774	0.0646162	0.574019
rho1725	DUSP12	-0.0413721	0.551032	0.884485
rho1726	DUSP14	0.00821239	0.90583	0.984846
rho1727	DUSP16	0.030374	0.661651	0.9228
rho1728	DUSP18	-0.0427562	0.537776	0.88027
rho1729	DUSP19	-0.028676	0.67949	0.926453
rho1730	DUSP2	-0.0127554	0.854211	0.972674
rho1731	DUSP23	-0.00721564	0.917216	0.985965
rho1732	DUSP28	0.00894327	0.897493	0.984846
rho1733	DUSP3	0.0357644	0.606311	0.904088
rho1734	DUSP4	-0.0690251	0.3195	0.794208
rho1735	DUSP5	-0.0304797	0.660547	0.922732
rho1736	DUSP6	0.0284577	0.681796	0.926964
rho1737	DUSP7	-0.133415	0.0535493	0.557717
rho1738	DUSP8	-0.0537672	0.438298	0.833494
rho1739	DUT	-0.0965624	0.163248	0.700894
rho1740	DVL1	0.0786291	0.256627	0.758355
rho1741	DVL2	-0.116814	0.0913202	0.613772
rho1742	DYNC2H1	-0.101654	0.142071	0.680546
rho1743	DYNC2I1	-0.0125711	0.856181	0.973507
rho1744	DYNC2I2	0.00667641	0.923382	0.986581
rho1745	DYNC2LI1	0.149366	0.0304837	0.484608
rho1746	DYNLL1	0.193577	0.00493738	0.266467
rho1747	DYNLT3	-0.145913	0.0345856	0.492752
rho1748	DYNLT5	0.155716	0.024017	0.456719
rho1749	DYRK1B	0.114447	0.0981199	0.620301
rho1750	DYRK3	0.0158483	0.819408	0.967728
rho1751	DYRK4	-0.0377497	0.58646	0.89973
rho1752	DYSF	-0.0777556	0.261731	0.761726
rho1753	DYTN	0.0587976	0.396601	0.817089
rho1754	DZANK1	0.00382034	0.956113	0.992502
rho1755	DZIP1L	-0.0725923	0.29507	0.783976
rho1756	DZIP3	-0.0281529	0.684785	0.928897
rho1757	E2F1	0.0157436	0.82058	0.967728
rho1758	E2F2	0.0880772	0.203653	0.733468
rho1759	E2F3	0.0715513	0.301802	0.785353
rho1760	E2F4	0.0496798	0.473945	0.85284
rho1761	E2F5	-0.05592	0.420156	0.823427
rho1762	E2F6	-0.0256268	0.71197	0.936276
rho1763	E2F7	0.0435137	0.530589	0.87949
rho1764	E2F8	-0.0257208	0.710961	0.936276
rho1765	E4F1	-0.0039692	0.954405	0.992502
rho1766	EARS2	-0.0849025	0.220491	0.746713
rho1767	EBAG9	-0.0194893	0.778889	0.953853
rho1768	EBF1	0.0278806	0.687909	0.92892
rho1769	EBNA1BP2	-0.0728997	0.293024	0.783429
rho1770	EBP	-0.0428393	0.536985	0.88027
rho1771	EBPL	-0.0323949	0.640667	0.915839
rho1772	ECE1	0.0162977	0.814229	0.965107
rho1773	ECE2	-0.0887579	0.200167	0.730311
rho1774	ECH1	0.119404	0.0843136	0.608508
rho1775	ECHDC3	0.12292	0.0755029	0.596781
rho1776	ECHS1	0.18265	0.00796824	0.32457
rho1777	ECI1	0.126143	0.0680969	0.584079
rho1778	ECM1	0.134746	0.0511873	0.552654
rho1779	ECM2	0.0207623	0.764856	0.952944
rho1780	ECSIT	0.113215	0.101817	0.629046
rho1781	ECT2	0.0785603	0.256815	0.758355
rho1782	ECT2L	-0.0364086	0.599837	0.902305
rho1783	EDC3	0.0428396	0.536982	0.88027
rho1784	EDDM13	-0.0562358	0.417531	0.821652
rho1785	EDEM2	-0.148384	0.0316057	0.489209
rho1786	EDF1	0.0934515	0.177301	0.71329
rho1787	EDIL3	-0.134237	0.0520812	0.552885
rho1788	EEF1B2	0.149484	0.0303513	0.484608
rho1789	EEF2	0.0298543	0.667092	0.924413
rho1790	EEF2KMT	-0.0524145	0.449922	0.840789
rho1791	EEFSEC	-0.0434642	0.531058	0.879631
rho1792	EEPD1	0.00300307	0.965495	0.993917
rho1793	EFCAB11	0.123005	0.0752992	0.596781
rho1794	EFCAB12	-0.00702065	0.919445	0.986451
rho1795	EFCAB13	0.024859	0.720233	0.937196
rho1796	EFCAB2	0.035707	0.606889	0.904088
rho1797	EFCAB5	-0.0289537	0.67656	0.926453
rho1798	EFCAB7	-0.0744167	0.283068	0.779878
rho1799	EFCAB8	0.0657717	0.342895	0.80287
rho1800	EFEMP2	0.0376817	0.587134	0.89973
rho1801	EFHB	-0.0249875	0.718848	0.936305
rho1802	EFHC1	-0.0445946	0.520419	0.875188
rho1803	EFHC2	0.00221034	0.9746	0.994691
rho1804	EFHD2	-0.149125	0.030839	0.484608
rho1805	EFNA5	-0.0386308	0.577746	0.896276
rho1806	EFNB1	0.00612199	0.929728	0.988508
rho1807	EFR3B	0.0288473	0.677682	0.926453
rho1808	EGF	0.000726425	0.991651	0.998532
rho1809	EGFL7	0.0291522	0.674469	0.925747
rho1810	EGLN2	0.00149859	0.982777	0.997273
rho1811	EGLN3	-0.0791645	0.253392	0.756466
rho1812	EGR1	0.000187254	0.997848	0.999237
rho1813	EGR2	0.010516	0.879592	0.980977
rho1814	EGR3	0.0601738	0.385623	0.813815
rho1815	EHBP1	-0.0367583	0.596336	0.901909
rho1816	EHBP1L1	-0.106388	0.124325	0.664508
rho1817	EHD1	-0.0135468	0.845153	0.971745
rho1818	EHD3	-0.0761243	0.272136	0.768397
rho1819	EHHADH	-0.00398277	0.954249	0.992502
rho1820	EID2	-0.0338972	0.625249	0.909728
rho1821	EID3	-0.140264	0.0423023	0.522333
rho1822	EIF1AX	0.306705	6.6294e-06	0.00339473
rho1823	EIF1B	-0.0324643	0.63995	0.915713
rho1824	EIF2A	-0.0725913	0.295076	0.783976
rho1825	EIF2AK3	-0.073473	0.289234	0.782114
rho1826	EIF2B2	-0.102792	0.137639	0.673537
rho1827	EIF2B3	-0.10513	0.128864	0.667701
rho1828	EIF2S1	-0.0302955	0.662472	0.923233
rho1829	EIF3C	0.179847	0.00900124	0.336093
rho1830	EIF3I	0.0770021	0.26663	0.767161
rho1831	EIF3J	0.00741255	0.914965	0.98569
rho1832	EIF3L	0.148973	0.0309278	0.484608
rho1833	EIF4E3	0.100244	0.147615	0.683335
rho1834	EIF4EBP1	0.111625	0.106747	0.634385
rho1835	EIF5A	0.143769	0.0374364	0.50307
rho1836	EIF5A2	-0.0697986	0.314094	0.791675
rho1837	EIF6	0.0774514	0.263842	0.763617
rho1838	EIPR1	-0.122942	0.0754515	0.596781
rho1839	ELAPOR1	-0.0117163	0.865971	0.97565
rho1840	ELAPOR2	-0.0600786	0.386376	0.814206
rho1841	ELF4	-0.0556495	0.42241	0.824735
rho1842	ELK1	0.0694094	0.316807	0.791675
rho1843	ELL2	0.0252367	0.716164	0.936276
rho1844	ELMO3	-0.000538568	0.99381	0.998532
rho1845	ELOB	-0.00263239	0.969733	0.994691
rho1846	ELOF1	0.165837	0.0161487	0.413384
rho1847	ELOVL6	-0.0058456	0.932893	0.988762
rho1848	ELOVL7	0.0650549	0.348192	0.803377
rho1849	ELP4	-0.110349	0.110839	0.642313
rho1850	ELP5	0.0811917	0.241401	0.754287
rho1851	ELP6	-0.110307	0.110974	0.642313
rho1852	EMC3	-0.0187377	0.787039	0.956157
rho1853	EMC8	0.0180097	0.795289	0.959191
rho1854	EMD	-0.0581608	0.401745	0.817089
rho1855	EME2	0.0103568	0.881402	0.981158
rho1856	EMID1	0.175082	0.0110315	0.379453
rho1857	EMILIN1	-0.0355542	0.60843	0.904088
rho1858	EMILIN2	-0.0380411	0.583571	0.899141
rho1859	EML2	0.0177121	0.798599	0.959814
rho1860	EML5	0.0405207	0.559264	0.8886
rho1861	EML6	0.0116796	0.866387	0.97565
rho1862	EMP1	0.0550454	0.427472	0.827324
rho1863	EMP3	-0.115623	0.094693	0.618221
rho1864	ENAH	-0.0655659	0.344411	0.80287
rho1865	ENAM	0.0445679	0.520669	0.875188
rho1866	ENC1	0.043876	0.527169	0.877887
rho1867	ENDOD1	0.0244134	0.725045	0.939297
rho1868	ENDOU	-0.0512278	0.460262	0.848232
rho1869	ENDOV	-0.124998	0.0706578	0.591182
rho1870	ENG	-0.113393	0.101275	0.628719
rho1871	ENKD1	0.0292898	0.673021	0.925747
rho1872	ENKUR	-0.0109863	0.87425	0.978991
rho1873	ENO1	0.00491686	0.943494	0.989744
rho1874	ENO2	0.0280021	0.68662	0.92892
rho1875	ENO3	-0.0583796	0.399973	0.817089
rho1876	ENO4	-0.092427	0.182119	0.719346
rho1877	ENOPH1	-0.0347648	0.616418	0.906934
rho1878	ENOX2	-0.0523025	0.450893	0.840797
rho1879	ENPP2	0.00817624	0.906242	0.984846
rho1880	ENPP3	0.0222372	0.748693	0.946127
rho1881	ENPP4	-0.0157185	0.820861	0.967728
rho1882	ENPP5	-0.145237	0.0354411	0.492752
rho1883	ENTPD3	0.0799536	0.248676	0.754591
rho1884	ENTPD5	0.0556858	0.422108	0.824547
rho1885	ENTPD7	0.0218833	0.752562	0.947928
rho1886	ENTR1	-0.00883149	0.898767	0.984846
rho1887	EOLA1	0.00631215	0.927551	0.988055
rho1888	EOLA2	0.00523399	0.9399	0.989076
rho1889	EOMES	-0.117057	0.0906444	0.613772
rho1890	EPAS1	0.0402129	0.562254	0.890458
rho1891	EPB41L4A	-0.00626649	0.928073	0.988249
rho1892	EPB41L5	0.0694345	0.316631	0.791675
rho1893	EPB42	0.0404594	0.559858	0.889146
rho1894	EPCAM	0.085272	0.218482	0.746707
rho1895	EPDR1	0.00633646	0.927273	0.988055
rho1896	EPHA1	0.020368	0.769195	0.952944
rho1897	EPHA4	-0.101452	0.142869	0.68068
rho1898	EPHB1	-0.00812502	0.906827	0.984846
rho1899	EPHB2	-0.0264233	0.703433	0.933181
rho1900	EPHB4	0.124382	0.0720669	0.596373
rho1901	EPHB6	0.0146781	0.832538	0.968604
rho1902	EPHX1	-0.0841252	0.224761	0.751868
rho1903	EPHX2	-0.0676757	0.329075	0.799569
rho1904	EPM2A	-0.0436042	0.529734	0.879437
rho1905	EPN2	0.00783826	0.910101	0.985184
rho1906	EPOR	0.0307432	0.657797	0.920146
rho1907	EPPK1	-0.0979196	0.157385	0.694973
rho1908	EPS8	-0.131702	0.0567202	0.562625
rho1909	EPS8L1	-0.0322583	0.642076	0.916575
rho1910	EPS8L2	0.0549784	0.428036	0.82756
rho1911	EPSTI1	0.351816	1.9866e-07	0.000178024
rho1912	ERAL1	-0.0597776	0.388764	0.814991
rho1913	ERBB2	-0.159684	0.0206074	0.443748
rho1914	ERCC1	0.0596044	0.390143	0.814991
rho1915	ERCC2	0.0518652	0.454692	0.844041
rho1916	ERCC4	-0.0803991	0.246041	0.754287
rho1917	ERCC5	-0.0649786	0.348759	0.803377
rho1918	ERCC8	-0.0524261	0.449822	0.840789
rho1919	EREG	0.156259	0.0235239	0.45334
rho1920	ERF	-0.0176953	0.798786	0.959814
rho1921	ERFE	0.0460839	0.506571	0.867822
rho1922	ERG	0.0804671	0.245641	0.754287
rho1923	ERG28	-0.00240563	0.972357	0.994691
rho1924	ERI2	-0.00225859	0.974046	0.994691
rho1925	ERI3	0.0520631	0.452971	0.842503
rho1926	ERMAP	0.0314028	0.650934	0.917626
rho1927	ERMARD	-0.0337079	0.627182	0.909758
rho1928	ERMN	-0.0191888	0.782212	0.954421
rho1929	ERO1B	-0.115869	0.0939877	0.618221
rho1930	ERP27	-0.0286797	0.679451	0.926453
rho1931	ERRFI1	0.0222697	0.748338	0.945845
rho1932	ERV3.1	0.0116848	0.866329	0.97565
rho1933	ERVFRD.1	-0.0938042	0.175664	0.712405
rho1934	ERVK3.1	-0.0717438	0.300765	0.785353
rho1935	ERVW.1	-0.0114507	0.868982	0.976864
rho1936	ESAM	-0.0768722	0.267441	0.767161
rho1937	ESCO2	0.0433906	0.531754	0.879793
rho1938	ESF1	-0.0804735	0.245603	0.754287
rho1939	ESPL1	-0.0511162	0.461241	0.849329
rho1940	ESPN	0.0233092	0.737013	0.94314
rho1941	ESR1	0.0336952	0.627312	0.909758
rho1942	ESR2	-0.0395718	0.568508	0.893434
rho1943	ESRP2	-0.0314409	0.650538	0.917626
rho1944	ESRRA	0.0193017	0.780962	0.954243
rho1945	ESS2	-0.0692692	0.317787	0.791675
rho1946	ESYT1	-0.0127888	0.853834	0.972536
rho1947	ETAA1	-0.111091	0.108446	0.637252
rho1948	ETFB	-0.0408804	0.555778	0.885694
rho1949	ETFBKMT	-0.00752614	0.913667	0.98569
rho1950	ETHE1	-0.115497	0.0950549	0.618221
rho1951	ETS1	-0.0158896	0.818945	0.96748
rho1952	ETS2	-0.020947	0.762639	0.952067
rho1953	ETV4	0.0530156	0.444735	0.835675
rho1954	ETV5	-0.0811243	0.241793	0.754287
rho1955	ETV7	0.0192799	0.781204	0.954243
rho1956	EVA1C	-0.025427	0.714118	0.936276
rho1957	EVC	0.0630085	0.363597	0.805337
rho1958	EVC2	-0.0313676	0.651299	0.917626
rho1959	EVI2B	0.116882	0.0911306	0.613772
rho1960	EVI5L	-0.056813	0.41276	0.820597
rho1961	EVL	0.117296	0.0899739	0.613772
rho1962	EVPL	0.101711	0.141849	0.680546
rho1963	EXD2	-0.0636456	0.358756	0.805337
rho1964	EXD3	0.00422883	0.951426	0.992502
rho1965	EXO1	0.0865096	0.211847	0.740845
rho1966	EXOG	-0.159536	0.0207263	0.44487
rho1967	EXOSC1	0.00740931	0.915002	0.98569
rho1968	EXOSC2	-0.1555	0.0242162	0.456859
rho1969	EXOSC3	-0.0968186	0.162129	0.700598
rho1970	EXOSC5	-0.107015	0.12211	0.662183
rho1971	EXOSC6	0.0800375	0.248179	0.754591
rho1972	EXOSC7	-0.0542422	0.434256	0.830265
rho1973	EXOSC8	-0.0882514	0.202583	0.732382
rho1974	EXOSC9	-0.0275823	0.691076	0.929412
rho1975	EXPH5	-0.0899403	0.194215	0.72628
rho1976	EXT1	0.16632	0.0158371	0.413061
rho1977	EXTL2	-0.153438	0.0261867	0.469767
rho1978	EYS	-0.0200452	0.772751	0.952944
rho1979	EZR	0.0347109	0.616692	0.906934
rho1980	F11R	-0.0282462	0.684034	0.928582
rho1981	F12	-0.0710415	0.305534	0.787619
rho1982	F13A1	-0.0542303	0.434358	0.830265
rho1983	F2R	-0.0184936	0.789915	0.956867
rho1984	F2RL2	-0.0481181	0.487972	0.858261
rho1985	F2RL3	-0.0145371	0.834123	0.968604
rho1986	F5	0.10554	0.127373	0.667701
rho1987	F8	0.17181	0.0126499	0.384124
rho1988	FAAH	-0.113108	0.102141	0.62952
rho1989	FAAP100	-0.0299909	0.66566	0.923801
rho1990	FAAP20	0.0194662	0.779144	0.954003
rho1991	FAAP24	-0.0323424	0.641208	0.915966
rho1992	FABP3	-0.0612811	0.376925	0.809085
rho1993	FABP5	0.0693025	0.317554	0.791675
rho1994	FABP6	-0.03015	0.663993	0.923587
rho1995	FADS1	-0.15492	0.024757	0.462813
rho1996	FADS2	-0.106615	0.123518	0.664276
rho1997	FADS3	-0.0250594	0.718074	0.936276
rho1998	FAH	0.0248349	0.720494	0.937196
[truncated: 5,170 more rows]

## Sheet: Data File 04
	column	correlation	p_value	fdr
rho	HALLMARK_ADIPOGENESIS	0.132097	0.0560259	0.305295
rho1	HALLMARK_ALLOGRAFT_REJECTION	0.0720619	0.298359	0.497266
rho2	HALLMARK_ANDROGEN_RESPONSE	0.130475	0.0591319	0.305295
rho3	HALLMARK_ANGIOGENESIS	-0.0296728	0.668748	0.777614
rho4	HALLMARK_APICAL_JUNCTION	-0.0924472	0.181875	0.395382
rho5	HALLMARK_APICAL_SURFACE	-0.0421875	0.542903	0.70813
rho6	HALLMARK_APOPTOSIS	-0.090142	0.19305	0.402188
rho7	HALLMARK_BILE_ACID_METABOLISM	-0.0351437	0.612303	0.746711
rho8	HALLMARK_CHOLESTEROL_HOMEOSTASIS	-0.0130648	0.850597	0.904891
rho9	HALLMARK_COAGULATION	-0.077718	0.261962	0.46779
rho10	HALLMARK_COMPLEMENT	-0.00939639	0.892245	0.929422
rho11	HALLMARK_DNA_REPAIR	0.108073	0.118385	0.328848
rho12	HALLMARK_E2F_TARGETS	-0.0505791	0.465658	0.643657
rho13	HALLMARK_EPITHELIAL_MESENCHYMAL_TRANSITION	-0.0526497	0.447577	0.641428
rho14	HALLMARK_ESTROGEN_RESPONSE_EARLY	-0.0984428	0.155057	0.369183
rho15	HALLMARK_ESTROGEN_RESPONSE_LATE	-0.00306518	0.964759	0.974485
rho16	HALLMARK_FATTY_ACID_METABOLISM	0.127376	0.0654583	0.305295
rho17	HALLMARK_G2M_CHECKPOINT	0.0147519	0.831574	0.903885
rho18	HALLMARK_GLYCOLYSIS	0.104847	0.129831	0.341662
rho19	HALLMARK_HEDGEHOG_SIGNALING	-0.0190642	0.783419	0.881235
rho20	HALLMARK_HEME_METABOLISM	0.0638829	0.356671	0.557298
rho21	HALLMARK_HYPOXIA	-0.18752	0.00649066	0.0811332
rho22	HALLMARK_IL2_STAT5_SIGNALING	-0.0837486	0.22665	0.435865
rho23	HALLMARK_IL6_JAK_STAT3_SIGNALING	-0.162295	0.0186876	0.186876
rho24	HALLMARK_INFLAMMATORY_RESPONSE	-0.110783	0.109395	0.328848
rho25	HALLMARK_INTERFERON_ALPHA_RESPONSE	0.141099	0.0411499	0.304432
rho26	HALLMARK_INTERFERON_GAMMA_RESPONSE	0.102324	0.139362	0.348406
rho27	HALLMARK_KRAS_SIGNALING_DN	0.0743204	0.283442	0.488692
rho28	HALLMARK_KRAS_SIGNALING_UP	-0.0336081	0.627935	0.747541
rho29	HALLMARK_MITOTIC_SPINDLE	-0.0393809	0.570085	0.712606
rho30	HALLMARK_MTORC1_SIGNALING	0.109961	0.112062	0.328848
rho31	HALLMARK_MYC_TARGETS_V1	0.119258	0.0846993	0.325766
rho32	HALLMARK_MYC_TARGETS_V2	0.0493805	0.476306	0.643657
rho33	HALLMARK_MYOGENESIS	-0.0664732	0.337477	0.544317
rho34	HALLMARK_NOTCH_SIGNALING	-0.0181909	0.793112	0.881235
rho35	HALLMARK_OXIDATIVE_PHOSPHORYLATION	0.196589	0.0042969	0.071615
rho36	HALLMARK_P53_PATHWAY	-0.123873	0.0732709	0.305295
rho37	HALLMARK_PANCREAS_BETA_CELLS	0.09465	0.17165	0.390114
rho38	HALLMARK_PEROXISOME	0.108275	0.117695	0.328848
rho39	HALLMARK_PI3K_AKT_MTOR_SIGNALING	-0.0524852	0.448999	0.641428
rho40	HALLMARK_PROTEIN_SECRETION	0.140097	0.0426204	0.304432
rho41	HALLMARK_REACTIVE_OXYGEN_SPECIES_PATHWAY	-0.00221903	0.974485	0.974485
rho42	HALLMARK_SPERMATOGENESIS	0.0412053	0.552342	0.70813
rho43	HALLMARK_TGF_BETA_SIGNALING	-0.0820965	0.235969	0.43698
rho44	HALLMARK_TNFA_SIGNALING_VIA_NFKB	-0.206501	0.00268362	0.0670905
rho45	HALLMARK_UNFOLDED_PROTEIN_RESPONSE	0.109891	0.112292	0.328848
rho46	HALLMARK_UV_RESPONSE_DN	0.0575348	0.406532	0.615957
rho47	HALLMARK_UV_RESPONSE_UP	-0.124476	0.0718728	0.305295
rho48	HALLMARK_WNT_BETA_CATENIN_SIGNALING	-0.218033	0.00151107	0.0670905
rho49	HALLMARK_XENOBIOTIC_METABOLISM	0.0873094	0.207458	0.414916

## Sheet: Data File 05
	Var1	Var2	value	p_unadj	fdr
337	Ciliated_BAL	CD4_blood	0.114875	0.0968631	0.387452
338	Club_BAL	CD4_blood	0.147703	0.0324042	0.304536
339	Goblet_BAL	CD4_blood	0.141728	0.0401756	0.351536
340	AlveolarEpithelialType2_BAL	CD4_blood	0.102378	0.13924	0.487339
341	Basal_BAL	CD4_blood	0.0508657	0.463443	0.720912
342	AlveolarEpithelialType1_BAL	CD4_blood	-0.0894825	0.196504	0.551906
343	NaturalKiller_BAL	CD4_blood	-0.0323626	0.640999	0.801249
344	CD8_BAL	CD4_blood	-0.177788	0.00983405	0.219799
345	CD4_BAL	CD4_blood	-0.123185	0.0748717	0.387452
346	Monocyte_BAL	CD4_blood	0.060267	0.384886	0.685577
347	Neutrophil_BAL	CD4_blood	-0.127825	0.0644723	0.387452
348	Basophil_Mast_BAL	CD4_blood	0.0402436	0.561956	0.729312
349	Dendritic_BAL	CD4_blood	0.159184	0.0210127	0.294177
350	B_cell_BAL	CD4_blood	-0.167326	0.0152051	0.259892
361	Ciliated_BAL	CD8_blood	-0.125401	0.069746	0.387452
362	Club_BAL	CD8_blood	-0.128266	0.0635488	0.387452
363	Goblet_BAL	CD8_blood	0.0939887	0.174813	0.551906
364	AlveolarEpithelialType2_BAL	CD8_blood	-0.0208017	0.764422	0.869491
365	Basal_BAL	CD8_blood	-0.0202839	0.770121	0.869491
366	AlveolarEpithelialType1_BAL	CD8_blood	-0.076031	0.272726	0.644711
367	NaturalKiller_BAL	CD8_blood	0.127425	0.0653205	0.387452
368	CD8_BAL	CD8_blood	0.110608	0.109997	0.412568
369	CD4_BAL	CD8_blood	-0.0606821	0.381615	0.685577
370	Monocyte_BAL	CD8_blood	0.0295801	0.669969	0.815614
371	Neutrophil_BAL	CD8_blood	0.178902	0.0093752	0.219799
372	Basophil_Mast_BAL	CD8_blood	-0.0612212	0.377391	0.685577
373	Dendritic_BAL	CD8_blood	0.0710406	0.30554	0.668368
374	B_cell_BAL	CD8_blood	-0.0600174	0.386861	0.685577
385	Ciliated_BAL	GD_Tcell_blood	0.116834	0.0912652	0.387452
386	Club_BAL	GD_Tcell_blood	0.0898257	0.194786	0.551906
387	Goblet_BAL	GD_Tcell_blood	-0.0554563	0.424026	0.7177
388	AlveolarEpithelialType2_BAL	GD_Tcell_blood	0.0655727	0.34436	0.685577
389	Basal_BAL	GD_Tcell_blood	0.0403955	0.560479	0.729312
390	AlveolarEpithelialType1_BAL	GD_Tcell_blood	0.122761	0.0758847	0.387452
391	NaturalKiller_BAL	GD_Tcell_blood	-0.0762231	0.271513	0.644711
392	CD8_BAL	GD_Tcell_blood	0.00579985	0.933417	0.959158
393	CD4_BAL	GD_Tcell_blood	0.0463666	0.503964	0.729312
394	Monocyte_BAL	GD_Tcell_blood	-0.0427414	0.537917	0.729312
395	Neutrophil_BAL	GD_Tcell_blood	-0.156076	0.0236893	0.3015
396	Basophil_Mast_BAL	GD_Tcell_blood	0.0725805	0.295148	0.655884
397	Dendritic_BAL	GD_Tcell_blood	-0.0472667	0.495712	0.729312
398	B_cell_BAL	GD_Tcell_blood	0.0864633	0.212093	0.582215
409	Ciliated_BAL	NaturalKiller_blood	0.0636327	0.358854	0.685577
410	Club_BAL	NaturalKiller_blood	0.0206368	0.766235	0.869491
411	Goblet_BAL	NaturalKiller_blood	0.120466	0.0815709	0.387452
412	AlveolarEpithelialType2_BAL	NaturalKiller_blood	0.147514	0.0326289	0.304536
413	Basal_BAL	NaturalKiller_blood	0.0387027	0.577038	0.734412
414	AlveolarEpithelialType1_BAL	NaturalKiller_blood	-0.043891	0.527028	0.729312
415	NaturalKiller_BAL	NaturalKiller_blood	0.0545873	0.431334	0.7177
416	CD8_BAL	NaturalKiller_blood	-0.112237	0.104827	0.407659
417	CD4_BAL	NaturalKiller_blood	-0.117289	0.0900001	0.387452
418	Monocyte_BAL	NaturalKiller_blood	0.0529021	0.445712	0.7177
419	Neutrophil_BAL	NaturalKiller_blood	-0.039642	0.567821	0.729312
420	Basophil_Mast_BAL	NaturalKiller_blood	0.115758	0.0943056	0.387452
421	Dendritic_BAL	NaturalKiller_blood	0.125013	0.0706222	0.387452
422	B_cell_BAL	NaturalKiller_blood	-0.092099	0.183682	0.551906
433	Ciliated_BAL	Monocyte_blood	0.115083	0.0962551	0.387452
434	Club_BAL	Monocyte_blood	0.0683856	0.324015	0.680024
435	Goblet_BAL	Monocyte_blood	0.0791773	0.253315	0.644711
436	AlveolarEpithelialType2_BAL	Monocyte_blood	0.0204875	0.767878	0.869491
437	Basal_BAL	Monocyte_blood	0.0640752	0.355515	0.685577
438	AlveolarEpithelialType1_BAL	Monocyte_blood	-0.0908754	0.189599	0.551906
439	NaturalKiller_BAL	Monocyte_blood	0.0141066	0.838968	0.905653
440	CD8_BAL	Monocyte_blood	-0.114951	0.0966405	0.387452
441	CD4_BAL	Monocyte_blood	-0.117099	0.0905276	0.387452
442	Monocyte_BAL	Monocyte_blood	0.000977113	0.98877	0.98877
443	Neutrophil_BAL	Monocyte_blood	-0.0899986	0.193924	0.551906
444	Basophil_Mast_BAL	Monocyte_blood	0.0740345	0.285554	0.6448
445	Dendritic_BAL	Monocyte_blood	0.0933108	0.177957	0.551906
446	B_cell_BAL	Monocyte_blood	-0.131722	0.056683	0.387452
457	Ciliated_BAL	B_cell_blood	-0.18876	0.00607362	0.219799
458	Club_BAL	B_cell_blood	-0.175171	0.01099	0.219799
459	Goblet_BAL	B_cell_blood	-0.0522286	0.451534	0.718349
460	AlveolarEpithelialType2_BAL	B_cell_blood	-0.147954	0.0321076	0.304536
461	Basal_BAL	B_cell_blood	-0.0683111	0.324543	0.680024
462	AlveolarEpithelialType1_BAL	B_cell_blood	-0.0681849	0.32544	0.680024
463	NaturalKiller_BAL	B_cell_blood	0.0428855	0.536546	0.729312
464	CD8_BAL	B_cell_blood	0.233841	0.000635642	0.044495
465	CD4_BAL	B_cell_blood	0.0299942	0.665625	0.815614
466	Monocyte_BAL	B_cell_blood	0.0488375	0.481483	0.724814
467	Neutrophil_BAL	B_cell_blood	0.284252	2.89993e-05	0.0040599
468	Basophil_Mast_BAL	B_cell_blood	-0.0510015	0.462248	0.720912
469	Dendritic_BAL	B_cell_blood	-0.0528688	0.445999	0.7177
470	B_cell_BAL	B_cell_blood	0.0621388	0.37027	0.685577
481	Ciliated_BAL	Neutrophil_blood	0.00534706	0.938604	0.959158
482	Club_BAL	Neutrophil_blood	0.00833255	0.904458	0.952061
483	Goblet_BAL	Neutrophil_blood	-0.16499	0.0167073	0.259892
484	AlveolarEpithelialType2_BAL	Neutrophil_blood	-0.0118342	0.864635	0.917037
485	Basal_BAL	Neutrophil_blood	-0.0214815	0.756961	0.869491
486	AlveolarEpithelialType1_BAL	Neutrophil_blood	0.117451	0.0895561	0.387452
487	NaturalKiller_BAL	Neutrophil_blood	-0.0748429	0.280312	0.644711
488	CD8_BAL	Neutrophil_blood	-0.0422459	0.542645	0.729312
489	CD4_BAL	Neutrophil_blood	0.150406	0.0293319	0.304536
490	Monocyte_BAL	Neutrophil_blood	-0.0624459	0.367905	0.685577
491	Neutrophil_BAL	Neutrophil_blood	-0.0991499	0.152209	0.519737
492	Basophil_Mast_BAL	Neutrophil_blood	-0.0288695	0.677448	0.817609
493	Dendritic_BAL	Neutrophil_blood	-0.182163	0.00813986	0.219799
494	B_cell_BAL	Neutrophil_blood	0.109999	0.111983	0.412568
505	Ciliated_BAL	nonclassical_monocyte_blood	0.104025	0.132957	0.477282
506	Club_BAL	nonclassical_monocyte_blood	0.0560507	0.419068	0.7177
507	Goblet_BAL	nonclassical_monocyte_blood	-0.0409622	0.554987	0.729312
508	AlveolarEpithelialType2_BAL	nonclassical_monocyte_blood	-0.0173486	0.802647	0.89183
509	Basal_BAL	nonclassical_monocyte_blood	0.039642	0.567822	0.729312
510	AlveolarEpithelialType1_BAL	nonclassical_monocyte_blood	0.136776	0.0477539	0.387452
511	NaturalKiller_BAL	nonclassical_monocyte_blood	-0.0747503	0.28091	0.644711
512	CD8_BAL	nonclassical_monocyte_blood	0.0133556	0.847433	0.905653
513	CD4_BAL	nonclassical_monocyte_blood	0.0981358	0.156466	0.521553
514	Monocyte_BAL	nonclassical_monocyte_blood	-0.0775086	0.263488	0.644711
515	Neutrophil_BAL	nonclassical_monocyte_blood	-0.127687	0.0647647	0.387452
516	Basophil_Mast_BAL	nonclassical_monocyte_blood	-0.0253185	0.715284	0.84151
517	Dendritic_BAL	nonclassical_monocyte_blood	-0.0627421	0.365633	0.685577
518	B_cell_BAL	nonclassical_monocyte_blood	0.0658948	0.34199	0.685577
529	Ciliated_BAL	platelet_blood	0.0066874	0.923257	0.959158
530	Club_BAL	platelet_blood	0.061574	0.374643	0.685577
531	Goblet_BAL	platelet_blood	0.00600297	0.931091	0.959158
532	AlveolarEpithelialType2_BAL	platelet_blood	0.0489082	0.480848	0.724814
533	Basal_BAL	platelet_blood	0.013794	0.842489	0.905653
534	AlveolarEpithelialType1_BAL	platelet_blood	-0.0278304	0.688442	0.820978
535	NaturalKiller_BAL	platelet_blood	0.053659	0.439222	0.7177
536	CD8_BAL	platelet_blood	-0.0415721	0.549106	0.729312
537	CD4_BAL	platelet_blood	0.0274984	0.691968	0.820978
538	Monocyte_BAL	platelet_blood	-0.0151518	0.827216	0.905653
539	Neutrophil_BAL	platelet_blood	0.0330189	0.634244	0.799947
540	Basophil_Mast_BAL	platelet_blood	-0.0457266	0.509876	0.729312
541	Dendritic_BAL	platelet_blood	-0.00163454	0.981215	0.988274
542	B_cell_BAL	platelet_blood	0.0193179	0.780783	0.874477
553	Ciliated_BAL	reg_Tcell_blood	-0.00363965	0.958187	0.972074
554	Club_BAL	reg_Tcell_blood	0.089362	0.197109	0.551906
555	Goblet_BAL	reg_Tcell_blood	-0.0137898	0.842537	0.905653
556	AlveolarEpithelialType2_BAL	reg_Tcell_blood	0.0465328	0.502435	0.729312
557	Basal_BAL	reg_Tcell_blood	-0.0428754	0.536641	0.729312
558	AlveolarEpithelialType1_BAL	reg_Tcell_blood	0.0536965	0.438901	0.7177
559	NaturalKiller_BAL	reg_Tcell_blood	-0.0563134	0.416888	0.7177
560	CD8_BAL	reg_Tcell_blood	0.0415948	0.548888	0.729312
561	CD4_BAL	reg_Tcell_blood	0.0303025	0.662398	0.815614
562	Monocyte_BAL	reg_Tcell_blood	-0.0760613	0.272534	0.644711
563	Neutrophil_BAL	reg_Tcell_blood	-0.077937	0.26085	0.644711
564	Basophil_Mast_BAL	reg_Tcell_blood	-0.0761582	0.271923	0.644711
565	Dendritic_BAL	reg_Tcell_blood	-0.0490825	0.479284	0.724814
566	B_cell_BAL	reg_Tcell_blood	0.0795395	0.251144	0.644711

## Sheet: Data File 06
Pair	Chain_Type	Clonotype_count_BAL	Read_Count_BAL	Clonotype_count_Blood	Read_Count_Blood	Shared_BAL_Blood_CDR3_Count
Sample 001	IGH	0	0	3	101	0
Sample 002	IGH	0	0	1244	7573	0
Sample 003	IGH	0	0	0	0	0
Sample 004	IGH	0	0	916	21739	0
Sample 005	IGH	0	0	0	0	0
Sample 006	IGH	0	0	5	17	0
Sample 007	IGH	0	0	0	0	0
Sample 008	IGH	2	4	0	0	0
Sample 009	IGH	0	0	0	0	0
Sample 010	IGH	0	0	2	17	0
Sample 011	IGH	0	0	48	296	0
Sample 012	IGH	0	0	0	0	0
Sample 013	IGH	0	0	0	0	0
Sample 014	IGH	0	0	0	0	0
Sample 015	IGH	0	0	0	0	0
Sample 016	IGH	0	0	0	0	0
Sample 017	IGH	0	0	51	315	0
Sample 018	IGH	0	0	3	6	0
Sample 019	IGH	0	0	1	6	0
Sample 020	IGH	1	2	176	1077	0
Sample 021	IGH	0	0	28	163	0
Sample 022	IGH	0	0	105	763	0
Sample 023	IGH	0	0	686	3875	0
Sample 024	IGH	0	0	0	0	0
Sample 025	IGH	0	0	36	173	0
Sample 026	IGH	0	0	426	3718	0
Sample 027	IGH	0	0	0	0	0
Sample 028	IGH	0	0	185	2796	0
Sample 029	IGH	0	0	0	0	0
Sample 030	IGH	0	0	0	0	0
Sample 031	IGH	8	34	74	2753	1
Sample 032	IGH	0	0	0	0	0
Sample 033	IGH	0	0	0	0	0
Sample 034	IGH	0	0	3	41	0
Sample 035	IGH	0	0	0	0	0
Sample 036	IGH	0	0	0	0	0
Sample 037	IGH	0	0	6	33	0
Sample 038	IGH	0	0	0	0	0
Sample 039	IGH	0	0	0	0	0
Sample 040	IGH	0	0	27	261	0
Sample 041	IGH	0	0	0	0	0
Sample 042	IGH	0	0	0	0	0
Sample 043	IGH	0	0	0	0	0
Sample 044	IGH	0	0	9	38	0
Sample 045	IGH	0	0	1	16	0
Sample 046	IGH	0	0	0	0	0
Sample 047	IGH	0	0	162	721	0
Sample 048	IGH	0	0	7	99	0
Sample 049	IGH	0	0	16	88	0
Sample 050	IGH	0	0	2	4	0
Sample 051	IGH	0	0	86	275	0
Sample 052	IGH	0	0	46	195	0
Sample 053	IGH	0	0	113	454	0
Sample 054	IGH	0	0	35	110	0
Sample 055	IGH	0	0	304	3145	0
Sample 056	IGH	0	0	152	452	0
Sample 057	IGH	2	5	18	86	0
Sample 058	IGH	0	0	0	0	0
Sample 059	IGH	1	3	44	163	0
Sample 060	IGH	0	0	0	0	0
Sample 061	IGH	0	0	1	2	0
Sample 062	IGH	0	0	117	942	0
Sample 063	IGH	0	0	0	0	0
Sample 064	IGH	1	3	0	0	0
Sample 065	IGH	0	0	0	0	0
Sample 066	IGH	1	2	77	420	0
Sample 067	IGH	0	0	4	12	0
Sample 068	IGH	0	0	1	4	0
Sample 069	IGH	0	0	0	0	0
Sample 070	IGH	0	0	2	4	0
Sample 071	IGH	0	0	0	0	0
Sample 072	IGH	0	0	0	0	0
Sample 073	IGH	0	0	0	0	0
Sample 074	IGH	0	0	832	4086	0
Sample 075	IGH	0	0	0	0	0
Sample 076	IGH	0	0	349	2375	0
Sample 077	IGH	1	10	0	0	0
Sample 078	IGH	0	0	0	0	0
Sample 079	IGH	0	0	0	0	0
Sample 080	IGH	0	0	1	2	0
Sample 081	IGH	0	0	8	87	0
Sample 082	IGH	0	0	183	816	0
Sample 083	IGH	0	0	166	1353	0
Sample 084	IGH	4	8	240	4175	0
Sample 085	IGH	0	0	0	0	0
Sample 086	IGH	0	0	0	0	0
Sample 087	IGH	0	0	17	107	0
Sample 088	IGH	0	0	8	132	0
Sample 089	IGH	0	0	1	7	0
Sample 090	IGH	0	0	4	151	0
Sample 091	IGH	0	0	355	2710	0
Sample 092	IGH	0	0	0	0	0
Sample 093	IGH	0	0	9	172	0
Sample 094	IGH	0	0	2	33	0
Sample 095	IGH	0	0	0	0	0
Sample 096	IGH	0	0	2	20	0
Sample 097	IGH	0	0	101	1615	0
Sample 098	IGH	0	0	14	125	0
Sample 099	IGH	0	0	36	201	0
Sample 100	IGH	0	0	1	5	0
Sample 101	IGH	0	0	300	3013	0
Sample 102	IGH	0	0	0	0	0
Sample 103	IGH	0	0	0	0	0
Sample 104	IGH	0	0	2	12	0
Sample 105	IGH	0	0	1	5	0
Sample 106	IGH	0	0	1	3	0
Sample 107	IGH	0	0	0	0	0
Sample 108	IGH	0	0	0	0	0
Sample 109	IGH	0	0	0	0	0
Sample 110	IGH	0	0	64	430	0
Sample 111	IGH	2	13	114	2231	1
Sample 112	IGH	0	0	87	482	0
Sample 113	IGH	0	0	5	20	0
Sample 114	IGH	0	0	620	2950	0
Sample 115	IGH	0	0	11	79	0
Sample 116	IGH	0	0	0	0	0
Sample 117	IGH	0	0	60	260	0
Sample 118	IGH	2	4	549	2861	1
Sample 119	IGH	1	2	111	396	0
Sample 120	IGH	0	0	1	2	0
Sample 121	IGH	0	0	0	0	0
Sample 122	IGH	0	0	2	9	0
Sample 123	IGH	0	0	298	2224	0
Sample 124	IGH	0	0	534	2738	0
Sample 125	IGH	0	0	1	12	0
Sample 126	IGH	0	0	155	536	0
Sample 127	IGH	0	0	4	13	0
Sample 128	IGH	0	0	7	37	0
Sample 129	IGH	0	0	3	10	0
Sample 130	IGH	0	0	0	0	0
Sample 131	IGH	0	0	0	0	0
Sample 132	IGH	0	0	11	26	0
Sample 133	IGH	0	0	0	0	0
Sample 134	IGH	0	0	4	26	0
Sample 135	IGH	0	0	0	0	0
Sample 136	IGH	0	0	18	50	0
Sample 137	IGH	0	0	19	166	0
Sample 138	IGH	0	0	66	178	0
Sample 139	IGH	0	0	84	496	0
Sample 140	IGH	0	0	0	0	0
Sample 141	IGH	0	0	0	0	0
Sample 142	IGH	0	0	1	2	0
Sample 143	IGH	0	0	21	202	0
Sample 144	IGH	0	0	69	1422	0
Sample 145	IGH	1	2	681	13614	1
Sample 146	IGH	2	6	193	2139	0
Sample 147	IGH	3	6	361	1585	0
Sample 148	IGH	0	0	20	84	0
Sample 149	IGH	0	0	0	0	0
Sample 150	IGH	0	0	1	5	0
Sample 151	IGH	0	0	112	585	0
Sample 152	IGH	0	0	50	1574	0
Sample 153	IGH	0	0	170	1692	0
Sample 154	IGH	0	0	0	0	0
Sample 155	IGH	0	0	6	51	0
Sample 156	IGH	0	0	4	42	0
Sample 157	IGH	0	0	2	9	0
Sample 158	IGH	0	0	0	0	0
Sample 159	IGH	0	0	38	856	0
Sample 160	IGH	0	0	29	1304	0
Sample 161	IGH	4	10	631	7725	0
Sample 162	IGH	0	0	65	286	0
Sample 163	IGH	0	0	45	539	0
Sample 164	IGH	0	0	119	497	0
Sample 165	IGH	0	0	51	1661	0
Sample 166	IGH	0	0	1	4	0
Sample 167	IGH	0	0	56	752	0
Sample 168	IGH	0	0	10	348	0
Sample 169	IGH	0	0	288	1670	0
Sample 170	IGH	0	0	2	24	0
Sample 171	IGH	0	0	0	0	0
Sample 172	IGH	0	0	8	129	0
Sample 173	IGH	0	0	48	425	0
Sample 174	IGH	0	0	127	407	0
Sample 175	IGH	0	0	502	5200	0
Sample 176	IGH	0	0	1	2	0
Sample 177	IGH	0	0	2	10	0
Sample 178	IGH	0	0	0	0	0
Sample 179	IGH	0	0	446	2455	0
Sample 180	IGH	0	0	0	0	0
Sample 181	IGH	0	0	15	489	0
Sample 182	IGH	0	0	183	2530	0
Sample 183	IGH	0	0	26	476	0
Sample 184	IGH	0	0	1	5	0
Sample 185	IGH	0	0	0	0	0
Sample 186	IGH	0	0	0	0	0
Sample 187	IGH	0	0	0	0	0
Sample 188	IGH	0	0	3	56	0
Sample 189	IGH	0	0	4	60	0
Sample 190	IGH	0	0	0	0	0
Sample 191	IGH	0	0	0	0	0
Sample 192	IGH	0	0	0	0	0
Sample 193	IGH	0	0	1	6	0
Sample 194	IGH	0	0	3	8	0
Sample 195	IGH	0	0	0	0	0
Sample 196	IGH	0	0	0	0	0
Sample 197	IGH	0	0	44	173	0
Sample 198	IGH	0	0	123	463	0
Sample 199	IGH	0	0	1	2	0
Sample 200	IGH	0	0	2	97	0
Sample 201	IGH	0	0	40	189	0
Sample 202	IGH	0	0	0	0	0
Sample 203	IGH	0	0	6	72	0
Sample 204	IGH	3	21	660	6841	0
Sample 205	IGH	0	0	17	174	0
Sample 206	IGH	0	0	63	221	0
Sample 207	IGH	0	0	232	1809	0
Sample 208	IGH	0	0	0	0	0
Sample 209	IGH	0	0	0	0	0
Sample 210	IGH	0	0	3	7	0
Sample 001	IGK	0	0	2	283	0
Sample 002	IGK	0	0	29	6552	0
Sample 003	IGK	0	0	0	0	0
Sample 004	IGK	0	0	23	30566	0
Sample 005	IGK	0	0	0	0	0
Sample 006	IGK	0	0	4	33	0
Sample 007	IGK	0	0	0	0	0
Sample 008	IGK	0	0	0	0	0
Sample 009	IGK	0	0	1	20	0
Sample 010	IGK	0	0	2	58	0
Sample 011	IGK	0	0	6	356	0
Sample 012	IGK	0	0	1	5	0
Sample 013	IGK	0	0	0	0	0
Sample 014	IGK	0	0	0	0	0
Sample 015	IGK	0	0	0	0	0
Sample 016	IGK	0	0	0	0	0
Sample 017	IGK	0	0	4	221	0
Sample 018	IGK	0	0	0	0	0
Sample 019	IGK	0	0	0	0	0
Sample 020	IGK	0	0	12	1763	0
Sample 021	IGK	0	0	6	290	0
Sample 022	IGK	0	0	9	1716	0
Sample 023	IGK	0	0	26	4445	0
Sample 024	IGK	0	0	0	0	0
Sample 025	IGK	0	0	4	118	0
Sample 026	IGK	0	0	20	4431	0
Sample 027	IGK	0	0	0	0	0
Sample 028	IGK	0	0	8	3414	0
Sample 029	IGK	0	0	1	13	0
Sample 030	IGK	0	0	3	10	0
Sample 031	IGK	3	17	16	7343	0
Sample 032	IGK	0	0	2	39	0
Sample 033	IGK	0	0	1	25	0
Sample 034	IGK	0	0	5	112	0
Sample 035	IGK	0	0	0	0	0
Sample 036	IGK	0	0	1	10	0
Sample 037	IGK	0	0	3	88	0
Sample 038	IGK	0	0	1	14	0
Sample 039	IGK	0	0	0	0	0
Sample 040	IGK	0	0	4	275	0
Sample 041	IGK	0	0	0	0	0
Sample 042	IGK	0	0	2	11	0
Sample 043	IGK	0	0	0	0	0
Sample 044	IGK	0	0	3	51	0
Sample 045	IGK	0	0	0	0	0
Sample 046	IGK	0	0	0	0	0
Sample 047	IGK	0	0	7	591	0
Sample 048	IGK	0	0	3	64	0
Sample 049	IGK	0	0	6	107	0
Sample 050	IGK	0	0	1	8	0
Sample 051	IGK	0	0	9	440	0
Sample 052	IGK	0	0	7	216	0
Sample 053	IGK	0	0	13	1060	0
Sample 054	IGK	0	0	8	164	0
Sample 055	IGK	2	5	21	4001	0
Sample 056	IGK	0	0	7	449	0
Sample 057	IGK	0	0	5	342	0
Sample 058	IGK	0	0	1	4	0
Sample 059	IGK	0	0	4	194	0
Sample 060	IGK	0	0	2	34	0
Sample 061	IGK	0	0	4	28	0
Sample 062	IGK	0	0	15	2694	0
Sample 063	IGK	0	0	1	3	0
Sample 064	IGK	0	0	3	12	0
Sample 065	IGK	0	0	0	0	0
Sample 066	IGK	0	0	12	504	0
Sample 067	IGK	0	0	1	16	0
Sample 068	IGK	0	0	1	5	0
Sample 069	IGK	0	0	0	0	0
Sample 070	IGK	0	0	1	10	0
Sample 071	IGK	0	0	0	0	0
Sample 072	IGK	0	0	0	0	0
Sample 073	IGK	0	0	0	0	0
Sample 074	IGK	0	0	28	3451	0
Sample 075	IGK	0	0	0	0	0
Sample 076	IGK	0	0	14	2052	0
Sample 077	IGK	0	0	1	41	0
Sample 078	IGK	0	0	1	4	0
Sample 079	IGK	0	0	0	0	0
Sample 080	IGK	0	0	0	0	0
Sample 081	IGK	0	0	5	213	0
Sample 082	IGK	1	2	8	1004	0
Sample 083	IGK	0	0	15	1658	0
Sample 084	IGK	1	2	14	2079	0
Sample 085	IGK	0	0	0	0	0
Sample 086	IGK	0	0	0	0	0
Sample 087	IGK	0	0	4	122	0
Sample 088	IGK	0	0	4	402	0
Sample 089	IGK	0	0	3	20	0
Sample 090	IGK	0	0	3	181	0
Sample 091	IGK	0	0	29	6702	0
Sample 092	IGK	0	0	1	7	0
Sample 093	IGK	0	0	4	221	0
Sample 094	IGK	0	0	1	5	0
Sample 095	IGK	0	0	2	32	0
Sample 096	IGK	0	0	2	79	0
Sample 097	IGK	0	0	16	3530	0
Sample 098	IGK	0	0	6	101	0
Sample 099	IGK	0	0	6	302	0
Sample 100	IGK	0	0	4	169	0
Sample 101	IGK	0	0	21	3674	0
Sample 102	IGK	0	0	0	0	0
Sample 103	IGK	0	0	2	15	0
Sample 104	IGK	0	0	0	0	0
Sample 105	IGK	0	0	0	0	0
Sample 106	IGK	0	0	0	0	0
Sample 107	IGK	0	0	1	4	0
Sample 108	IGK	0	0	0	0	0
Sample 109	IGK	0	0	0	0	0
Sample 110	IGK	0	0	4	421	0
Sample 111	IGK	0	0	13	1962	0
Sample 112	IGK	0	0	6	559	0
Sample 113	IGK	0	0	4	47	0
Sample 114	IGK	0	0	21	2984	0
Sample 115	IGK	0	0	4	60	0
Sample 116	IGK	0	0	0	0	0
Sample 117	IGK	0	0	4	153	0
Sample 118	IGK	2	4	28	4398	0
Sample 119	IGK	0	0	7	329	0
Sample 120	IGK	0	0	1	2	0
Sample 121	IGK	0	0	0	0	0
Sample 122	IGK	0	0	2	18	0
Sample 123	IGK	0	0	19	2538	0
Sample 124	IGK	0	0	18	3161	0
Sample 125	IGK	0	0	0	0	0
Sample 126	IGK	0	0	15	1270	0
Sample 127	IGK	0	0	3	45	0
Sample 128	IGK	0	0	5	48	0
Sample 129	IGK	0	0	3	7	0
Sample 130	IGK	0	0	0	0	0
Sample 131	IGK	0	0	0	0	0
Sample 132	IGK	0	0	3	31	0
Sample 133	IGK	0	0	0	0	0
Sample 134	IGK	0	0	3	40	0
Sample 135	IGK	1	2	0	0	0
Sample 136	IGK	0	0	6	118	0
Sample 137	IGK	0	0	6	260	0
Sample 138	IGK	0	0	8	177	0
Sample 139	IGK	0	0	8	560	0
Sample 140	IGK	0	0	0	0	0
Sample 141	IGK	0	0	0	0	0
Sample 142	IGK	0	0	1	2	0
Sample 143	IGK	0	0	4	172	0
Sample 144	IGK	0	0	5	1343	0
Sample 145	IGK	1	2	19	19074	0
Sample 146	IGK	0	0	11	1593	0
Sample 147	IGK	3	7	17	1883	0
Sample 148	IGK	0	0	3	127	0
Sample 149	IGK	0	0	0	0	0
Sample 150	IGK	0	0	2	31	0
Sample 151	IGK	0	0	12	591	0
Sample 152	IGK	0	0	12	3683	0
Sample 153	IGK	0	0	10	1431	0
Sample 154	IGK	0	0	1	6	0
Sample 155	IGK	0	0	2	57	0
Sample 156	IGK	0	0	4	75	0
Sample 157	IGK	0	0	2	16	0
Sample 158	IGK	0	0	0	0	0
Sample 159	IGK	0	0	9	1267	0
Sample 160	IGK	1	2	9	3479	0
Sample 161	IGK	3	8	16	7492	0
Sample 162	IGK	0	0	11	464	0
Sample 163	IGK	0	0	5	669	0
Sample 164	IGK	0	0	11	560	0
Sample 165	IGK	0	0	6	976	0
Sample 166	IGK	0	0	0	0	0
Sample 167	IGK	0	0	5	1631	0
Sample 168	IGK	0	0	3	218	0
Sample 169	IGK	0	0	21	2860	0
Sample 170	IGK	0	0	1	6	0
Sample 171	IGK	0	0	0	0	0
Sample 172	IGK	0	0	3	326	0
Sample 173	IGK	1	7	9	1657	0
Sample 174	IGK	0	0	7	362	0
Sample 175	IGK	1	2	27	5720	0
Sample 176	IGK	0	0	0	0	0
Sample 177	IGK	0	0	1	3	0
Sample 178	IGK	0	0	0	0	0
Sample 179	IGK	1	2	19	1719	0
Sample 180	IGK	0	0	0	0	0
Sample 181	IGK	0	0	7	430	0
Sample 182	IGK	0	0	19	4087	0
Sample 183	IGK	0	0	7	452	0
Sample 184	IGK	0	0	0	0	0
Sample 185	IGK	0	0	0	0	0
Sample 186	IGK	0	0	0	0	0
Sample 187	IGK	0	0	0	0	0
Sample 188	IGK	0	0	3	48	0
Sample 189	IGK	0	0	2	95	0
Sample 190	IGK	0	0	0	0	0
Sample 191	IGK	0	0	0	0	0
Sample 192	IGK	0	0	0	0	0
Sample 193	IGK	0	0	0	0	0
Sample 194	IGK	0	0	3	21	0
Sample 195	IGK	0	0	0	0	0
Sample 196	IGK	0	0	0	0	0
Sample 197	IGK	0	0	13	543	0
Sample 198	IGK	0	0	11	518	0
Sample 199	IGK	0	0	0	0	0
Sample 200	IGK	0	0	1	113	0
Sample 201	IGK	0	0	4	222	0
Sample 202	IGK	0	0	0	0	0
Sample 203	IGK	0	0	3	109	0
Sample 204	IGK	2	4	29	13430	0
Sample 205	IGK	0	0	2	164	0
Sample 206	IGK	0	0	7	342	0
Sample 207	IGK	0	0	14	1432	0
Sample 208	IGK	0	0	0	0	0
Sample 209	IGK	0	0	0	0	0
Sample 210	IGK	0	0	1	2	0
Sample 001	IGL	0	0	0	0	0
Sample 002	IGL	0	0	41	5394	0
Sample 003	IGL	0	0	1	6	0
Sample 004	IGL	0	0	20	27603	0
Sample 005	IGL	0	0	2	5	0
Sample 006	IGL	0	0	5	78	0
Sample 007	IGL	0	0	0	0	0
Sample 008	IGL	0	0	0	0	0
Sample 009	IGL	0	0	0	0	0
Sample 010	IGL	0	0	0	0	0
Sample 011	IGL	0	0	9	90	0
Sample 012	IGL	0	0	0	0	0
Sample 013	IGL	0	0	0	0	0
Sample 014	IGL	0	0	0	0	0
Sample 015	IGL	0	0	0	0	0
Sample 016	IGL	0	0	0	0	0
Sample 017	IGL	0	0	7	215	0
Sample 018	IGL	0	0	1	3	0
Sample 019	IGL	0	0	0	0	0
Sample 020	IGL	0	0	12	888	0
Sample 021	IGL	0	0	7	150	0
Sample 022	IGL	0	0	10	429	0
Sample 023	IGL	0	0	14	1556	0
Sample 024	IGL	0	0	0	0	0
Sample 025	IGL	0	0	6	62	0
Sample 026	IGL	0	0	16	2663	0
Sample 027	IGL	0	0	0	0	0
Sample 028	IGL	0	0	11	1591	0
Sample 029	IGL	0	0	0	0	0
Sample 030	IGL	0	0	3	20	0
Sample 031	IGL	5	20	8	1646	0
Sample 032	IGL	0	0	0	0	0
Sample 033	IGL	0	0	0	0	0
Sample 034	IGL	0	0	2	48	0
Sample 035	IGL	0	0	0	0	0
Sample 036	IGL	0	0	0	0	0
Sample 037	IGL	0	0	5	88	0
Sample 038	IGL	0	0	0	0	0
Sample 039	IGL	9	70	0	0	0
Sample 040	IGL	0	0	7	451	0
Sample 041	IGL	0	0	0	0	0
Sample 042	IGL	1	2	0	0	0
Sample 043	IGL	0	0	0	0	0
Sample 044	IGL	0	0	5	55	0
Sample 045	IGL	0	0	0	0	0
Sample 046	IGL	0	0	0	0	0
Sample 047	IGL	0	0	11	265	0
Sample 048	IGL	0	0	2	27	0
Sample 049	IGL	0	0	2	12	0
Sample 050	IGL	0	0	1	2	0
Sample 051	IGL	0	0	8	189	0
Sample 052	IGL	0	0	10	112	0
Sample 053	IGL	0	0	17	339	0
Sample 054	IGL	0	0	7	58	0
Sample 055	IGL	0	0	14	1476	0
Sample 056	IGL	0	0	11	360	0
Sample 057	IGL	2	8	9	163	0
Sample 058	IGL	0	0	0	0	0
Sample 059	IGL	0	0	7	89	0
Sample 060	IGL	1	2	0	0	0
Sample 061	IGL	0	0	3	19	0
Sample 062	IGL	0	0	12	392	0
Sample 063	IGL	0	0	0	0	0
Sample 064	IGL	0	0	0	0	0
Sample 065	IGL	0	0	0	0	0
Sample 066	IGL	0	0	9	83	0
Sample 067	IGL	0	0	1	5	0
Sample 068	IGL	0	0	1	6	0
Sample 069	IGL	0	0	0	0	0
Sample 070	IGL	0	0	0	0	0
Sample 071	IGL	0	0	0	0	0
Sample 072	IGL	0	0	0	0	0
Sample 073	IGL	0	0	0	0	0
Sample 074	IGL	0	0	26	2156	0
Sample 075	IGL	0	0	0	0	0
Sample 076	IGL	0	0	14	1545	0
Sample 077	IGL	0	0	0	0	0
Sample 078	IGL	0	0	0	0	0
Sample 079	IGL	0	0	0	0	0
Sample 080	IGL	0	0	1	4	0
Sample 081	IGL	0	0	2	52	0
Sample 082	IGL	0	0	10	300	0
Sample 083	IGL	1	2	18	1722	0
Sample 084	IGL	0	0	13	2908	0
Sample 085	IGL	0	0	0	0	0
Sample 086	IGL	0	0	0	0	0
Sample 087	IGL	0	0	7	76	0
Sample 088	IGL	0	0	3	117	0
Sample 089	IGL	0	0	0	0	0
Sample 090	IGL	0	0	1	51	0
Sample 091	IGL	0	0	20	1343	0
Sample 092	IGL	0	0	0	0	0
Sample 093	IGL	0	0	4	35	0
Sample 094	IGL	0	0	1	28	0
Sample 095	IGL	0	0	1	7	0
Sample 096	IGL	0	0	2	27	0
Sample 097	IGL	0	0	10	562	0
Sample 098	IGL	3	27	1	7	0
Sample 099	IGL	0	0	7	115	0
Sample 100	IGL	0	0	1	14	0
Sample 101	IGL	0	0	17	2676	0
Sample 102	IGL	0	0	1	6	0
Sample 103	IGL	0	0	0	0	0
Sample 104	IGL	0	0	2	13	0
Sample 105	IGL	0	0	0	0	0
Sample 106	IGL	0	0	0	0	0
Sample 107	IGL	0	0	0	0	0
Sample 108	IGL	0	0	0	0	0
Sample 109	IGL	0	0	0	0	0
Sample 110	IGL	0	0	7	118	0
Sample 111	IGL	1	4	16	1381	1
Sample 112	IGL	0	0	6	199	0
Sample 113	IGL	0	0	2	8	0
Sample 114	IGL	1	2	27	2571	0
Sample 115	IGL	0	0	5	68	0
Sample 116	IGL	1	2	0	0	0
Sample 117	IGL	0	0	7	184	0
Sample 118	IGL	2	4	27	1980	0
Sample 119	IGL	0	0	10	186	0
Sample 120	IGL	0	0	0	0	0
Sample 121	IGL	0	0	0	0	0
Sample 122	IGL	0	0	1	12	0
Sample 123	IGL	1	2	18	1257	0
Sample 124	IGL	0	0	29	1804	0
Sample 125	IGL	0	0	0	0	0
Sample 126	IGL	0	0	14	569	0
Sample 127	IGL	0	0	2	32	0
Sample 128	IGL	0	0	2	11	0
Sample 129	IGL	0	0	1	2	0
Sample 130	IGL	0	0	0	0	0
Sample 131	IGL	1	2	0	0	0
Sample 132	IGL	0	0	3	29	0
Sample 133	IGL	0	0	0	0	0
Sample 134	IGL	0	0	0	0	0
Sample 135	IGL	0	0	0	0	0
Sample 136	IGL	0	0	4	33	0
Sample 137	IGL	0	0	9	137	0
Sample 138	IGL	0	0	10	112	0
Sample 139	IGL	1	2	8	275	0
Sample 140	IGL	0	0	0	0	0
Sample 141	IGL	0	0	0	0	0
Sample 142	IGL	0	0	4	9	0
Sample 143	IGL	0	0	7	69	0
Sample 144	IGL	0	0	7	533	0
Sample 145	IGL	0	0	16	8517	0
Sample 146	IGL	1	2	10	1433	0
Sample 147	IGL	1	2	15	975	0
Sample 148	IGL	0	0	3	22	0
Sample 149	IGL	0	0	0	0	0
Sample 150	IGL	0	0	1	14	0
Sample 151	IGL	0	0	10	169	0
Sample 152	IGL	0	0	7	396	0
Sample 153	IGL	0	0	9	921	0
Sample 154	IGL	0	0	1	2	0
Sample 155	IGL	0	0	0	0	0
Sample 156	IGL	0	0	3	42	0
Sample 157	IGL	0	0	0	0	0
Sample 158	IGL	0	0	0	0	0
Sample 159	IGL	0	0	7	343	0
Sample 160	IGL	0	0	7	379	0
Sample 161	IGL	1	2	21	4498	0
Sample 162	IGL	0	0	8	157	0
Sample 163	IGL	0	0	9	718	0
Sample 164	IGL	0	0	11	317	0
Sample 165	IGL	0	0	8	1273	0
Sample 166	IGL	0	0	0	0	0
Sample 167	IGL	0	0	8	392	0
Sample 168	IGL	0	0	3	401	0
Sample 169	IGL	0	0	12	1019	0
Sample 170	IGL	0	0	4	155	0
Sample 171	IGL	0	0	1	3	0
Sample 172	IGL	0	0	2	33	0
Sample 173	IGL	0	0	12	685	0
Sample 174	IGL	0	0	10	181	0
Sample 175	IGL	0	0	21	4672	0
Sample 176	IGL	0	0	2	4	0
Sample 177	IGL	0	0	0	0	0
Sample 178	IGL	0	0	0	0	0
Sample 179	IGL	0	0	19	1798	0
Sample 180	IGL	0	0	0	0	0
Sample 181	IGL	0	0	1	33	0
Sample 182	IGL	0	0	17	2260	0
Sample 183	IGL	0	0	3	113	0
Sample 184	IGL	0	0	0	0	0
Sample 185	IGL	0	0	0	0	0
Sample 186	IGL	0	0	0	0	0
Sample 187	IGL	0	0	1	6	0
Sample 188	IGL	0	0	4	92	0
Sample 189	IGL	0	0	0	0	0
Sample 190	IGL	0	0	0	0	0
Sample 191	IGL	0	0	0	0	0
Sample 192	IGL	11	118	0	0	0
Sample 193	IGL	0	0	0	0	0
Sample 194	IGL	0	0	1	4	0
Sample 195	IGL	0	0	0	0	0
Sample 196	IGL	0	0	0	0	0
Sample 197	IGL	0	0	12	180	0
Sample 198	IGL	0	0	11	229	0
Sample 199	IGL	0	0	1	2	0
Sample 200	IGL	0	0	0	0	0
Sample 201	IGL	0	0	5	60	0
Sample 202	IGL	0	0	0	0	0
Sample 203	IGL	0	0	3	27	0
Sample 204	IGL	1	2	22	3821	0
Sample 205	IGL	0	0	4	25	0
Sample 206	IGL	0	0	5	110	0
Sample 207	IGL	0	0	15	873	0
Sample 208	IGL	1	2	0	0	0
Sample 209	IGL	0	0	0	0	0
Sample 210	IGL	0	0	0	0	0
Sample 001	TRA	34	95	17	217	0
Sample 002	TRA	84	388	84	460	0
Sample 003	TRA	10	26	41	145	0
Sample 004	TRA	7	19	148	1564	0
Sample 005	TRA	2	9	7	25	0
Sample 006	TRA	18	37	18	54	0
Sample 007	TRA	13	37	15	67	0
Sample 008	TRA	25	70	14	46	0
Sample 009	TRA	2	7	64	445	0
Sample 010	TRA	5	14	21	64	0
Sample 011	TRA	6	12	15	50	0
Sample 012	TRA	6	15	12	29	0
Sample 013	TRA	14	40	18	67	0
Sample 014	TRA	34	103	19	121	0
Sample 015	TRA	17	42	14	68	0
Sample 016	TRA	9	20	28	203	0
Sample 017	TRA	19	105	35	129	0
Sample 018	TRA	32	102	18	61	0
Sample 019	TRA	5	19	27	126	0
Sample 020	TRA	30	67	72	537	0
Sample 021	TRA	2	4	22	73	0
Sample 022	TRA	3	12	90	606	0
Sample 023	TRA	13	29	26	101	0
Sample 024	TRA	16	46	39	208	0
Sample 025	TRA	48	98	47	272	0
Sample 026	TRA	29	58	56	404	0
Sample 027	TRA	5	11	36	228	0
Sample 028	TRA	188	502	20	70	0
Sample 029	TRA	36	132	25	133	0
Sample 030	TRA	23	75	65	384	0
Sample 031	TRA	4	12	19	349	0
Sample 032	TRA	16	47	8	41	0
Sample 033	TRA	27	70	16	96	0
Sample 034	TRA	25	52	34	284	0
Sample 035	TRA	6	16	15	38	0
Sample 036	TRA	3	9	10	25	0
Sample 037	TRA	6	18	49	356	0
Sample 038	TRA	24	142	25	105	0
Sample 039	TRA	2	9	23	78	0
Sample 040	TRA	25	74	27	210	0
Sample 041	TRA	126	1069	5	24	0
Sample 042	TRA	35	98	9	35	0
Sample 043	TRA	10	31	21	237	0
Sample 044	TRA	12	25	118	620	0
Sample 045	TRA	8	22	28	212	0
Sample 046	TRA	4	13	18	192	0
Sample 047	TRA	32	82	41	156	0
Sample 048	TRA	14	34	38	202	0
Sample 049	TRA	7	17	81	390	0
Sample 050	TRA	65	204	12	52	0
Sample 051	TRA	107	234	13	60	0
Sample 052	TRA	14	133	30	122	0
Sample 053	TRA	70	176	9	21	0
Sample 054	TRA	10	57	49	181	0
Sample 055	TRA	90	195	64	587	0
Sample 056	TRA	13	38	40	116	0
Sample 057	TRA	13	43	36	182	0
Sample 058	TRA	16	54	3	6	0
Sample 059	TRA	100	279	6	17	0
Sample 060	TRA	54	296	10	66	0
Sample 061	TRA	23	78	6	19	0
Sample 062	TRA	11	34	17	138	0
Sample 063	TRA	0	0	17	61	0
Sample 064	TRA	87	234	10	46	0
Sample 065	TRA	150	414	2	4	0
Sample 066	TRA	62	160	9	35	0
Sample 067	TRA	11	26	5	11	0
Sample 068	TRA	22	112	15	38	0
Sample 069	TRA	12	52	1	8	0
Sample 070	TRA	97	285	3	6	0
Sample 071	TRA	3	6	12	34	0
Sample 072	TRA	1	2	14	68	0
Sample 073	TRA	39	243	21	54	0
Sample 074	TRA	15	114	144	871	0
Sample 075	TRA	42	318	5	13	0
Sample 076	TRA	2	5	36	238	0
Sample 077	TRA	19	63	15	161	0
Sample 078	TRA	5	26	31	109	0
Sample 079	TRA	18	43	32	126	0
Sample 080	TRA	13	36	80	326	0
Sample 081	TRA	15	31	5	15	0
Sample 082	TRA	7	14	31	94	0
Sample 083	TRA	6	16	18	70	0
Sample 084	TRA	6	13	10	50	0
Sample 085	TRA	14	40	36	282	0
Sample 086	TRA	21	45	6	28	0
Sample 087	TRA	27	57	55	238	0
Sample 088	TRA	22	86	2	7	0
Sample 089	TRA	52	253	32	147	0
Sample 090	TRA	21	45	30	990	0
Sample 091	TRA	76	171	53	278	0
Sample 092	TRA	51	269	69	354	0
Sample 093	TRA	11	31	18	251	0
Sample 094	TRA	8	27	38	792	0
Sample 095	TRA	23	48	19	171	0
Sample 096	TRA	16	133	15	140	0
Sample 097	TRA	5	18	33	288	0
Sample 098	TRA	20	65	27	224	0
Sample 099	TRA	5	11	20	93	0
Sample 100	TRA	10	20	36	367	0
Sample 101	TRA	31	66	84	652	0
Sample 102	TRA	7	18	66	403	0
Sample 103	TRA	49	150	27	91	0
Sample 104	TRA	14	39	15	43	0
Sample 105	TRA	49	105	17	48	0
Sample 106	TRA	32	72	43	441	0
Sample 107	TRA	20	59	35	281	0
Sample 108	TRA	26	53	53	255	0
Sample 109	TRA	26	59	6	14	0
Sample 110	TRA	20	43	9	40	0
Sample 111	TRA	48	365	62	876	0
Sample 112	TRA	17	37	67	482	0
Sample 113	TRA	6	31	22	73	0
Sample 114	TRA	34	74	67	302	0
Sample 115	TRA	6	16	20	86	0
Sample 116	TRA	26	52	5	17	0
Sample 117	TRA	22	69	20	59	0
Sample 118	TRA	28	85	45	143	0
Sample 119	TRA	37	80	32	79	0
Sample 120	TRA	15	59	54	191	0
Sample 121	TRA	51	171	22	111	0
Sample 122	TRA	14	48	11	39	0
Sample 123	TRA	18	44	80	1013	0
Sample 124	TRA	33	72	61	437	0
Sample 125	TRA	31	89	13	49	0
Sample 126	TRA	14	32	41	140	0
Sample 127	TRA	8	18	0	0	0
Sample 128	TRA	19	38	5	12	0
Sample 129	TRA	40	92	2	6	0
Sample 130	TRA	35	75	5	10	0
Sample 131	TRA	144	692	41	195	0
Sample 132	TRA	17	44	22	55	0
Sample 133	TRA	6	14	47	161	0
Sample 134	TRA	9	22	27	104	0
Sample 135	TRA	38	141	136	948	0
Sample 136	TRA	123	812	4	14	0
Sample 137	TRA	53	112	6	28	0
Sample 138	TRA	22	82	10	34	0
Sample 139	TRA	69	152	76	885	0
Sample 140	TRA	16	43	13	34	0
Sample 141	TRA	26	111	13	289	0
Sample 142	TRA	9	26	6	18	0
Sample 143	TRA	6	19	25	116	0
Sample 144	TRA	15	34	30	236	0
Sample 145	TRA	16	34	64	789	0
Sample 146	TRA	17	55	59	604	0
Sample 147	TRA	9	21	80	463	0
Sample 148	TRA	5	24	23	69	0
Sample 149	TRA	20	116	19	152	0
Sample 150	TRA	4	19	28	106	0
Sample 151	TRA	5	13	97	1084	0
Sample 152	TRA	1	2	44	583	0
Sample 153	TRA	13	26	35	171	0
Sample 154	TRA	9	18	22	108	0
Sample 155	TRA	10	20	28	139	0
Sample 156	TRA	14	48	9	34	0
Sample 157	TRA	5	10	33	127	0
Sample 158	TRA	9	29	23	118	0
Sample 159	TRA	6	12	54	478	0
Sample 160	TRA	22	68	25	684	0
Sample 161	TRA	67	152	109	1264	0
Sample 162	TRA	7	25	36	136	0
Sample 163	TRA	6	30	38	368	0
Sample 164	TRA	49	131	107	493	0
Sample 165	TRA	14	47	27	400	0
Sample 166	TRA	27	57	49	304	0
Sample 167	TRA	15	58	22	139	0
Sample 168	TRA	12	41	38	611	0
Sample 169	TRA	54	124	92	493	0
Sample 170	TRA	18	61	22	94	0
Sample 171	TRA	27	109	130	306	0
Sample 172	TRA	13	28	6	53	0
Sample 173	TRA	6	25	76	441	0
Sample 174	TRA	11	51	29	160	0
Sample 175	TRA	76	170	96	816	0
Sample 176	TRA	17	34	103	508	0
Sample 177	TRA	43	1119	36	133	0
Sample 178	TRA	1	2	14	58	0
Sample 179	TRA	2	11	67	298	0
Sample 180	TRA	79	204	25	75	0
Sample 181	TRA	4	13	20	224	0
Sample 182	TRA	10	58	56	245	0
Sample 183	TRA	8	33	23	295	0
Sample 184	TRA	18	42	35	204	0
Sample 185	TRA	13	80	32	267	0
Sample 186	TRA	12	27	6	18	0
Sample 187	TRA	58	140	48	129	0
Sample 188	TRA	5	12	26	93	0
Sample 189	TRA	271	695	11	53	0
Sample 190	TRA	17	46	12	65	0
Sample 191	TRA	4	10	3	12	0
Sample 192	TRA	9	35	0	0	0
Sample 193	TRA	8	31	8	24	0
Sample 194	TRA	13	37	22	126	0
Sample 195	TRA	10	24	14	37	0
Sample 196	TRA	126	280	11	27	0
Sample 197	TRA	42	364	11	48	0
Sample 198	TRA	10	22	42	147	0
Sample 199	TRA	31	337	0	0	0
Sample 200	TRA	2	4	21	132	0
Sample 201	TRA	3	15	33	135	0
Sample 202	TRA	40	142	22	103	1
Sample 203	TRA	4	20	11	52	0
Sample 204	TRA	13	55	83	438	0
Sample 205	TRA	2	15	20	65	0
Sample 206	TRA	6	28	59	206	0
Sample 207	TRA	30	97	55	228	0
Sample 208	TRA	7	16	28	165	0
Sample 209	TRA	14	37	11	39	0
Sample 210	TRA	85	663	17	46	0
Sample 001	TRB	0	0	10	152	0
Sample 002	TRB	0	0	80	560	0
Sample 003	TRB	1	2	28	150	0
Sample 004	TRB	0	0	139	1755	0
Sample 005	TRB	0	0	1	9	0
Sample 006	TRB	0	0	1	2	0
Sample 007	TRB	0	0	2	9	0
Sample 008	TRB	0	0	0	0	0
Sample 009	TRB	1	2	30	340	0
Sample 010	TRB	0	0	3	7	0
Sample 011	TRB	0	0	4	18	0
Sample 012	TRB	0	0	0	0	0
Sample 013	TRB	0	0	5	14	0
Sample 014	TRB	0	0	0	0	0
Sample 015	TRB	0	0	8	62	0
Sample 016	TRB	0	0	19	384	0
Sample 017	TRB	0	0	11	55	0
Sample 018	TRB	0	0	22	100	0
Sample 019	TRB	0	0	18	93	0
Sample 020	TRB	0	0	51	531	0
Sample 021	TRB	0	0	6	16	0
Sample 022	TRB	0	0	68	730	0
Sample 023	TRB	0	0	26	105	0
Sample 024	TRB	0	0	33	275	0
Sample 025	TRB	0	0	24	390	0
Sample 026	TRB	0	0	43	664	0
Sample 027	TRB	0	0	17	122	0
Sample 028	TRB	0	0	14	75	0
Sample 029	TRB	0	0	6	85	0
Sample 030	TRB	0	0	50	429	0
Sample 031	TRB	1	2	5	69	0
Sample 032	TRB	0	0	0	0	0
Sample 033	TRB	0	0	2	15	0
Sample 034	TRB	0	0	29	412	0
Sample 035	TRB	0	0	11	40	0
Sample 036	TRB	0	0	4	15	0
Sample 037	TRB	1	2	34	328	0
Sample 038	TRB	0	0	1	18	0
Sample 039	TRB	0	0	16	171	0
Sample 040	TRB	0	0	36	375	0
Sample 041	TRB	0	0	0	0	0
Sample 042	TRB	0	0	8	96	0
Sample 043	TRB	0	0	16	205	0
Sample 044	TRB	0	0	83	670	0
Sample 045	TRB	0	0	2	20	0
Sample 046	TRB	0	0	26	322	0
Sample 047	TRB	0	0	50	272	0
Sample 048	TRB	0	0	4	46	0
Sample 049	TRB	0	0	22	119	0
Sample 050	TRB	0	0	6	23	0
Sample 051	TRB	0	0	16	122	0
Sample 052	TRB	3	16	20	121	0
Sample 053	TRB	1	2	1	2	0
Sample 054	TRB	0	0	50	304	0
Sample 055	TRB	0	0	78	940	0
Sample 056	TRB	0	0	34	143	0
Sample 057	TRB	3	11	9	43	0
Sample 058	TRB	0	0	0	0	0
Sample 059	TRB	0	0	0	0	0
Sample 060	TRB	1	2	0	0	0
Sample 061	TRB	0	0	8	27	0
Sample 062	TRB	0	0	24	188	0
Sample 063	TRB	0	0	13	84	0
Sample 064	TRB	0	0	8	33	0
Sample 065	TRB	0	0	0	0	0
Sample 066	TRB	0	0	15	64	0
Sample 067	TRB	0	0	5	12	0
Sample 068	TRB	0	0	8	31	0
Sample 069	TRB	0	0	2	15	0
Sample 070	TRB	1	2	2	4	0
Sample 071	TRB	0	0	6	30	0
Sample 072	TRB	0	0	20	82	0
Sample 073	TRB	0	0	25	118	0
Sample 074	TRB	2	7	168	1281	0
Sample 075	TRB	1	3	0	0	0
Sample 076	TRB	0	0	26	148	0
Sample 077	TRB	0	0	0	0	0
Sample 078	TRB	0	0	21	62	0
Sample 079	TRB	0	0	26	145	0
Sample 080	TRB	5	10	70	451	0
Sample 081	TRB	0	0	0	0	0
Sample 082	TRB	1	2	44	276	0
Sample 083	TRB	0	0	5	22	0
Sample 084	TRB	0	0	0	0	0
Sample 085	TRB	0	0	3	45	0
Sample 086	TRB	0	0	0	0	0
Sample 087	TRB	1	2	23	178	0
Sample 088	TRB	0	0	0	0	0
Sample 089	TRB	0	0	22	118	0
Sample 090	TRB	0	0	18	626	0
Sample 091	TRB	0	0	60	462	0
Sample 092	TRB	1	4	90	697	0
Sample 093	TRB	0	0	10	156	0
Sample 094	TRB	0	0	37	693	0
Sample 095	TRB	0	0	14	176	0
Sample 096	TRB	1	2	0	0	0
Sample 097	TRB	0	0	35	634	0
Sample 098	TRB	2	6	66	677	0
Sample 099	TRB	0	0	14	182	0
Sample 100	TRB	0	0	54	690	0
Sample 101	TRB	0	0	83	1198	0
Sample 102	TRB	0	0	63	760	0
Sample 103	TRB	0	0	16	75	0
Sample 104	TRB	0	0	17	53	0
Sample 105	TRB	0	0	1	2	0
Sample 106	TRB	0	0	32	561	0
Sample 107	TRB	0	0	23	168	0
Sample 108	TRB	0	0	55	442	0
Sample 109	TRB	0	0	0	0	0
Sample 110	TRB	0	0	4	30	0
Sample 111	TRB	0	0	61	1318	0
Sample 112	TRB	0	0	54	369	0
Sample 113	TRB	0	0	33	141	0
Sample 114	TRB	1	2	69	593	0
Sample 115	TRB	0	0	19	84	0
Sample 116	TRB	0	0	0	0	0
Sample 117	TRB	0	0	21	77	0
Sample 118	TRB	0	0	42	236	0
Sample 119	TRB	0	0	23	75	0
Sample 120	TRB	0	0	43	234	0
Sample 121	TRB	0	0	20	148	0
Sample 122	TRB	0	0	0	0	0
Sample 123	TRB	0	0	91	1342	0
Sample 124	TRB	1	2	70	534	0
Sample 125	TRB	0	0	11	58	0
Sample 126	TRB	0	0	45	193	0
Sample 127	TRB	0	0	1	3	0
Sample 128	TRB	0	0	2	5	0
Sample 129	TRB	0	0	2	8	0
Sample 130	TRB	0	0	0	0	0
Sample 131	TRB	0	0	41	285	0
Sample 132	TRB	0	0	23	85	0
Sample 133	TRB	1	2	28	91	0
Sample 134	TRB	0	0	3	25	0
Sample 135	TRB	3	8	78	974	0
Sample 136	TRB	0	0	2	4	0
Sample 137	TRB	1	2	0	0	0
Sample 138	TRB	0	0	8	21	0
Sample 139	TRB	0	0	63	1023	0
Sample 140	TRB	0	0	0	0	0
Sample 141	TRB	0	0	0	0	0
Sample 142	TRB	0	0	7	28	0
Sample 143	TRB	0	0	18	167	0
Sample 144	TRB	0	0	5	111	0
Sample 145	TRB	1	2	72	1089	0
Sample 146	TRB	0	0	70	1069	0
Sample 147	TRB	1	2	76	757	0
Sample 148	TRB	1	2	13	68	0
Sample 149	TRB	0	0	4	60	0
Sample 150	TRB	0	0	15	66	0
Sample 151	TRB	0	0	116	1573	0
Sample 152	TRB	0	0	14	419	0
Sample 153	TRB	0	0	25	143	0
Sample 154	TRB	0	0	6	26	0
Sample 155	TRB	1	2	23	154	0
Sample 156	TRB	0	0	0	0	0
Sample 157	TRB	0	0	10	63	0
Sample 158	TRB	0	0	4	37	0
Sample 159	TRB	0	0	47	379	0
Sample 160	TRB	0	0	14	719	0
Sample 161	TRB	0	0	111	1393	0
Sample 162	TRB	2	8	31	182	0
Sample 163	TRB	0	0	42	547	0
Sample 164	TRB	3	7	98	602	0
Sample 165	TRB	0	0	11	373	0
Sample 166	TRB	0	0	32	558	0
Sample 167	TRB	0	0	6	53	0
Sample 168	TRB	0	0	37	553	0
Sample 169	TRB	2	5	115	991	0
Sample 170	TRB	0	0	0	0	0
Sample 171	TRB	0	0	2	6	0
Sample 172	TRB	0	0	1	14	0
Sample 173	TRB	0	0	69	507	0
Sample 174	TRB	1	2	30	147	0
Sample 175	TRB	0	0	99	1328	0
Sample 176	TRB	0	0	72	624	0
Sample 177	TRB	0	0	26	135	0
Sample 178	TRB	0	0	0	0	0
Sample 179	TRB	0	0	53	507	0
Sample 180	TRB	1	4	2	13	0
Sample 181	TRB	0	0	11	365	0
Sample 182	TRB	0	0	55	387	0
Sample 183	TRB	0	0	10	349	0
Sample 184	TRB	0	0	3	44	0
Sample 185	TRB	0	0	27	305	0
Sample 186	TRB	0	0	0	0	0
Sample 187	TRB	0	0	1	2	0
Sample 188	TRB	0	0	32	178	0
Sample 189	TRB	0	0	2	9	0
Sample 190	TRB	0	0	18	97	0
Sample 191	TRB	0	0	0	0	0
Sample 192	TRB	0	0	1	9	0
Sample 193	TRB	0	0	0	0	0
Sample 194	TRB	0	0	16	107	0
Sample 195	TRB	0	0	1	4	0
Sample 196	TRB	2	4	12	55	0
Sample 197	TRB	0	0	10	81	0
Sample 198	TRB	0	0	29	144	0
Sample 199	TRB	1	2	1	3	0
Sample 200	TRB	0	0	2	25	0
Sample 201	TRB	0	0	20	122	0
Sample 202	TRB	0	0	8	43	0
Sample 203	TRB	0	0	3	27	0
Sample 204	TRB	3	7	67	868	0
Sample 205	TRB	0	0	4	15	0
Sample 206	TRB	0	0	28	148	0
Sample 207	TRB	0	0	6	14	0
Sample 208	TRB	0	0	21	111	0
Sample 209	TRB	0	0	4	14	0
Sample 210	TRB	0	0	8	23	0
Sample 001	TRD	0	0	0	0	0
Sample 002	TRD	0	0	9	35	0
Sample 003	TRD	0	0	1	4	0
Sample 004	TRD	0	0	1	14	0
Sample 005	TRD	0	0	0	0	0
Sample 006	TRD	0	0	1	2	0
Sample 007	TRD	0	0	0	0	0
Sample 008	TRD	0	0	0	0	0
Sample 009	TRD	0	0	0	0	0
Sample 010	TRD	0	0	0	0	0
Sample 011	TRD	0	0	0	0	0
Sample 012	TRD	0	0	1	3	0
Sample 013	TRD	0	0	1	8	0
Sample 014	TRD	0	0	0	0	0
Sample 015	TRD	0	0	1	2	0
Sample 016	TRD	0	0	5	42	0
Sample 017	TRD	0	0	1	9	0
Sample 018	TRD	0	0	1	8	0
Sample 019	TRD	0	0	0	0	0
Sample 020	TRD	0	0	1	31	0
Sample 021	TRD	0	0	0	0	0
Sample 022	TRD	0	0	2	13	0
Sample 023	TRD	0	0	6	44	0
Sample 024	TRD	0	0	1	6	0
Sample 025	TRD	0	0	5	32	0
Sample 026	TRD	0	0	9	77	0
Sample 027	TRD	0	0	0	0	0
Sample 028	TRD	0	0	0	0	0
Sample 029	TRD	0	0	0	0	0
Sample 030	TRD	0	0	2	17	0
Sample 031	TRD	0	0	1	26	0
Sample 032	TRD	0	0	0	0	0
Sample 033	TRD	0	0	0	0	0
Sample 034	TRD	0	0	0	0	0
Sample 035	TRD	0	0	0	0	0
Sample 036	TRD	0	0	0	0	0
Sample 037	TRD	0	0	1	13	0
Sample 038	TRD	0	0	1	5	0
Sample 039	TRD	0	0	1	62	0
Sample 040	TRD	0	0	1	5	0
Sample 041	TRD	1	2	0	0	0
Sample 042	TRD	0	0	0	0	0
Sample 043	TRD	0	0	1	22	0
Sample 044	TRD	0	0	5	27	0
Sample 045	TRD	0	0	0	0	0
Sample 046	TRD	0	0	0	0	0
Sample 047	TRD	0	0	2	7	0
Sample 048	TRD	0	0	1	7	0
Sample 049	TRD	0	0	1	13	0
Sample 050	TRD	0	0	2	6	0
Sample 051	TRD	1	2	6	47	0
Sample 052	TRD	1	10	2	4	0
Sample 053	TRD	1	4	0	0	0
Sample 054	TRD	0	0	8	36	0
Sample 055	TRD	0	0	4	49	0
Sample 056	TRD	0	0	2	4	0
Sample 057	TRD	0	0	0	0	0
Sample 058	TRD	0	0	0	0	0
Sample 059	TRD	1	2	0	0	0
Sample 060	TRD	0	0	8	125	0
Sample 061	TRD	0	0	3	12	0
Sample 062	TRD	0	0	1	6	0
Sample 063	TRD	0	0	0	0	0
Sample 064	TRD	1	2	0	0	0
Sample 065	TRD	1	2	2	21	0
Sample 066	TRD	0	0	1	8	0
Sample 067	TRD	0	0	0	0	0
Sample 068	TRD	0	0	10	54	0
Sample 069	TRD	0	0	0	0	0
Sample 070	TRD	1	3	2	8	0
Sample 071	TRD	0	0	2	18	0
Sample 072	TRD	0	0	6	23	0
Sample 073	TRD	0	0	1	3	0
Sample 074	TRD	0	0	13	65	0
Sample 075	TRD	0	0	3	8	0
Sample 076	TRD	0	0	1	6	0
Sample 077	TRD	0	0	0	0	0
Sample 078	TRD	0	0	1	8	0
Sample 079	TRD	0	0	3	12	0
Sample 080	TRD	0	0	18	83	0
Sample 081	TRD	0	0	0	0	0
Sample 082	TRD	0	0	2	18	0
Sample 083	TRD	0	0	0	0	0
Sample 084	TRD	0	0	1	4	0
Sample 085	TRD	0	0	1	43	0
Sample 086	TRD	0	0	1	2	0
Sample 087	TRD	1	2	2	42	0
Sample 088	TRD	0	0	0	0	0
Sample 089	TRD	0	0	3	30	0
Sample 090	TRD	0	0	0	0	0
Sample 091	TRD	0	0	0	0	0
Sample 092	TRD	1	5	1	36	0
Sample 093	TRD	0	0	0	0	0
Sample 094	TRD	0	0	1	13	0
Sample 095	TRD	0	0	0	0	0
Sample 096	TRD	0	0	0	0	0
Sample 097	TRD	0	0	2	34	0
Sample 098	TRD	0	0	2	36	0
Sample 099	TRD	0	0	1	2	0
Sample 100	TRD	0	0	1	26	0
Sample 101	TRD	0	0	71	1794	0
Sample 102	TRD	0	0	10	50	0
Sample 103	TRD	0	0	2	22	0
Sample 104	TRD	0	0	3	10	0
Sample 105	TRD	1	2	0	0	0
Sample 106	TRD	0	0	1	2	0
Sample 107	TRD	0	0	2	14	0
Sample 108	TRD	0	0	4	22	0
Sample 109	TRD	0	0	0	0	0
Sample 110	TRD	0	0	0	0	0
Sample 111	TRD	0	0	6	20	0
Sample 112	TRD	0	0	2	26	0
Sample 113	TRD	0	0	7	32	0
Sample 114	TRD	0	0	15	76	0
Sample 115	TRD	0	0	1	9	0
Sample 116	TRD	0	0	0	0	0
Sample 117	TRD	0	0	1	9	0
Sample 118	TRD	0	0	1	5	0
Sample 119	TRD	0	0	1	8	0
Sample 120	TRD	0	0	4	10	0
Sample 121	TRD	1	2	3	26	0
Sample 122	TRD	0	0	0	0	0
Sample 123	TRD	0	0	17	305	0
Sample 124	TRD	0	0	40	880	0
Sample 125	TRD	0	0	1	4	0
Sample 126	TRD	0	0	2	6	0
Sample 127	TRD	1	2	0	0	0
Sample 128	TRD	0	0	1	3	0
Sample 129	TRD	1	2	1	3	0
Sample 130	TRD	0	0	1	3	0
Sample 131	TRD	0	0	2	69	0
Sample 132	TRD	0	0	0	0	0
Sample 133	TRD	0	0	1	3	0
Sample 134	TRD	0	0	1	8	0
Sample 135	TRD	0	0	0	0	0
Sample 136	TRD	0	0	1	6	0
Sample 137	TRD	1	2	0	0	0
Sample 138	TRD	0	0	1	10	0
Sample 139	TRD	1	2	4	17	0
Sample 140	TRD	0	0	0	0	0
Sample 141	TRD	0	0	0	0	0
Sample 142	TRD	0	0	3	6	0
Sample 143	TRD	0	0	1	6	0
Sample 144	TRD	0	0	3	125	0
Sample 145	TRD	0	0	0	0	0
Sample 146	TRD	0	0	1	34	0
Sample 147	TRD	0	0	5	116	0
Sample 148	TRD	0	0	2	12	0
Sample 149	TRD	0	0	2	23	0
Sample 150	TRD	0	0	0	0	0
Sample 151	TRD	0	0	2	8	0
Sample 152	TRD	0	0	1	28	0
Sample 153	TRD	0	0	2	6	0
Sample 154	TRD	0	0	6	18	0
Sample 155	TRD	0	0	4	49	0
Sample 156	TRD	0	0	0	0	0
Sample 157	TRD	0	0	3	18	0
Sample 158	TRD	0	0	20	342	0
Sample 159	TRD	0	0	2	11	0
Sample 160	TRD	0	0	2	46	0
Sample 161	TRD	0	0	3	40	0
Sample 162	TRD	0	0	2	12	0
Sample 163	TRD	0	0	15	247	0
Sample 164	TRD	1	4	10	90	0
Sample 165	TRD	0	0	1	24	0
Sample 166	TRD	0	0	2	20	0
Sample 167	TRD	0	0	0	0	0
Sample 168	TRD	0	0	1	84	0
Sample 169	TRD	2	4	3	8	0
Sample 170	TRD	0	0	2	12	0
Sample 171	TRD	0	0	1	2	0
Sample 172	TRD	0	0	0	0	0
Sample 173	TRD	0	0	7	37	0
Sample 174	TRD	0	0	4	25	0
Sample 175	TRD	0	0	5	51	0
Sample 176	TRD	0	0	10	73	0
Sample 177	TRD	0	0	1	5	0
Sample 178	TRD	1	2	0	0	0
Sample 179	TRD	0	0	3	20	0
Sample 180	TRD	0	0	2	10	0
Sample 181	TRD	0	0	0	0	0
Sample 182	TRD	0	0	12	68	0
Sample 183	TRD	0	0	1	28	0
Sample 184	TRD	0	0	1	3	0
Sample 185	TRD	0	0	11	76	0
Sample 186	TRD	0	0	3	24	0
Sample 187	TRD	0	0	0	0	0
Sample 188	TRD	0	0	0	0	0
Sample 189	TRD	0	0	3	12	0
Sample 190	TRD	0	0	1	3	0
Sample 191	TRD	0	0	0	0	0
Sample 192	TRD	0	0	0	0	0
Sample 193	TRD	0	0	1	14	0
Sample 194	TRD	0	0	8	42	0
Sample 195	TRD	0	0	0	0	0
Sample 196	TRD	1	2	3	10	0
Sample 197	TRD	0	0	1	11	0
Sample 198	TRD	0	0	1	2	0
Sample 199	TRD	0	0	0	0	0
Sample 200	TRD	0	0	0	0	0
Sample 201	TRD	0	0	1	61	0
Sample 202	TRD	0	0	1	10	0
Sample 203	TRD	0	0	1	8	0
Sample 204	TRD	0	0	3	47	0
Sample 205	TRD	0	0	6	28	0
Sample 206	TRD	0	0	3	7	0
Sample 207	TRD	0	0	1	4	0
Sample 208	TRD	0	0	0	0	0
Sample 209	TRD	0	0	5	14	0
Sample 210	TRD	0	0	1	10	0
Sample 001	TRG	0	0	2	43	0
Sample 002	TRG	0	0	3	64	0
Sample 003	TRG	0	0	3	14	0
Sample 004	TRG	0	0	3	127	0
Sample 005	TRG	0	0	0	0	0
Sample 006	TRG	0	0	0	0	0
Sample 007	TRG	0	0	0	0	0
Sample 008	TRG	0	0	0	0	0
Sample 009	TRG	0	0	0	0	0
Sample 010	TRG	0	0	1	2	0
Sample 011	TRG	0	0	0	0	0
Sample 012	TRG	0	0	0	0	0
Sample 013	TRG	0	0	0	0	0
Sample 014	TRG	0	0	0	0	0
Sample 015	TRG	0	0	0	0	0
Sample 016	TRG	0	0	4	90	0
Sample 017	TRG	0	0	0	0	0
Sample 018	TRG	0	0	0	0	0
Sample 019	TRG	0	0	4	9	0
Sample 020	TRG	0	0	4	242	0
Sample 021	TRG	0	0	0	0	0
Sample 022	TRG	0	0	4	144	0
Sample 023	TRG	0	0	2	96	0
Sample 024	TRG	0	0	2	26	0
Sample 025	TRG	0	0	3	49	0
Sample 026	TRG	0	0	4	93	0
Sample 027	TRG	0	0	0	0	0
Sample 028	TRG	0	0	1	10	0
Sample 029	TRG	0	0	1	22	0
Sample 030	TRG	0	0	2	68	0
Sample 031	TRG	0	0	2	150	0
Sample 032	TRG	0	0	0	0	0
Sample 033	TRG	0	0	1	2	0
Sample 034	TRG	0	0	2	64	0
Sample 035	TRG	0	0	1	2	0
Sample 036	TRG	0	0	0	0	0
Sample 037	TRG	0	0	3	55	0
Sample 038	TRG	0	0	1	24	0
Sample 039	TRG	0	0	1	46	0
Sample 040	TRG	0	0	5	52	0
Sample 041	TRG	0	0	0	0	0
Sample 042	TRG	0	0	0	0	0
Sample 043	TRG	0	0	0	0	0
Sample 044	TRG	0	0	2	26	0
Sample 045	TRG	0	0	3	43	0
Sample 046	TRG	0	0	0	0	0
Sample 047	TRG	0	0	4	25	0
Sample 048	TRG	0	0	0	0	0
Sample 049	TRG	0	0	2	8	0
Sample 050	TRG	0	0	2	37	0
Sample 051	TRG	0	0	1	24	0
Sample 052	TRG	1	4	3	47	0
Sample 053	TRG	0	0	0	0	0
Sample 054	TRG	0	0	2	39	0
Sample 055	TRG	0	0	4	40	0
Sample 056	TRG	0	0	2	7	0
Sample 057	TRG	0	0	0	0	0
Sample 058	TRG	0	0	0	0	0
Sample 059	TRG	0	0	0	0	0
Sample 060	TRG	0	0	3	51	0
Sample 061	TRG	0	0	1	6	0
Sample 062	TRG	0	0	1	8	0
Sample 063	TRG	0	0	0	0	0
Sample 064	TRG	0	0	2	6	0
Sample 065	TRG	0	0	4	11	0
Sample 066	TRG	0	0	1	7	0
Sample 067	TRG	0	0	0	0	0
Sample 068	TRG	0	0	3	48	0
Sample 069	TRG	0	0	1	5	0
Sample 070	TRG	0	0	3	12	0
Sample 071	TRG	0	0	1	8	0
Sample 072	TRG	0	0	2	26	0
Sample 073	TRG	0	0	2	57	0
Sample 074	TRG	0	0	7	160	0
Sample 075	TRG	0	0	1	6	0
Sample 076	TRG	0	0	1	4	0
Sample 077	TRG	0	0	0	0	0
Sample 078	TRG	0	0	0	0	0
Sample 079	TRG	0	0	2	45	0
Sample 080	TRG	1	2	11	428	0
Sample 081	TRG	0	0	0	0	0
Sample 082	TRG	0	0	2	30	0
Sample 083	TRG	0	0	0	0	0
Sample 084	TRG	0	0	0	0	0
Sample 085	TRG	0	0	0	0	0
Sample 086	TRG	0	0	0	0	0
Sample 087	TRG	0	0	2	45	0
Sample 088	TRG	0	0	0	0	0
Sample 089	TRG	0	0	2	44	0
Sample 090	TRG	0	0	2	360	0
Sample 091	TRG	0	0	4	93	0
Sample 092	TRG	0	0	3	12	0
Sample 093	TRG	0	0	1	46	0
Sample 094	TRG	0	0	4	500	0
Sample 095	TRG	0	0	2	55	0
Sample 096	TRG	0	0	0	0	0
Sample 097	TRG	0	0	2	128	0
Sample 098	TRG	0	0	3	36	0
Sample 099	TRG	0	0	1	9	0
Sample 100	TRG	0	0	5	164	0
Sample 101	TRG	0	0	13	2551	0
Sample 102	TRG	0	0	7	99	0
Sample 103	TRG	0	0	3	34	0
Sample 104	TRG	0	0	1	4	0
Sample 105	TRG	0	0	0	0	0
Sample 106	TRG	0	0	2	8	0
Sample 107	TRG	0	0	2	114	0
Sample 108	TRG	0	0	12	118	0
Sample 109	TRG	0	0	0	0	0
Sample 110	TRG	0	0	1	6	0
Sample 111	TRG	0	0	3	237	0
Sample 112	TRG	0	0	5	123	0
Sample 113	TRG	0	0	3	17	0
Sample 114	TRG	0	0	3	58	0
Sample 115	TRG	0	0	0	0	0
Sample 116	TRG	0	0	0	0	0
Sample 117	TRG	0	0	1	16	0
Sample 118	TRG	0	0	3	56	0
Sample 119	TRG	0	0	0	0	0
Sample 120	TRG	0	0	4	10	0
Sample 121	TRG	0	0	1	7	0
Sample 122	TRG	0	0	0	0	0
Sample 123	TRG	0	0	9	614	0
Sample 124	TRG	0	0	9	612	0
Sample 125	TRG	0	0	0	0	0
Sample 126	TRG	0	0	1	2	0
Sample 127	TRG	0	0	0	0	0
Sample 128	TRG	0	0	0	0	0
Sample 129	TRG	0	0	0	0	0
Sample 130	TRG	0	0	0	0	0
Sample 131	TRG	0	0	4	75	0
Sample 132	TRG	0	0	0	0	0
Sample 133	TRG	0	0	1	6	0
Sample 134	TRG	0	0	2	34	0
Sample 135	TRG	0	0	1	40	0
Sample 136	TRG	0	0	0	0	0
Sample 137	TRG	0	0	1	11	0
Sample 138	TRG	0	0	1	3	0
Sample 139	TRG	0	0	9	341	0
Sample 140	TRG	0	0	0	0	0
Sample 141	TRG	0	0	0	0	0
Sample 142	TRG	0	0	1	2	0
Sample 143	TRG	0	0	3	13	0
Sample 144	TRG	0	0	1	6	0
Sample 145	TRG	0	0	2	81	0
Sample 146	TRG	0	0	2	83	0
Sample 147	TRG	0	0	2	132	0
Sample 148	TRG	0	0	1	4	0
Sample 149	TRG	0	0	1	33	0
Sample 150	TRG	0	0	1	20	0
Sample 151	TRG	0	0	3	304	0
Sample 152	TRG	0	0	5	200	0
Sample 153	TRG	0	0	2	9	0
Sample 154	TRG	0	0	1	5	0
Sample 155	TRG	0	0	2	49	0
Sample 156	TRG	0	0	0	0	0
Sample 157	TRG	0	0	3	44	0
Sample 158	TRG	0	0	5	81	0
Sample 159	TRG	0	0	2	35	0
Sample 160	TRG	0	0	1	31	0
Sample 161	TRG	0	0	3	280	0
Sample 162	TRG	0	0	2	15	0
Sample 163	TRG	0	0	3	285	0
Sample 164	TRG	0	0	1	81	0
Sample 165	TRG	0	0	1	47	0
Sample 166	TRG	0	0	1	17	0
Sample 167	TRG	0	0	0	0	0
Sample 168	TRG	0	0	3	141	0
Sample 169	TRG	0	0	2	31	0
Sample 170	TRG	0	0	0	0	0
Sample 171	TRG	0	0	0	0	0
Sample 172	TRG	0	0	0	0	0
Sample 173	TRG	0	0	5	97	0
Sample 174	TRG	0	0	1	41	0
Sample 175	TRG	0	0	2	30	0
Sample 176	TRG	0	0	2	34	0
Sample 177	TRG	0	0	0	0	0
Sample 178	TRG	0	0	0	0	0
Sample 179	TRG	0	0	2	84	0
Sample 180	TRG	0	0	0	0	0
Sample 181	TRG	0	0	3	79	0
Sample 182	TRG	0	0	6	140	0
Sample 183	TRG	0	0	3	98	0
Sample 184	TRG	0	0	4	115	0
Sample 185	TRG	0	0	3	72	0
Sample 186	TRG	0	0	1	4	0
Sample 187	TRG	0	0	0	0	0
Sample 188	TRG	0	0	4	27	0
Sample 189	TRG	0	0	2	45	0
Sample 190	TRG	0	0	2	17	0
Sample 191	TRG	0	0	0	0	0
Sample 192	TRG	0	0	0	0	0
Sample 193	TRG	0	0	1	2	0
Sample 194	TRG	0	0	3	57	0
Sample 195	TRG	0	0	1	4	0
Sample 196	TRG	0	0	3	15	0
Sample 197	TRG	0	0	2	6	0
Sample 198	TRG	0	0	2	14	0
Sample 199	TRG	0	0	0	0	0
Sample 200	TRG	0	0	0	0	0
Sample 201	TRG	0	0	1	14	0
Sample 202	TRG	0	0	2	19	0
Sample 203	TRG	0	0	0	0	0
Sample 204	TRG	1	4	5	96	0
Sample 205	TRG	0	0	2	27	0
Sample 206	TRG	0	0	3	68	0
Sample 207	TRG	0	0	0	0	0
Sample 208	TRG	0	0	0	0	0
Sample 209	TRG	0	0	1	3	0
Sample 210	TRG	0	0	0	0	0

## Sheet: Data File 07
	logFC	logCPM	LR	PValue	FDR
SPP1	2.57055	6.61475	308.686	4.22167e-69	5.02801e-65
G0S2	-3.19737	8.08977	240.858	2.5562e-54	1.52222e-50
FFAR2	-2.493	7.06067	156.365	7.0457e-36	2.79714e-32
S100A8	-2.18954	7.42942	126.221	2.75048e-29	8.18955e-26
CSF3R	-1.98271	9.07912	114.412	1.0587e-26	2.52181e-23
S100A9	-1.8534	8.85693	99.8112	1.67639e-23	3.32763e-20
PROK2	-1.92684	5.8871	95.8588	1.23379e-22	2.09921e-19
IFITM2	-1.84643	7.01098	93.1699	4.79919e-22	6.79166e-19
NAMPT	-1.76688	9.0031	93.0371	5.13223e-22	6.79166e-19
IL1RN	-1.78647	8.11323	92.6912	6.11258e-22	7.28008e-19
FCGR3B	-1.80183	6.71661	91.4427	1.1487e-21	1.24373e-18
MXD1	-1.67063	8.25087	83.5871	6.09682e-20	6.05109e-17
CCL2	1.36666	6.07875	75.4879	3.67662e-18	3.36835e-15
HBB	-1.46242	9.54694	67.7123	1.89182e-16	1.6094e-13
TAGAP	-1.49027	7.16848	65.5887	5.55567e-16	4.41121e-13
PFKFB3	-1.42394	8.8049	63.7343	1.42384e-15	1.05987e-12
HCAR2	-1.52075	6.33879	63.364	1.71828e-15	1.2038e-12
TNFRSF1B	-1.43097	7.99216	63.2337	1.83577e-15	1.21466e-12
NFKBIA	-1.38598	8.71055	59.9126	9.91667e-15	6.0209e-12
PTGS2	-1.43917	6.27357	59.8744	1.01107e-14	6.0209e-12
ZFP36	-1.38243	8.46806	59.3819	1.29859e-14	7.36485e-12
JUNB	-1.39601	7.90867	59.0897	1.50644e-14	8.1553e-12
CXCR1	-1.39089	6.06507	55.6612	8.61026e-14	4.45862e-11
SRGN	-1.33525	8.06915	55.3091	1.02991e-13	5.11092e-11
BASP1	-1.30249	8.20005	53.3901	2.73467e-13	1.3028e-10
IL1B	-1.33638	7.91335	53.2124	2.99363e-13	1.37131e-10
SOCS3	-1.31482	7.61503	52.6058	4.07692e-13	1.79838e-10
KLF2	-1.31806	7.27995	52.3398	4.6682e-13	1.98565e-10
GBP5	-1.2949	7.79481	52.079	5.33113e-13	2.18944e-10
CSF2RB	-1.27455	8.41962	51.949	5.69606e-13	2.26133e-10
CXCR2	-1.30973	6.53389	51.6175	6.74374e-13	2.5909e-10
SLC25A37	-1.27397	8.00067	51.5322	7.04311e-13	2.62136e-10
TNFAIP3	-1.27497	8.44885	51.2155	8.27611e-13	2.93856e-10
LIMK2	-1.26598	8.40156	51.189	8.38885e-13	2.93856e-10
AQP9	-1.291	7.32189	50.6261	1.11748e-12	3.80263e-10
RGS2	-1.34954	5.76879	50.3192	1.30668e-12	4.32292e-10
CXCL8	-1.28709	7.62214	49.615	1.87082e-12	6.02201e-10
PLEK	-1.24245	8.47953	49.0878	2.44759e-12	7.67126e-10
FPR1	-1.27253	6.92251	48.2857	3.68428e-12	1.12512e-09
PPP1R15A	-1.21248	8.72075	47.331	5.99564e-12	1.7852e-09
SFTPB	1.02559	8.32801	46.3627	9.82701e-12	2.85463e-09
CD14	-1.21162	7.48319	45.4761	1.54511e-11	4.38148e-09
OSM	-1.22862	6.34811	44.8056	2.176e-11	6.027e-09
CSRNP1	-1.19246	7.08134	43.9821	3.31385e-11	8.96999e-09
HLA.E	-1.13432	9.76619	42.8314	5.96677e-11	1.57921e-08
IER3	-1.2253	6.13656	41.4953	1.18152e-10	3.05912e-08
PNRC1	-1.14462	7.86859	41.3649	1.26306e-10	3.20065e-08
MEFV	-1.14419	7.15549	41.3051	1.30229e-10	3.23131e-08
EHD1	-1.12781	8.02859	40.9837	1.53505e-10	3.73111e-08
TNFAIP2	-1.09995	10.9245	40.8453	1.6477e-10	3.92483e-08
RNF149	-1.11416	8.58638	40.6069	1.86147e-10	4.30784e-08
APOBEC3A	-1.17555	6.01113	40.5867	1.88084e-10	4.30784e-08
LYZ	-1.10547	8.94364	40.2786	2.20204e-10	4.94835e-08
DUSP1	-1.09481	8.92665	39.3817	3.48547e-10	7.6874e-08
GBP1	-1.10072	8.14121	39.0175	4.20033e-10	9.09562e-08
BTG2	-1.11651	7.3281	38.6509	5.06801e-10	1.07786e-07
BCL6	-1.08633	8.01466	38.2991	6.0692e-10	1.26814e-07
MMP25	-1.11488	6.19663	37.7731	7.94707e-10	1.63189e-07
SERPINA1	-1.05693	9.73973	37.6128	8.62777e-10	1.72726e-07
KDM6B	-1.06349	8.97394	37.5962	8.70155e-10	1.72726e-07
IVNS1ABP	-1.05944	8.66527	37.1319	1.10401e-09	2.15554e-07
TNFRSF10C	-1.08907	6.39511	36.8072	1.30407e-09	2.50507e-07
FOSL2	-1.04797	8.46606	36.2201	1.76245e-09	3.33186e-07
SELL	-1.08785	6.094	35.724	2.27351e-09	4.23087e-07
FCAR	-1.08711	5.79038	35.2172	2.9491e-09	5.40366e-07
BCL3	-1.05047	7.12271	34.5934	4.06282e-09	7.23827e-07
IL1R2	-1.05981	6.40274	34.589	4.07191e-09	7.23827e-07
ADGRG3	-1.03484	6.70756	34.1052	5.22114e-09	9.14467e-07
EGR3	-1.03884	6.41347	33.7627	6.22601e-09	1.07466e-06
CD177	-1.04993	6.05877	33.5589	6.91383e-09	1.17634e-06
PELI1	-1.03236	6.701	32.9031	9.68665e-09	1.6249e-06
FOSB	-1.0164	6.98433	32.7596	1.04289e-08	1.71834e-06
MARCKS	-0.995459	8.55542	32.7405	1.05322e-08	1.71834e-06
ICAM1	-1.01502	7.03528	32.3144	1.31141e-08	2.11066e-06
IRF1	-0.979699	8.30155	31.8388	1.67516e-08	2.66015e-06
TAGLN	-1.00046	7.24683	31.5215	1.97243e-08	3.091e-06
ADAMTSL4	-0.963069	9.30969	31.4718	2.02361e-08	3.13002e-06
FOS	-0.967001	8.77164	31.258	2.2592e-08	3.44963e-06
HLA.B	-0.948217	10.4755	31.0097	2.56747e-08	3.8707e-06
SLC11A1	-0.9382	10.7763	30.4619	3.40488e-08	5.06901e-06
KRT13	-1.00257	6.32959	30.3504	3.60641e-08	5.30276e-06
SLC2A3	-0.95976	7.30849	30.0219	4.27193e-08	6.20472e-06
KCNJ2	-0.975406	6.04968	28.9041	7.605e-08	1.09127e-05
ADAM8	-0.910236	7.73469	27.7362	1.39033e-07	1.97129e-05
CFAP157	-0.897641	8.37114	27.2384	1.79853e-07	2.52006e-05
SAMSN1	-0.941056	6.08305	26.8594	2.18811e-07	3.03028e-05
TRIB1	-0.914415	7.14331	26.7385	2.32938e-07	3.18884e-05
ATG16L2	-0.880643	8.837	26.4669	2.6809e-07	3.62835e-05
PNPLA6	-0.870722	10.1485	26.3564	2.83875e-07	3.79883e-05
LRG1	-0.937244	5.8198	26.203	3.0735e-07	4.06726e-05
CXCL5	0.851974	6.0994	26.0454	3.33482e-07	4.36458e-05
CCL4	-0.962465	5.68496	25.9589	3.48765e-07	4.44782e-05
CFD	-0.901123	7.21548	25.9573	3.49052e-07	4.44782e-05
CXCR4	-0.91864	6.33535	25.9463	3.51046e-07	4.44782e-05
NFKB2	-0.885654	7.63339	25.9159	3.56622e-07	4.47091e-05
VNN2	-0.941309	5.55046	25.8073	3.77265e-07	4.68044e-05
THBD	-0.885759	7.59074	25.7789	3.82848e-07	4.70074e-05
NFKBIZ	-0.8791	7.57362	25.4863	4.45537e-07	5.41464e-05
PLAUR	-0.863562	8.49857	25.2514	5.03228e-07	6.05398e-05
HLA.C	-0.843642	10.8498	25.0002	5.73243e-07	6.82732e-05
SBNO2	-0.849357	9.40222	24.9746	5.80901e-07	6.85003e-05
ALPL	-0.87071	7.16448	24.8989	6.04158e-07	7.049e-05
TNFRSF1A	-0.865258	7.72367	24.8816	6.09611e-07	7.049e-05
APOBR	-0.86067	8.06713	24.8255	6.27629e-07	7.18756e-05
IFIT2	-0.870756	7.52195	24.7108	6.66096e-07	7.55544e-05
MUC5B	-0.836899	10.6234	24.6404	6.90864e-07	7.74242e-05
CROCC	-0.840165	9.62139	24.6273	6.95582e-07	7.74242e-05
SORL1	-0.836181	8.97569	24.2651	8.39443e-07	9.25719e-05
EGR1	-0.868922	7.09954	24.1491	8.91588e-07	9.74203e-05
CROCC2	-0.829951	9.10484	23.9156	1.00652e-06	0.000108978
GK	-0.847864	7.5737	23.7965	1.07074e-06	0.000114888
MYO1F	-0.82245	9.2563	23.4309	1.29483e-06	0.000137692
FMNL1	-0.821673	8.43539	23.0305	1.5945e-06	0.000168058
NIBAN1	-0.818931	8.30339	22.9386	1.67262e-06	0.000173889
MBOAT7	-0.829835	7.33799	22.9312	1.67903e-06	0.000173889
THEMIS2	-0.817455	8.77311	22.8869	1.7182e-06	0.000176412
H3.3B	-0.815904	8.48784	22.6872	1.90633e-06	0.000193517
GRN	-0.800684	10.9046	22.6762	1.9173e-06	0.000193517
GCA	-0.85019	6.53471	22.4988	2.10278e-06	0.000210455
TCIRG1	-0.798455	9.78691	22.313	2.31629e-06	0.000229892
PIM3	-0.81663	7.97873	22.2653	2.37455e-06	0.000233727
LILRA5	-0.86661	5.70439	22.1668	2.49964e-06	0.000244023
RSAD2	-0.826756	6.76827	22.0859	2.60719e-06	0.000252453
PPIF	-0.819883	7.4382	22.0684	2.63111e-06	0.000252714
HK3	-0.796672	9.0048	21.9203	2.84208e-06	0.000270793
CD55	-0.813661	7.24313	21.787	3.04653e-06	0.00028797
CST3	-0.79092	8.85474	21.5788	3.39587e-06	0.000318463
GBP2	-0.798518	7.71005	21.3702	3.78606e-06	0.000352281
GADD45B	-0.818898	7.02409	21.3425	3.84112e-06	0.000354634
CEACAM6	0.73536	6.1959	20.8492	4.96899e-06	0.000453254
ODF3B	-0.786564	7.87664	20.8345	5.00724e-06	0.000453254
CFAP73	-0.811592	6.58553	20.8172	5.05284e-06	0.000453254
IRF7	-0.791392	7.60311	20.8139	5.06152e-06	0.000453254
HLA.A	-0.766653	9.61913	20.6606	5.48333e-06	0.000487362
MINK1	-0.767712	9.58203	20.6455	5.52674e-06	0.000487582
NADK	-0.77698	8.10219	20.6033	5.64977e-06	0.00049477
FPR2	-0.805755	6.48723	20.5879	5.69538e-06	0.000495124
CD74	-0.757366	12.0669	20.5175	5.90901e-06	0.000509973
CD36	0.708779	6.9644	20.4769	6.03557e-06	0.000517149
MYH9	-0.756331	11.4884	20.4233	6.20701e-06	0.000528039
NUCB1	-0.768334	8.6408	20.3644	6.40086e-06	0.000540668
ADM	-0.806309	5.9947	20.1866	7.02445e-06	0.000589163
ALOX5	-0.75574	9.81418	20.1168	7.28543e-06	0.00060678
MYO9B	-0.751995	10.518	20.0829	7.41578e-06	0.000613347
PREX1	-0.750531	9.144	19.749	8.83074e-06	0.000725339
CD274	-0.789723	6.39453	19.5546	9.77628e-06	0.000797503
LRP1	-0.734654	12.1093	19.3764	1.07325e-05	0.000869549
BCL2A1	-0.784224	6.75528	19.348	1.08935e-05	0.000876636
RHOB	-0.754514	8.071	19.2778	1.13014e-05	0.000903355
HLA.F	-0.770884	7.04364	19.2253	1.16162e-05	0.000922327
SCGB1A1	-0.792425	6.19687	19.177	1.19142e-05	0.000939719
HLA.DRB5	-0.743533	8.65067	19.063	1.26472e-05	0.000990978
SVIL	-0.734775	9.22277	18.9812	1.32013e-05	0.00102763
RIPOR2	-0.747791	7.17418	18.8727	1.3974e-05	0.00108072
CXCL2	-0.807274	6.08272	18.8411	1.42075e-05	0.00109169
NCF1	-0.773804	6.78846	18.7724	1.47285e-05	0.00112446
NFAM1	-0.74222	7.23103	18.5673	1.64011e-05	0.00124419
SIDT2	-0.726241	9.11137	18.5135	1.68707e-05	0.00127171
CORO1A	-0.746872	7.20673	18.4804	1.71663e-05	0.00128245
IRAK2	-0.751366	6.52558	18.4735	1.72285e-05	0.00128245
EHBP1L1	-0.722915	9.57357	18.4456	1.74827e-05	0.00129329
VPS9D1	-0.753653	6.79409	18.3687	1.82021e-05	0.00133819
HLA.DRB1	-0.718377	10.0889	18.355	1.83334e-05	0.00133958
NCF4	-0.75082	6.86689	18.2039	1.98474e-05	0.00144136
RTN4	-0.720542	8.7736	18.1077	2.0876e-05	0.00150686
FN1	-0.705646	12.2421	17.9645	2.25069e-05	0.0016148
TRIM25	-0.712842	8.54846	17.6307	2.68226e-05	0.00191292
SLAMF7	-0.736891	6.35221	17.6057	2.71775e-05	0.00191917
C15orf39	-0.721867	7.38382	17.6018	2.72325e-05	0.00191917
OSCAR	-0.73095	7.22881	17.5702	2.76897e-05	0.00193262
FRAT2	-0.762688	6.02772	17.5662	2.77479e-05	0.00193262
TLE3	-0.708802	8.49842	17.5273	2.83211e-05	0.00196107
XPO6	-0.708461	8.25382	17.3962	3.03424e-05	0.00208889
PGS1	-0.7185	7.19085	17.3345	3.13443e-05	0.00214546
IL4R	-0.709685	7.93087	17.2836	3.21948e-05	0.00217825
LSP1	-0.705217	8.31162	17.2655	3.2504e-05	0.00217825
LMNB1	-0.729553	6.59856	17.2591	3.26123e-05	0.00217825
TAPBP	-0.703351	8.66955	17.2556	3.2674e-05	0.00217825
SUN2	-0.705578	8.34423	17.2519	3.27378e-05	0.00217825
HELZ2	-0.698307	8.89483	17.2077	3.35074e-05	0.00221708
CAPS	-0.710645	7.64904	17.1355	3.4805e-05	0.00227874
GMIP	-0.703004	8.46709	17.1346	3.4822e-05	0.00227874
GRINA	-0.700216	8.28756	16.8267	4.0954e-05	0.00266536
FLOT1	-0.702434	7.85073	16.8127	4.1256e-05	0.00267043
LGALS3BP	-0.691311	8.85097	16.7694	4.22074e-05	0.00270593
SCGB3A1	-0.687346	9.2753	16.7671	4.22588e-05	0.00270593
TMEM74B	-0.732602	6.23192	16.7074	4.36109e-05	0.00277757
CEBPB	-0.686657	9.56142	16.6696	4.44879e-05	0.00281836
SRRM2	-0.680066	10.8956	16.6518	4.49076e-05	0.00282989
GRK2	-0.687434	8.9679	16.6074	4.59717e-05	0.0028817
MCEMP1	-0.708405	7.34771	16.5828	4.65725e-05	0.00290407
CYTH4	-0.690709	8.0181	16.5575	4.71972e-05	0.0029277
SCARF1	-0.693701	7.20337	16.3312	5.31803e-05	0.00328175
MIDN	-0.688961	8.07536	16.3202	5.34894e-05	0.00328381
HSPA6	-0.710469	6.85049	16.285	5.44937e-05	0.00331223
STX11	-0.705284	7.25007	16.2845	5.45086e-05	0.00331223
ITGB2	-0.675599	9.52369	16.2653	5.50621e-05	0.00332888
SELPLG	-0.698978	7.28738	16.2269	5.6192e-05	0.00338004
SERPINB9	-0.704697	6.47067	16.1956	5.71269e-05	0.00339849
TMEM140	-0.737658	5.84064	16.1897	5.73054e-05	0.00339849
HMOX1	0.620274	8.62529	16.188	5.73549e-05	0.00339849
CXCL16	-0.680302	8.64036	16.1306	5.91221e-05	0.00348586
PTPN6	-0.676865	8.8459	16.0878	6.04739e-05	0.003548
RNF19B	-0.69174	7.41858	15.8682	6.79117e-05	0.00396485
NOTCH1	-0.666684	9.1826	15.8205	6.96436e-05	0.00404612
ARAP1	-0.663698	9.99641	15.7764	7.12852e-05	0.00412139
ISG15	-0.686435	7.5386	15.7265	7.31905e-05	0.00420137
IL2RG	-0.711623	6.06015	15.7218	7.33741e-05	0.00420137
TREM1	-0.682882	7.54378	15.7048	7.40371e-05	0.00421905
ADGRE5	-0.668447	8.62979	15.6942	7.44517e-05	0.00422247
PTPRC	-0.664803	8.68336	15.5646	7.97351e-05	0.00450068
TNNI2	-0.711242	5.9835	15.5248	8.14319e-05	0.00457478
NABP1	-0.664721	8.25547	15.4367	8.53161e-05	0.00477049
LITAF	-0.660462	8.9308	15.3663	8.85523e-05	0.00492831
NLRP3	-0.684616	6.28141	15.3456	8.95306e-05	0.00495958
CYBA	-0.662714	8.46577	15.3097	9.12492e-05	0.00501756
TAP1	-0.671828	7.36387	15.3061	9.14199e-05	0.00501756
RNF213	-0.644557	11.4001	15.0816	0.00010296	0.00560164
MCL1	-0.651485	9.33605	15.0809	0.000103002	0.00560164
ITGAX	-0.64491	10.216	14.9898	0.000108093	0.00585174
SECTM1	-0.6685	7.10711	14.9437	0.00011077	0.00596956
SENP3	-0.698402	6.36698	14.9288	0.000111646	0.00597594
FCGR2A	-0.654725	8.22531	14.9172	0.000112334	0.00597594
JAML	-0.657115	7.83464	14.9162	0.000112394	0.00597594
DYNLT4	-0.729586	5.23553	14.8873	0.000114126	0.00604106
STK10	-0.646705	8.77238	14.7952	0.000119842	0.00631558
TSC22D3	-0.654817	7.80995	14.7248	0.000124401	0.00652693
SLC16A3	-0.647292	8.37558	14.7093	0.000125429	0.006552
PIGR	-0.642418	9.08318	14.6959	0.000126318	0.00656962
IER5	-0.659561	7.6326	14.682	0.000127253	0.00658948
FYB1	-0.650871	7.8822	14.6552	0.000129075	0.00665492
CR1	-0.652334	7.27584	14.6168	0.000131737	0.00673515
TYMP	-0.643403	8.97768	14.6164	0.000131762	0.00673515
ZDHHC18	-0.659115	6.96206	14.589	0.00013369	0.00680449
PEG10	0.619325	5.93123	14.577	0.000134546	0.00681889
DDX60L	-0.638468	8.92393	14.4896	0.000140933	0.00711233
IL18RAP	-0.689355	5.22316	14.4742	0.000142091	0.00714053
PDE4B	-0.651111	7.05521	14.4438	0.000144406	0.00720216
SFTPC	0.605921	6.97683	14.4422	0.000144527	0.00720216
CFLAR	-0.632899	9.05367	14.3004	0.000155835	0.0077333
GDF15	0.623823	5.89018	14.2704	0.000158334	0.00782472
NCF2	-0.633201	8.87887	14.1566	0.000168206	0.00827825
THBS1	-0.629657	9.0296	14.1077	0.000172635	0.00846124
ECE1	-0.635778	7.7221	14.0997	0.000173367	0.00846229
CCRL2	-0.676526	5.87281	14.0347	0.000179469	0.00872441
VSIR	-0.645656	6.9934	14.0226	0.000180625	0.00874489
KCNJ15	-0.641509	6.75811	13.9584	0.000186896	0.00901187
CLEC4E	-0.678513	5.28115	13.9508	0.000187653	0.00901191
RESF1	-0.636229	7.69899	13.8992	0.000192876	0.00922551
ARHGAP9	-0.642012	6.93946	13.8299	0.000200125	0.00953398
BCAT1	0.592036	6.72431	13.7938	0.000204009	0.00968026
R3HDM4	-0.645623	6.80641	13.7787	0.000205654	0.00971959
C1QA	-0.626684	8.60848	13.7623	0.00020746	0.0097662
H3.3A	-0.644494	7.16742	13.711	0.000213208	0.00999726
WAS	-0.642515	6.99889	13.6645	0.000218552	0.0102077
SERPINB1	-0.641072	7.16941	13.6473	0.000220554	0.0102609
ARRB2	-0.622377	8.69321	13.6219	0.000223561	0.0103604
JUN	-0.620823	8.79528	13.6043	0.00022567	0.0104175
NFIL3	-0.683682	5.44558	13.5097	0.000237334	0.0109137
JUND	-0.622801	8.43746	13.5001	0.000238553	0.0109276
NDUFS7	0.614607	5.87332	13.4642	0.000243156	0.0110957
VASP	-0.617785	8.71453	13.4485	0.000245203	0.0111464
SPI1	-0.614157	9.27631	13.4217	0.000248725	0.0112636
TMEM185B	-0.671049	5.49432	13.3671	0.000256076	0.0115525
HLA.DPB1	-0.616104	8.48428	13.3051	0.000264679	0.0118956
MARCO	-0.606551	9.78264	13.2711	0.000269536	0.0120683
DDIT3	-0.718134	4.98639	13.241	0.000273899	0.0122177
LRP10	-0.61329	8.0769	13.1671	0.000284915	0.0126617
FLOT2	-0.616478	7.82199	13.0985	0.000295532	0.0130847
LCN2	-0.629859	6.90293	13.0667	0.000300597	0.0132597
ATP2B1	-0.618596	7.28588	13.0578	0.000302024	0.0132735
ITPRIP	-0.618821	7.02585	13.0051	0.00031064	0.0135639
GPSM3	-0.636629	6.81745	13.0035	0.000310911	0.0135639
LILRB3	-0.627555	6.68263	12.9764	0.000315449	0.0137117
ACSL1	-0.600562	9.35833	12.9413	0.000321404	0.0139197
PPP1R18	-0.610137	8.07753	12.9335	0.000322749	0.0139273
LCP2	-0.606045	8.27759	12.9183	0.000325377	0.01399
PLK3	-0.611399	7.66433	12.8541	0.00033674	0.0144265
GTPBP2	-0.610974	7.76218	12.8361	0.000339995	0.0144647
IQSEC1	-0.598974	9.1025	12.8357	0.000340061	0.0144647
LILRB2	-0.6144	7.08973	12.7895	0.000348565	0.0147523
MSRB1	-0.638883	6.15362	12.7845	0.00034951	0.0147523
NAPSA	0.590806	5.77278	12.779	0.000350538	0.0147523
SLA	-0.602999	8.30793	12.7577	0.000354551	0.0148687
ERICH3	-0.600628	7.90982	12.6836	0.00036888	0.0154153
MOB3A	-0.608919	7.50527	12.6581	0.000373945	0.0155723
AMIGO2	-0.630218	6.51106	12.6435	0.000376877	0.0156216
ARHGAP15	-0.613179	6.94139	12.6392	0.000377751	0.0156216
BSG	-0.596246	8.6915	12.6326	0.000379081	0.0156223
AOC3	-0.613986	7.04438	12.6232	0.000380992	0.0156469
ZNF276	-0.607585	7.32771	12.604	0.000384924	0.0157541
HCLS1	-0.599243	8.26749	12.5599	0.000394123	0.0160753
PLA2G7	0.586239	5.87506	12.5441	0.000397462	0.0161562
HCK	-0.597678	8.3833	12.5364	0.000399104	0.0161678
CCDC78	-0.602544	7.4794	12.4887	0.000409428	0.0165298
MICAL1	-0.589209	9.10864	12.4344	0.000421502	0.0169598
CYBC1	-0.59778	7.77735	12.4224	0.000424215	0.0169686
RILPL2	-0.605163	7.237	12.4208	0.000424572	0.0169686
HIVEP2	-0.601071	7.13628	12.4008	0.000429147	0.0170941
ADGRE2	-0.5976	7.36914	12.3493	0.000441152	0.0175137
CTXN1	-0.640762	5.8013	12.3321	0.000445232	0.017617
GPRC5A	0.555332	6.85277	12.2451	0.000466486	0.0183968
ZFP36L1	-0.594834	7.68047	12.2057	0.000476445	0.0187276
TUBA1A	-0.598674	7.36868	12.1339	0.000495139	0.0193984
NFE2	-0.626762	5.45461	12.0541	0.000516794	0.0201797
CFAP45	-0.597326	6.98821	12.047	0.000518767	0.0201797
LRRC25	-0.613453	6.32966	12.0419	0.000520166	0.0201797
SHKBP1	-0.591007	7.62563	12.0324	0.000522836	0.0202175
ITM2B	-0.581372	8.56104	12.0167	0.000527273	0.0203231
PILRA	-0.608165	6.37906	11.9834	0.00053676	0.020622
LGMN	0.541039	7.72648	11.9549	0.000545045	0.0208729
JAK3	-0.584781	7.39776	11.9052	0.000559769	0.0213009
GTPBP1	-0.582808	7.7979	11.9051	0.000559797	0.0213009
ZYX	-0.580689	8.52035	11.8698	0.000570531	0.0216402
TLR1	-0.610675	6.01851	11.854	0.000575389	0.0217552
GPR84	-0.637125	4.99833	11.7689	0.000602278	0.0226998
SLC43A2	-0.573588	8.54089	11.7381	0.000612336	0.022987
TNIP1	-0.576187	8.34566	11.7338	0.000613759	0.022987
NBEAL2	-0.569746	8.88081	11.6709	0.000634846	0.0237022
GAA	-0.569496	8.87155	11.6317	0.000648358	0.0241311
FLNA	-0.558914	11.6547	11.4923	0.000698858	0.0259296
ETS2	-0.572547	7.77809	11.4012	0.000733954	0.0271472
LYN	-0.570344	8.11165	11.3865	0.0007398	0.0272787
ARHGAP45	-0.563824	8.16308	11.2563	0.000793513	0.0291689
IL10RA	-0.563365	7.78496	11.0371	0.000893061	0.0327273
MLKL	-0.567246	7.27173	11.0089	0.000906738	0.0331265
PARP10	-0.557612	8.4091	10.9942	0.000913984	0.0332891
FCGRT	-0.552607	8.66604	10.898	0.000962698	0.0349565
GCH1	-0.594378	5.97778	10.8659	0.000979516	0.0354591
TNFRSF14	-0.554439	8.19115	10.843	0.000991688	0.0357909
ACADVL	-0.547095	8.94874	10.7324	0.00105274	0.0378797
TMEM71	-0.579892	5.58132	10.6952	0.00107412	0.0385325
CTSD	-0.539733	10.1665	10.6526	0.00109915	0.0392748
BTBD19	-0.560829	7.05407	10.6488	0.00110141	0.0392748
TLR2	-0.569253	6.60263	10.6377	0.00110806	0.039304
SLC34A2	0.514199	7.39917	10.6364	0.00110883	0.039304
MNDA	-0.568321	6.82356	10.6302	0.00111253	0.0393181
MX2	-0.546596	7.87994	10.575	0.00114625	0.0403899
RASSF2	-0.553354	7.19405	10.5565	0.00115779	0.0406764
CD44	-0.539163	9.38477	10.544	0.00116565	0.0407344
CHSY1	-0.562164	6.58428	10.543	0.00116628	0.0407344
FGR	-0.542094	8.78815	10.5189	0.00118158	0.0411206
DENND3	-0.541672	8.35478	10.5148	0.00118425	0.0411206
ARHGAP30	-0.543611	8.5908	10.5061	0.0011898	0.0411933
TNFSF13B	-0.581027	5.94692	10.4915	0.00119924	0.0413997
COLGALT1	-0.5379	9.14111	10.4378	0.00123465	0.042499
VAV1	-0.544426	7.80829	10.3997	0.00126035	0.0432586
AP5B1	-0.545215	7.78265	10.2898	0.00133767	0.0457805
SPN	-0.534902	8.62545	10.2472	0.0013689	0.0466959
DOK3	-0.542125	7.86303	10.2427	0.00137225	0.0466959

## Sheet: Data File 08
	logFC	logCPM	LR	PValue	FDR
JCAD	3.44432	2.73227	346.668	2.25296e-77	2.25476e-73
FOXC1	3.20173	2.56764	336.525	3.64427e-75	1.82359e-71
EPGN	2.80465	1.87878	242.128	1.3512e-54	4.50762e-51
SYNPO	2.72572	2.7248	215.024	1.10085e-48	2.75433e-45
MEX3B	2.61273	1.50776	207.43	4.99543e-47	9.99886e-44
EREG	2.5635	2.206	206.557	7.74403e-47	1.2917e-43
CAV1	2.59208	2.48888	178.2	1.19802e-40	1.71282e-37
PLS3	2.4564	2.0704	157.771	3.47204e-36	4.34353e-33
NEGR1	2.16115	2.5622	145.408	1.7491e-33	1.945e-30
HSPG2	2.17783	3.37536	137.345	1.01368e-31	1.01449e-28
PTGFR	2.11832	2.183	134.804	3.64495e-31	3.31625e-28
SPAG6	2.03351	2.26686	127.17	1.70524e-29	1.42217e-26
JCHAIN	-2.69066	5.84793	122.678	1.64037e-28	1.26283e-25
ERG	1.86381	4.48915	107.924	2.79337e-25	1.99686e-22
HOXA9	1.82139	1.81384	97.6192	5.07097e-23	3.38335e-20
C1orf115	1.95188	1.46995	90.2051	2.14703e-21	1.34297e-18
PRR16	1.76087	1.60782	89.8824	2.52752e-21	1.48796e-18
MECOM	1.73983	2.5615	88.7636	4.44925e-21	2.47378e-18
DNMT3B	1.78037	1.14343	86.9234	1.12809e-20	5.94208e-18
PRKG1	1.71736	1.80781	85.0085	2.97083e-20	1.4866e-17
GSTM3	1.75898	1.34984	79.4082	5.05167e-19	2.40748e-16
ALOX15	-2.08578	3.47727	76.994	1.71478e-18	7.80071e-16
ITGA7	1.50745	4.18558	68.819	1.07925e-16	4.69615e-14
EPAS1	1.50892	5.0584	68.472	1.2869e-16	5.36639e-14
NFIB	1.60713	2.72676	67.7946	1.81448e-16	7.26372e-14
DYTN	1.57091	1.78557	67.5924	2.01043e-16	7.73861e-14
TANC1	1.49402	3.25588	65.8109	4.96333e-16	1.83974e-13
WWTR1	1.62936	1.87052	63.899	1.30962e-15	4.68097e-13
CRIP2	1.62345	1.88059	63.6248	1.50522e-15	5.19458e-13
TMTC1	1.44882	4.88474	63.459	1.63737e-15	5.46226e-13
PPFIBP1	1.48956	2.76808	62.0997	3.26495e-15	1.05405e-12
SIGLEC8	-1.85661	2.34452	59.0647	1.52572e-14	4.77169e-12
IL5RA	-1.72977	4.66293	58.0462	2.56032e-14	7.76474e-12
PLK2	1.47933	1.93042	54.1011	1.90439e-13	5.60564e-11
RD3L	1.38347	2.03712	53.5115	2.57087e-13	7.05258e-11
TDRD9	1.33252	5.88763	53.5005	2.58528e-13	7.05258e-11
IDO1	-1.72129	2.7601	53.4838	2.60737e-13	7.05258e-11
SMPDL3A	1.33088	4.87288	52.8776	3.54995e-13	9.34943e-11
CD177	1.32018	9.16302	52.7575	3.77383e-13	9.68422e-11
OTOF	-1.69879	3.05385	52.5153	4.2691e-13	1.06813e-10
SLCO4A1	1.40018	1.95805	52.4061	4.51321e-13	1.10166e-10
GPNMB	1.42769	1.48018	51.8852	5.88421e-13	1.40212e-10
CCR7	-1.61661	4.58961	51.2537	8.11691e-13	1.88916e-10
MMRN1	1.29355	5.885	50.2261	1.37013e-12	3.05489e-10
IGFBP4	1.43208	1.81506	50.2211	1.3736e-12	3.05489e-10
KL	1.32124	3.07913	50.1118	1.45234e-12	3.14575e-10
SHISA4	-1.71628	2.92709	50.0783	1.47732e-12	3.14575e-10
FGFR2	-1.73585	1.56005	49.255	2.24757e-12	4.68618e-10
CD163L1	1.30661	2.58792	48.8714	2.7331e-12	5.58222e-10
FCRL3	-1.56143	5.21861	48.6311	3.08929e-12	6.18353e-10
SMPD3	-1.54123	3.62748	45.9715	1.19985e-11	2.35454e-09
RAPGEF5	1.34754	2.1253	45.8679	1.26502e-11	2.43467e-09
PTGDR2	-1.56591	2.1868	44.6654	2.33752e-11	4.41395e-09
GCNT4	-1.49228	3.00603	42.4589	7.21821e-11	1.33777e-08
PPARG	1.21151	3.53551	42.1897	8.28357e-11	1.50731e-08
CYYR1	1.26522	2.20133	42.1281	8.54879e-11	1.52779e-08
NTSR1	1.2048	2.99977	41.2918	1.3112e-10	2.3022e-08
ZDHHC19	1.16862	4.89609	40.0337	2.49621e-10	4.25305e-08
MS4A4A	1.16404	5.70899	40.025	2.50729e-10	4.25305e-08
FCRL5	-1.40056	4.62247	39.6774	2.9958e-10	4.99699e-08
EPHX2	-1.53445	1.62918	39.2934	3.64671e-10	5.983e-08
CTSG	1.16261	3.27877	38.9263	4.4012e-10	7.09062e-08
PAX5	-1.39102	4.06259	38.8988	4.46352e-10	7.09062e-08
NELL2	-1.3969	3.74608	38.6703	5.01786e-10	7.84667e-08
ANKRD34B	1.13442	5.07777	37.6834	8.321e-10	1.28118e-07
CCNA1	1.16307	2.50542	37.5589	8.86945e-10	1.34493e-07
CSMD1	-1.49216	1.5416	36.7423	1.34819e-09	2.01383e-07
RNASE1	1.14465	3.02447	36.6552	1.40986e-09	2.07498e-07
LDB2	1.25615	1.79844	36.3306	1.66532e-09	2.41544e-07
IGF2	1.10959	5.90995	35.8387	2.14346e-09	3.06454e-07
TRABD2A	-1.3229	4.39077	35.6716	2.33548e-09	3.29204e-07
RASSF8	1.17612	1.55667	35.0641	3.19026e-09	4.43446e-07
OLAH	1.09725	4.80035	34.9099	3.45321e-09	4.73421e-07
MEST	1.12765	2.29438	34.8391	3.58108e-09	4.84316e-07
ACSM1	-1.38491	1.78041	33.9877	5.54621e-09	7.40086e-07
VWF	1.12304	3.10675	33.3501	7.69733e-09	1.01362e-06
UGT2B11	-1.28664	3.19776	33.3052	7.877e-09	1.02381e-06
MAP1B	1.14759	2.62216	33.2645	8.04379e-09	1.03208e-06
MYO10	1.07625	3.91883	32.9721	9.34916e-09	1.17832e-06
VNN1	1.05917	8.6362	32.9576	9.419e-09	1.17832e-06
SOCS2	1.06789	4.03366	32.8557	9.92596e-09	1.22641e-06
IL1R2	1.0483	9.27131	32.2525	1.35383e-08	1.65233e-06
MCAM	1.14552	1.82459	31.8105	1.69971e-08	2.04949e-06
NECAB1	1.04389	5.32309	31.5873	1.90675e-08	2.27175e-06
SHE	1.17883	1.34339	30.9603	2.63355e-08	3.10077e-06
VSIG1	-1.30167	2.27631	30.8659	2.76481e-08	3.21747e-06
IL1RL1	1.02977	5.14545	30.7109	2.99478e-08	3.44503e-06
PTPRS	-1.25292	2.43867	30.6694	3.05953e-08	3.47952e-06
CLC	-1.19674	7.21325	30.6048	3.16305e-08	3.55683e-06
ZBTB16	1.02691	5.10558	30.5633	3.23145e-08	3.59338e-06
TNFRSF17	-1.33614	1.23334	30.3555	3.59691e-08	3.95581e-06
EGFL7	1.13336	2.04987	29.9652	4.39862e-08	4.78494e-06
ZNF135	-1.36371	1.04146	29.8245	4.72984e-08	5.08991e-06
RORC	-1.34869	1.10616	29.6596	5.14965e-08	5.48273e-06
FCER1A	-1.19895	3.54849	29.5967	5.31942e-08	5.60387e-06
MYO3B	-1.27654	1.65219	29.3869	5.92757e-08	6.1795e-06
ARHGAP29	1.01705	4.06979	28.9977	7.24654e-08	7.47663e-06
SPNS2	1.05674	1.60537	28.8003	8.02382e-08	8.17471e-06
MAOA	1.01194	4.04647	28.7852	8.08649e-08	8.17471e-06
S100A12	0.988066	10.8227	28.4563	9.58351e-08	9.59118e-06
DLC1	1.03757	2.93991	28.3244	1.02597e-07	1.01182e-05
CLIC5	1.07242	2.47202	28.2996	1.03919e-07	1.01182e-05
EMP1	1.01376	3.38093	28.2854	1.04682e-07	1.01182e-05
ZNF608	0.990285	5.23183	28.2769	1.05145e-07	1.01182e-05
CD1C	-1.19136	2.8924	28.2432	1.06989e-07	1.01975e-05
LGMN	1.02088	2.68891	27.9396	1.25162e-07	1.18171e-05
ZNF366	1.0276	2.22392	27.544	1.53558e-07	1.42383e-05
PRTN3	0.986335	3.99962	27.5429	1.53651e-07	1.42383e-05
MTARC1	0.973187	7.04565	27.4873	1.58133e-07	1.45192e-05
HLA.DOA	-1.13926	3.62596	26.9515	2.08628e-07	1.89813e-05
MACC1	0.975481	2.91597	26.5129	2.6179e-07	2.36035e-05
FOLR3	0.95316	5.56042	26.1864	3.09996e-07	2.77003e-05
C1QC	0.97073	3.24894	26.1672	3.13088e-07	2.77291e-05
MMP8	0.948616	9.088	26.0932	3.25335e-07	2.8561e-05
TMIGD3	0.976199	2.39024	26.013	3.3913e-07	2.95132e-05
DACH1	0.946919	5.68298	25.822	3.74401e-07	3.23017e-05
GATA2	0.969915	2.82758	25.7077	3.9724e-07	3.39793e-05
SAMD12	-1.25	1.45768	25.6205	4.15604e-07	3.49193e-05
COL24A1	0.953781	3.25085	25.6062	4.18686e-07	3.49193e-05
CYP1B1	0.940522	8.00272	25.6062	4.18697e-07	3.49193e-05
ARHGEF4	-1.24866	0.985597	25.5873	4.22815e-07	3.49713e-05
ZNF683	-1.12451	3.01192	25.5362	4.34154e-07	3.56149e-05
CA3	0.961953	3.17815	25.5069	4.40808e-07	3.58667e-05
HLA.DQA1	-1.08429	5.97841	25.4166	4.61934e-07	3.72825e-05
CD109	0.941065	3.9416	24.8861	6.08209e-07	4.86957e-05
MTUS1	1.0004	2.40204	24.8592	6.1674e-07	4.89868e-05
CSGALNACT1	0.921148	6.14827	24.4047	7.80792e-07	6.15288e-05
MYB	0.923484	4.91437	24.3706	7.94741e-07	6.20005e-05
POU2AF1	-1.07764	3.87048	24.3599	7.99167e-07	6.20005e-05
SERPINH1	1.0324	1.78505	24.2504	8.45916e-07	6.51225e-05
GOLGA8N	0.920012	3.65043	23.9638	9.81639e-07	7.49943e-05
FAM89A	0.923813	3.53878	23.7207	1.11378e-06	8.44446e-05
SHROOM4	0.960045	2.54693	23.5798	1.19842e-06	9.01788e-05
C1QB	0.912868	4.19895	23.5218	1.23507e-06	9.16358e-05
ZNF385D	0.96686	2.38945	23.5202	1.23609e-06	9.16358e-05
ENAH	1.02842	1.79929	23.4213	1.30131e-06	9.57614e-05
MUC5B	-1.14833	1.29338	23.2782	1.40181e-06	0.000102404
PTPRB	1.03752	1.66287	23.1976	1.46178e-06	0.000106011
CHRFAM7A	0.942334	1.32952	23.1333	1.51147e-06	0.000108826
C12orf42	-1.06573	2.69203	23.0158	1.60674e-06	0.000114859
FCRL6	-1.0303	4.77429	22.9187	1.69003e-06	0.000119956
STARD13	0.936339	2.56393	22.8146	1.78402e-06	0.000125715
ADGB	0.923106	2.80398	22.8015	1.79629e-06	0.000125715
ACSM3	-1.03341	4.49405	22.7021	1.89161e-06	0.000131467
MYO1B	0.920291	2.85086	22.626	1.96804e-06	0.000135835
TXNDC5	-1.18903	0.666105	22.5563	2.04079e-06	0.000139892
LILRA4	-1.13385	1.0701	22.4963	2.10544e-06	0.000142728
TMT1B	0.901083	3.2894	22.4916	2.11069e-06	0.000142728
ABCB4	-1.07063	2.41478	22.1509	2.52038e-06	0.000169288
PFKFB2	0.878179	7.31017	22.1295	2.54859e-06	0.000170042
ADGRD1	-1.05082	2.31265	21.8453	2.95546e-06	0.000195883
GIPR	-1.12208	1.04792	21.7609	3.08832e-06	0.000203341
H2AC16	0.897942	3.2345	21.6753	3.2292e-06	0.000211228
FCMR	-0.99266	6.03371	21.5917	3.37317e-06	0.000219212
EEIG1	-0.998051	4.5958	21.4669	3.59994e-06	0.00023244
NET1	0.871324	5.1116	21.402	3.72388e-06	0.000238901
SOX4	0.868045	4.46367	21.3076	3.9118e-06	0.000249358
IL18R1	0.861615	8.02148	21.2853	3.95759e-06	0.00025068
TCF7	-0.982744	6.23475	21.2113	4.11338e-06	0.00025891
FGD5	0.957228	1.64082	21.164	4.216e-06	0.000263711
NXN	1.02773	0.868268	21.0291	4.5237e-06	0.0002812
GCSAML	0.872828	2.70667	20.8481	4.97187e-06	0.000307151
AKAP12	0.91445	2.51492	20.7695	5.18009e-06	0.000318051
GRB10	0.851965	6.4601	20.7228	5.30812e-06	0.000323925
TMEM169	0.872276	2.75494	20.6778	5.43427e-06	0.000329432
EIF1AY	-0.967815	8.00303	20.6673	5.46419e-06	0.000329432
GPA33	-1.05792	1.37838	20.4602	6.08832e-06	0.000362883
TGM3	-1.03535	1.86458	20.4592	6.09156e-06	0.000362883
C10orf143	-1.1186	0.830874	20.4091	6.2532e-06	0.000370308
AMIGO1	-0.999376	2.52504	20.3136	6.57319e-06	0.000386968
FSCN1	0.897555	2.72993	20.251	6.79186e-06	0.000397503
MAGEE1	-1.06649	1.1898	20.2174	6.91214e-06	0.000401028
OR2T8	-1.07369	1.30975	20.2118	6.93224e-06	0.000401028
HPGD	0.840343	5.79461	20.0609	7.50143e-06	0.000431462
TMEM8B	-1.04625	1.37198	19.9956	7.76225e-06	0.000443912
SYDE2	-1.07046	1.14851	19.58	9.64749e-06	0.000548591
MCEMP1	0.828536	6.39541	19.5192	9.95954e-06	0.000563136
LEF1	-0.938493	6.23551	19.4973	1.00742e-05	0.000566418
MEIS1	0.838135	3.81459	19.4566	1.02914e-05	0.000575399
ARHGAP22	0.872442	1.8743	19.3776	1.07256e-05	0.000596345
FCGBP	-1.01021	1.8718	19.3662	1.07902e-05	0.000596619
FAM83A	-0.9479	4.21402	19.2328	1.1571e-05	0.000636276
SAMSN1	0.820172	7.96584	19.1842	1.18695e-05	0.000649123
CEACAM6	0.824335	4.93688	19.1619	1.20085e-05	0.000653157
FCER2	-0.9819	2.26495	19.1465	1.2106e-05	0.0006549
FKBP5	0.818269	9.68222	19.1117	1.23285e-05	0.000663354
JUN	0.843853	3.42082	19.051	1.27272e-05	0.000681143
ASPH	0.816613	8.90589	19.0233	1.29135e-05	0.000687437
SH2D4A	0.849817	2.17371	18.9648	1.33155e-05	0.000704258
SH3D19	0.939055	1.18858	18.9569	1.33702e-05	0.000704258
TPST1	0.817478	5.61462	18.9374	1.35082e-05	0.000707801
CLEC4D	0.814988	7.47112	18.9168	1.36547e-05	0.000711752
ADAM12	-1.02544	1.1459	18.7201	1.5138e-05	0.000784982
ZNF365	-1.00812	1.48789	18.7075	1.5238e-05	0.000786094
PTCRA	-0.961852	2.48869	18.6279	1.58875e-05	0.00081414
ASB2	-0.995227	1.70015	18.6211	1.59444e-05	0.00081414
CIITA	-0.913486	6.84038	18.5924	1.61865e-05	0.000822307
CR2	-0.949476	2.82645	18.4776	1.71917e-05	0.000868962
RPH3A	0.811856	4.09459	18.4046	1.78629e-05	0.000898351
ADTRP	-1.00667	1.43144	18.3915	1.79855e-05	0.000899996
RELN	0.854566	2.65141	18.2914	1.89565e-05	0.000943864
CEP70	0.806919	5.15283	18.221	1.96697e-05	0.000974528
FBLN5	-1.03825	0.884833	18.1666	2.02399e-05	0.000997836
COL6A2	-0.969793	2.34122	18.0548	2.14631e-05	0.00105296
CBLIF	0.816485	3.00581	18.0036	2.20489e-05	0.00107641
CNKSR2	-0.948365	2.58402	17.9517	2.26581e-05	0.00110079
MMP9	0.793894	7.96045	17.9167	2.30788e-05	0.00111581
AZIN2	-1.0094	1.00264	17.9018	2.32598e-05	0.00111916
ZDBF2	-0.923226	3.33988	17.8828	2.34932e-05	0.00112498
RGMA	0.846379	1.26025	17.8679	2.36778e-05	0.00112842
IL24	-0.915084	3.48025	17.8321	2.41277e-05	0.00114143
CACNA2D2	-0.990207	1.42937	17.8281	2.4179e-05	0.00114143
ST6GALNAC3	0.791229	5.37798	17.6238	2.69198e-05	0.00126307
CALHM5	-1.00517	1.05563	17.6176	2.7008e-05	0.00126307
NRG1	0.792238	4.28331	17.5705	2.76853e-05	0.00128872
CCR3	-0.889653	4.79525	17.4549	2.94201e-05	0.00136313
CD22	-0.895976	4.28993	17.4387	2.96723e-05	0.00136848
MYO6	0.797532	3.24114	17.3008	3.19056e-05	0.00146473
NSG1	-0.945466	1.87447	17.2816	3.22286e-05	0.0014728
SLC16A10	-0.948155	1.84658	17.1964	3.37072e-05	0.00153337
PDE6A	-1.02656	0.764623	17.1759	3.40738e-05	0.00154304
SEPTIN10	0.81962	2.63821	17.1645	3.42784e-05	0.00154531
DSP	-0.961836	1.82729	16.8734	3.99581e-05	0.00179328
ADAMTS10	-0.919533	2.12187	16.848	4.04949e-05	0.00180926
NR3C2	-0.905693	2.84649	16.781	4.19514e-05	0.001866
CD163	0.768296	7.68104	16.7215	4.32867e-05	0.00191687
RNASE2	0.767242	7.63955	16.6718	4.44361e-05	0.0019591
KLHL3	-0.89677	2.75648	16.6442	4.50877e-05	0.00197911
PECR	0.770935	4.84569	16.5797	4.66466e-05	0.0020386
AKR1C4	0.842755	0.709931	16.5388	4.76638e-05	0.002074
SLC1A3	0.771297	4.00539	16.4748	4.93005e-05	0.00212826
RIC3	-0.915983	2.08854	16.4735	4.93361e-05	0.00212826
MEGF6	-0.874894	3.34711	16.3758	5.19454e-05	0.0022312
CD40	-0.876809	3.15866	16.3388	5.29692e-05	0.00226545
ARHGEF10L	-0.864356	4.03985	16.3304	5.32028e-05	0.00226576
CYP2U1	-0.887483	2.54414	16.2801	5.46359e-05	0.002315
AFF3	-0.856654	5.04479	16.2736	5.48216e-05	0.002315
NEBL	0.778647	2.89498	16.2553	5.53548e-05	0.00232769
S100P	0.759391	6.0906	16.2408	5.57784e-05	0.00233569
UNC13B	0.813193	1.74708	16.2141	5.65722e-05	0.00235906
IL7R	-0.84742	7.83131	16.1867	5.73958e-05	0.00238348
HP	0.75739	6.13325	16.1645	5.80722e-05	0.0024016
BAG3	0.801887	2.47916	16.1567	5.83125e-05	0.00240161
TPPP3	-0.894354	2.06898	16.1325	5.90609e-05	0.00242247
KCNC3	-0.871261	2.77592	16.0364	6.21357e-05	0.00253818
TMEM45B	0.759176	4.55344	16.0008	6.33153e-05	0.00257585
PLXDC1	-0.939378	1.81251	15.871	6.78102e-05	0.00274755
BCAT1	0.750111	6.04867	15.8401	6.89275e-05	0.00277106
PTPRK	-0.863224	3.60365	15.8396	6.89443e-05	0.00277106
GGT7	-0.897498	1.97822	15.831	6.92575e-05	0.00277252
CDK6	0.748224	7.41345	15.81	7.00305e-05	0.00279229
BACH2	-0.842666	5.05405	15.7639	7.17571e-05	0.00284978
PER1	0.749609	5.11037	15.7347	7.28743e-05	0.00288271
DEFA3	0.744737	6.69582	15.6381	7.66936e-05	0.00302185
HES6	0.809872	1.27264	15.6206	7.74073e-05	0.00303801
STON1	0.77479	2.66176	15.604	7.80903e-05	0.00305284
CRACD	0.801336	1.62673	15.5564	8.00809e-05	0.00311848
CAV2	0.786176	3.047	15.5382	8.08562e-05	0.00313647
HSPA1B	0.754563	4.11197	15.5124	8.19672e-05	0.00316729
GPRASP1	-0.876511	2.32017	15.5019	8.24209e-05	0.00317257
DNAH6	-0.897236	1.83156	15.4938	8.27757e-05	0.00317402
STK31	-0.933737	0.893719	15.3951	8.7213e-05	0.00332738
FSIP2	-0.889513	2.21528	15.3902	8.74402e-05	0.00332738
GPR160	0.738092	6.94606	15.3474	8.94445e-05	0.00338629
ITPKC	0.746304	3.77738	15.3379	8.98938e-05	0.00338629
TIGD3	-0.875291	1.92914	15.3356	9.00033e-05	0.00338629
GYG1	0.734377	7.47115	15.2011	9.66466e-05	0.00362262
MS4A1	-0.820073	7.21998	15.193	9.70645e-05	0.00362471
ACVRL1	0.80454	2.00948	15.1712	9.81914e-05	0.00365316
PCED1B	-0.827698	4.56	15.1378	9.99439e-05	0.00370459
SULT1B1	0.731504	9.38003	15.1039	0.000101751	0.00375764
PDZD4	-0.882331	1.93978	15.0825	0.000102914	0.00378586
ATP9A	0.734302	5.36832	15.0759	0.000103271	0.00378586
JAM2	0.78897	2.03777	15.0672	0.000103751	0.00378957
CXorf58	0.765164	1.9058	15.031	0.000105762	0.00383571
BMI1	0.733338	4.83113	15.0306	0.000105781	0.00383571
LOX	0.762613	1.65827	15.0217	0.000106285	0.00384006
BEND7	0.758135	2.52269	14.9907	0.000108042	0.00388951
BRSK2	-0.927709	0.835687	14.9082	0.000112873	0.00404888
GLB1L2	-0.897708	1.50549	14.8174	0.000118438	0.00423329
C3orf33	0.806079	1.46637	14.7925	0.000120011	0.00426563
DIP2C	-0.901404	1.81843	14.7872	0.000120353	0.00426563
GOLGA8O	0.774641	0.984902	14.783	0.000120621	0.00426563
ARG1	0.723931	7.72057	14.7592	0.000122151	0.00430453
UGCG	0.723337	7.7439	14.7328	0.000123871	0.00434982
HAGHL	-0.909656	0.953311	14.6489	0.000129512	0.00452001
ETS2	0.721711	7.11969	14.6473	0.000129621	0.00452001
CDHR3	-0.845195	2.45061	14.6242	0.000131217	0.00455979
SIRPG	-0.82593	3.30221	14.6122	0.000132055	0.00457304
CXCL10	-0.848963	2.61602	14.5978	0.00013307	0.00459229
DDIT4	0.743041	2.57547	14.5905	0.000133583	0.00459416
BCL9L	-0.808232	5.01252	14.5808	0.000134279	0.00460228
BLNK	-0.817824	3.46678	14.5423	0.000137051	0.00468124
IL10	0.742214	2.50177	14.5169	0.000138908	0.00472855
PTGIR	-0.830713	2.92024	14.4613	0.000143071	0.00484541
CENPA	0.773458	2.00869	14.4581	0.000143309	0.00484541
GPR55	-0.912035	0.967258	14.4508	0.000143871	0.00484803
EMID1	0.751303	2.75124	14.3994	0.000147852	0.00496543
FPR3	0.751868	1.98134	14.3022	0.000155684	0.00521099
ADAM9	0.713212	6.79355	14.2742	0.000158018	0.00525159
CACNA2D3	-0.846601	1.91427	14.2716	0.000158237	0.00525159
PRSS23	-0.824846	3.25089	14.2667	0.00015865	0.00525159
GOLGA8R	0.753453	1.13621	14.2626	0.000158996	0.00525159
MERTK	0.713707	4.94804	14.1669	0.000167285	0.00550721
ITLN1	-0.809325	3.95641	14.1368	0.000169986	0.00557778
RAB38	0.766075	0.824716	14.0461	0.000178381	0.00583409
CD79A	-0.796933	4.00945	14.0304	0.000179882	0.00585486
HLA.DPB1	-0.786708	6.37838	14.0272	0.000180186	0.00585486
IL1R1	0.706001	7.28993	13.9993	0.000182878	0.00591528
HBQ1	0.718813	4.34379	13.9957	0.000183227	0.00591528
S100A8	0.703819	13.0892	13.9415	0.000188591	0.00606887
CD80	0.733564	2.03985	13.9222	0.000190533	0.00611172
SGMS2	0.703502	6.74997	13.8876	0.00019407	0.00620528
MICU3	-0.820097	2.59526	13.8507	0.000197918	0.00630817
CARNS1	-0.835999	2.00115	13.8114	0.000202107	0.00642123
RGL1	0.714514	3.50623	13.7853	0.00020493	0.00646587
OR10AD1	-0.888594	0.865595	13.7799	0.000205522	0.00646587
NRXN1	0.719212	2.43721	13.7761	0.000205939	0.00646587
NSUN7	0.702111	5.90847	13.7698	0.000206635	0.00646587
LTA	-0.882393	0.921337	13.7688	0.000206742	0.00646587
IRAK3	0.699204	10.0419	13.747	0.000209151	0.00652081
VAT1	0.705612	4.84706	13.6939	0.000215149	0.006687
GPR15	-0.847669	1.36133	13.6702	0.000217886	0.00675109
OLIG2	-0.832055	1.73622	13.6413	0.000221268	0.00683472
PALMD	0.827413	1.27367	13.6097	0.000225022	0.00692929
CDHR5	-0.864123	1.01411	13.5647	0.000230479	0.00707558
PLPP3	0.749396	1.86226	13.4593	0.000243796	0.0074615
MAB21L3	0.708453	2.79739	13.4405	0.000246256	0.00751381
TMEM232	-0.846539	1.45872	13.4024	0.000251298	0.00762026
TMED6	0.788736	0.815923	13.4016	0.000251415	0.00762026
CABLES1	0.757882	0.944333	13.397	0.000252029	0.00762026
SHROOM1	-0.817673	1.9434	13.3875	0.000253305	0.00763578
E2F8	0.711279	2.81052	13.3743	0.000255101	0.00766682
KIR2DL4	0.712295	2.28481	13.3404	0.000259756	0.00778333
MGAM2	0.689565	7.11864	13.3252	0.000261863	0.00782305
FOSL1	0.764781	1.35445	13.3058	0.000264582	0.00788076
ZNF660	0.714201	2.08312	13.2996	0.00026546	0.00788346
BMX	0.690535	5.49698	13.2726	0.000269315	0.00797428
CD27	-0.788826	2.93401	13.2534	0.000272091	0.00803271
SYCP2	0.689152	5.75024	13.2436	0.000273512	0.00805091
RUNDC3B	0.703067	3.56531	13.2211	0.000276821	0.00812129
MB21D2	-0.881967	0.776511	13.2163	0.000277526	0.00812129
MACIR	0.689796	5.04186	13.1889	0.000281609	0.00821673
ERVH48.1	-0.849524	1.08956	13.1818	0.000282682	0.00822408
KRBA1	-0.794899	2.12348	13.1423	0.00028871	0.0083751
ADAMTS4	-0.865385	1.13144	13.0465	0.000303856	0.00878898
ZNF215	-0.870801	1.20913	13.0009	0.000311342	0.00895527
NRP1	0.754327	1.82228	13.0006	0.000311394	0.00895527
XCL1	-0.786456	2.31726	12.9926	0.00031273	0.0089679
GOLGA7B	-0.827355	1.60429	12.9828	0.000314367	0.0089891
LDHA	0.680298	7.85991	12.9624	0.000317817	0.00906185
ACKR1	0.703366	3.55977	12.9534	0.000319337	0.00907932
CCDC141	-0.765772	3.96236	12.9352	0.000322454	0.00914198
NAIP	0.679087	7.58514	12.9144	0.000326058	0.00921806
SLC6A19	-0.756664	4.84989	12.8562	0.000336365	0.00948266
GLB1L3	-0.822958	1.37644	12.8238	0.000342231	0.00962093
CTSL	0.682681	4.70164	12.805	0.000345701	0.00969125
BTNL3	-0.765645	3.0516	12.7954	0.000347464	0.00970265
FCAR	0.676557	6.79309	12.7923	0.000348047	0.00970265
HMGB3	0.701523	2.46313	12.7531	0.000355426	0.00988085
PATJ	-0.752912	4.63054	12.7089	0.000363916	0.0100888
PRAG1	-0.773209	2.95465	12.6975	0.000366139	0.0101224
CNR2	-0.757059	3.68913	12.641	0.000377374	0.0104043
CDK18	-0.831134	1.01488	12.6261	0.000380404	0.010459
CRTAM	-0.760668	3.14243	12.5992	0.000385916	0.0105815
ATP2C2	0.686936	2.75644	12.5322	0.000400008	0.0109379
SLPI	0.67256	4.89252	12.5028	0.000406338	0.0110807
MC1R	-0.792108	1.61712	12.3873	0.000432267	0.0117347
NMUR1	-0.757595	2.91007	12.3851	0.000432784	0.0117347
ABCB5	-0.80254	2.19898	12.3805	0.000433838	0.0117347
DERL3	-0.800068	1.42376	12.3677	0.000436822	0.0117836
LDLRAP1	-0.741687	4.94558	12.3575	0.000439228	0.0118166
MGLL	0.68036	4.16905	12.3473	0.000441621	0.0118302
RAB30	-0.74303	4.79187	12.3453	0.000442097	0.0118302
DPCD	-0.751738	3.73102	12.3228	0.000447454	0.0119416
BANK1	-0.735922	5.91352	12.3131	0.00044979	0.0119721
RGL4	0.665704	5.88719	12.3055	0.000451613	0.0119887
ANKRD55	0.670936	4.23984	12.296	0.000453923	0.0120181
MZB1	-0.755494	2.77394	12.2678	0.000460851	0.0121694
CD6	-0.739148	4.75884	12.2579	0.000463304	0.0122008
CD5	-0.739157	4.64889	12.2481	0.00046574	0.0122008
QPRT	0.700273	1.20454	12.2455	0.000466385	0.0122008
[truncated: 274 more rows]

## Sheet: Data File 09a
	Gene1	Gene2	Live_cor	Live_pVal	Die_cor	Die_pVal	zScoreDiff	pValDiff	pValDiff_adj	Classes
[truncated: 51,656 more rows]

[truncated: 6 more sheets: Data File 09b, Data File 09c, Data File 10a, Data File 10b, Data File 10c, Data File 11]
