# Supplementary material for: Integrating pulmonary and systemic transcriptomes to characterize lung injury after pediatric hematopoietic stem cell transplant
Source: JCI Insight. 2025 Jul 22;10(17):e194440. doi: 10.1172/jci.insight.194440 (PMC12487673; doi:10.1172/jci.insight.194440)
Supplement: Supporting data values [file jciinsight-10-194440-s264.xlsx]

## Sheet: Contents
Tab	Contents
1	Metadata
2	BAL gene counts
3	BAL gsva scores
4	BAL cell fractions
5	Blood gene counts
6	Blood gsva scores
7	Blood cell fractions

## Sheet: metadata
	sample_id	type	hsct_at_study	posthsct_bal_per_patient	posthsct_bal_per_patient_inv	age_at_study_years	sex	race	ethnicity_dichot	disease_cat	hsct_to_study_days	hsct_type	hsct_source	hsct_donor_cat	busulfan	melphalan	serotherapy	tbi	gvhd	gvhd_ever	anc	alc	symptoms_to_study_days	spo2_support	spo2_support_dichot	spo2_support_trichot	ett_to_study_days	picu	ippv_24hr_min	outcome_dichot	death_in_28days	death_in_28days_trichot	vfd28	cluster	type_cluster
patient_001_bal	patient_001	BAL	1	1	1	1.95209	Female	white	0	3	97	Allogeneic	Peripheral blood	MUD	1	0	1	0	Yes	Yes	4.30205	0.834	-34	Intubated	1	2	0	Yes	1	1	1	1	0	2	BAL_2
patient_002_bal	patient_002	BAL	1	1	1	17.3717	Female	white	0	1	305	Allogeneic	Bone marrow	MMUD	0	0	0	1	No	No	4.0885	2.499	-32	Nothing (room air)	0	0	0	No	0	0	0	0	28	1	BAL_1
patient_003_bal	patient_003	BAL	1	1	1	3.13758	Male	white	0	1	41	Allogeneic	Bone marrow	MMUD	0	0	0	1	No	No	3.76968	0.18348	-22	Nothing (room air)	0	0	0	Yes	0	0	0	0	28	1	BAL_1
patient_004_bal	patient_004	BAL	1	1	1	0.813142	Female	white	0	3	7	Allogeneic	Bone marrow	MRD	0	0	0	0	No	No	6.266	4.095	-65	Nasal cannula or Blow-by	1	1	0	Yes	1	0	0	0	24	3	BAL_3
patient_005_bal	patient_005	BAL	1	1	1	14.8337	Male	white	0	1	13	Allogeneic	Bone marrow	MMRD/Haplo	1	0	0	1	Yes	Yes	0	0	-7	Nothing (room air)	0	0	0	Yes	0	0	0	0	28	1	BAL_1
patient_006_bal	patient_006	BAL	1	1	1	12.3915	Female	white	0	1	120	Allogeneic	Bone marrow	MUD	0	0	0	1	No	Yes	10.965	0.903	-86	Nasal cannula or Blow-by	1	1	0	Yes	0	0	0	0	28	3	BAL_3
patient_007_bal	patient_007	BAL	1	1	1	11.5264	Female	white	0	3	31	Allogeneic	Bone marrow	MUD	0	1	1	0	No	No	1.7448	0.4128	-25	CPAP	1	2	-6	Yes	1	1	0	2	0	3	BAL_3
patient_008_bal	patient_008	BAL	1	1	1	0.492813	Male	black	0	3	14	Allogeneic	Cord blood	MUD	0	1	1	0	No	No	0	0	-4	Intubated	1	2	-1	Yes	1	0	0	0	17	3	BAL_3
patient_009_bal	patient_009	BAL	1	1	1	16.6297	Female	white	0	1	37	Allogeneic	Cord blood	MMUD	0	1	1	1	No	No	2.09951	0.34037	-1	Nothing (room air)	0	0	0	Yes	1	0	0	0	27	1	BAL_1
patient_010_bal	patient_010	BAL	1	1	1	2.92402	Male	white	0	1	34	Allogeneic	Bone marrow	MUD	1	0	1	0	No	No	2.03109	0.03081	-2	Nasal cannula or Blow-by	1	1	0	Yes	0	0	0	0	28	1	BAL_1
patient_011_bal	patient_011	BAL	1	1	1	9.95209	Male	white	0	2	87	Allogeneic	Bone marrow	MRD	0	0	1	0	No	No	7.13564	0.27265	-27	BiPAP	1	2	0	Yes	1	1	0	2	0	3	BAL_3
patient_012_bal	patient_012	BAL	1	1	1	13.41	Male	other_multiple	1	1	98	Allogeneic	Bone marrow	MMRD/Haplo	0	1	1	0	No	No	1.96876	0.67064	-1	Intubated	1	2	0	Yes	1	0	0	0	23	1	BAL_1
patient_013_bal	patient_013	BAL	1	1	1	19.7618	Female	white	0	1	37	Allogeneic	Cord blood	MMUD	1	0	0	0	No	No	1.92262	0.47844	-6	Nasal cannula or Blow-by	1	1	1	Yes	1	1	0	2	0	1	BAL_1
patient_014_bal	patient_014	BAL	1	1	1	12.4517	Male	white	0	1	69	Allogeneic	Peripheral blood	MUD	1	0	0	0	No	No	2.01025	0.1925	-29	Intubated	1	2	-28	Yes	1	1	1	1	0	4	BAL_4
patient_015_bal	patient_015	BAL	1	1	1	1.37166	Male	other_multiple	1	3	40	Allogeneic	Peripheral blood	MMRD/Haplo	0	0	1	1	No	No	0	0	-1	Nasal cannula or Blow-by	1	1	0	Yes	1	1	1	1	0	3	BAL_3
patient_016_bal	patient_016	BAL	1	1	1	20.0657	Female	black	0	2	70	Allogeneic	Peripheral blood	MMRD/Haplo	1	0	1	0	No	No	4.87812	0.42029	-5	High flow nasal cannula	1	2	3	Yes	1	1	1	1	0	3	BAL_3
patient_017_bal	patient_017	BAL	1	1	1	2.46133	Female	other_multiple	0	2	74	Allogeneic	Cord blood	MMUD	0	0	0	1	No	No	3.6287	1.3019	-1	Nasal cannula or Blow-by	1	1	0	Yes	1	1	0	2	0	4	BAL_4
patient_018_bal	patient_018	BAL	1	1	1	7.18686	Female	white	0	1	29	Allogeneic	Bone marrow	MUD	1	0	0	0	No	No	4.85925	0.25916	-6	Nothing (room air)	0	0	0	No	0	0	0	0	28	1	BAL_1
patient_019_bal	patient_019	BAL	1	1	1	4.85147	Female	white	0	3	411	Allogeneic	Bone marrow	MUD	0	0	1	0	No	Yes	19.0232	0.4816	-1	BiPAP	1	2	0	Yes	1	0	0	0	1	2	BAL_2
patient_020_bal	patient_020	BAL	1	1	1	17.7632	Male	white	0	1	119	Allogeneic	Bone marrow	MMUD	1	0	0	0	No	No	0.7488	1.728	-74	Nothing (room air)	0	0	0	No	0	0	0	0	28	3	BAL_3
patient_021_bal	patient_021	BAL	1	1	1	10.1109	Male	white	1	1	146	Allogeneic	Bone marrow	MMUD	1	0	0	0	Yes	Yes	11.1672	0.5076	-28	Nothing (room air)	0	0	0	No	0	0	0	0	28	3	BAL_3
patient_022_bal	patient_022	BAL	1	1	1	2.13552	Male	black	0	1	158	Allogeneic	Bone marrow	MMUD	1	0	0	0	No	Yes	NA	0.179422	-38	Nothing (room air)	0	0	-1	Yes	1	0	0	0	27	1	BAL_1
patient_023_bal	patient_023	BAL	1	1	1	7.40041	Female	black	0	2	70	Allogeneic	Bone marrow	MRD	1	0	1	0	No	No	4.88592	1.2528	NA	Nothing (room air)	0	0	0	Yes	0	0	0	0	28	3	BAL_3
patient_024_bal	patient_024	BAL	1	1	1	8.13415	Male	black	0	1	31	Allogeneic	Bone marrow	MMUD	0	0	0	0	No	No	2.3751	0.1305	-3	Nothing (room air)	0	0	0	No	0	0	0	0	28	2	BAL_2
patient_025_bal	patient_025	BAL	1	1	1	17.7002	Female	other_multiple	1	1	201	Allogeneic	Peripheral blood	MUD	1	0	0	0	Yes	Yes	8.86	0.67	-7	Nothing (room air)	0	0	0	Yes	0	0	0	0	28	4	BAL_4
patient_026_bal	patient_026	BAL	1	1	1	11.3046	Male	other_multiple	0	2	407	Allogeneic	Cord blood	MMUD	0	0	1	1	Yes	Yes	2.0034	1.7172	-9	Nothing (room air)	0	0	0	Yes	0	0	0	0	28	4	BAL_4
patient_027_bal	patient_027	BAL	1	1	2	17.9274	Male	unknown	0	1	15	Allogeneic	Cord blood	MMUD	0	0	1	1	No	No	0.98088	0.25929	-120	Nothing (room air)	0	0	0	No	0	0	0	0	28	1	BAL_1
patient_028_bal	patient_028	BAL	1	2	1	18.3107	Male	unknown	0	1	155	Allogeneic	Cord blood	MMUD	0	0	1	1	No	No	15.7157	0	-260	Nasal cannula or Blow-by	1	1	0	No	0	0	0	0	28	2	BAL_2
patient_029_bal	patient_029	BAL	1	1	1	11.039	Male	asian_PI	0	2	63	Allogeneic	Bone marrow	MUD	1	0	1	0	No	No	1.1844	0.0126	-7	Nasal cannula or Blow-by	1	1	0	No	0	0	0	0	28	2	BAL_2
patient_030_bal	patient_030	BAL	1	1	1	15.6249	Male	white	0	1	132	Allogeneic	Bone marrow	MUD	0	0	0	1	No	Yes	0.15	0.65	-6	Nasal cannula or Blow-by	1	1	16	Yes	1	1	0	2	0	1	BAL_1
patient_031_bal	patient_031	BAL	1	1	1	18.872	Male	black	0	1	236	Allogeneic	Cord blood	MMUD	0	0	0	1	No	Yes	1.443	1.221	-15	Nothing (room air)	0	0	0	No	0	0	0	0	28	1	BAL_1
patient_032_bal	patient_032	BAL	1	1	1	0.832307	Female	white	1	1	50	Allogeneic	Cord blood	MMUD	1	1	0	0	No	No	0	0	-5	Nasal cannula or Blow-by	1	1	0	Yes	1	0	0	0	20	2	BAL_2
patient_033_bal	patient_033	BAL	1	1	1	12.5202	Female	white	0	1	50	Allogeneic	Cord blood	MMUD	1	0	0	0	Yes	Yes	8.024	4.216	-5	Nothing (room air)	0	0	0	No	0	0	0	0	28	3	BAL_3
patient_034_bal	patient_034	BAL	1	1	1	8.50924	Female	other_multiple	1	5	18	Autologous			0	1	0	0			2.256	0.705	-2	High flow nasal cannula	1	2	0	Yes	1	1	1	1	0	3	BAL_3
patient_035_bal	patient_035	BAL	1	1	1	1.83436	Male	white	0	3	23	Allogeneic	Cord blood	MMUD	0	0	1	0	No	No	4.1005	0.2714	-2	Nasal cannula or Blow-by	1	1	0	Yes	0	0	0	0	28	1	BAL_1
patient_036_bal	patient_036	BAL	1	1	1	17.2512	Male	white	0	1	39	Allogeneic	Cord blood	MMUD	0	0	0	1	Yes	Yes	2.904	0.396	-2	Nothing (room air)	0	0	0	No	0	0	0	0	28	1	BAL_1
patient_037_bal	patient_037	BAL	1	1	1	5.44559	Male	white	0	1	28	Allogeneic	Peripheral blood	MUD	1	0	1	0	Yes	Yes	1.902	0.2219	-5	Nothing (room air)	0	0	NA	No	0	0	0	0	NA	1	BAL_1
patient_038_bal	patient_038	BAL	1	1	1	20.1287	Male	white	0	1	49	Allogeneic	Bone marrow	MMUD	0	1	1	0	Yes	Yes	2.187	0.108	-49	Nothing (room air)	0	0	NA	Yes	0	0	0	0	NA	2	BAL_2
patient_039_bal	patient_039	BAL	1	1	1	21.2375	Female	white	0	2	135	Allogeneic	Bone marrow	MMRD/Haplo	0	0	1	1	No	Yes	4.4091	0.3726	-6	High flow nasal cannula	1	2	0	Yes	1	0	0	0	27	1	BAL_1
patient_040_bal	patient_040	BAL	1	1	1	5.41547	Male	black	0	1	28	Allogeneic	Cord blood	MMUD	0	0	0	1	No	No	0.03	0.24	-1	Intubated	1	2	-1	Yes	1	0	0	0	25	1	BAL_1
patient_041_bal	patient_041	BAL	1	1	1	19.039	Male	white	0	1	9	Allogeneic	Peripheral blood	MUD	0	1	1	0	No	No	NA	NA	-2	Nasal cannula or Blow-by	1	1	-1	Yes	1	1	1	1	0	1	BAL_1
patient_042_bal	patient_042	BAL	1	1	1	17.6345	Male	white	0	1	23	Allogeneic	Bone marrow	MRD	0	0	0	1	No	No	NA	NA	-2	Nasal cannula or Blow-by	1	1	0	Yes	1	0	0	0	20	1	BAL_1
patient_043_bal	patient_043	BAL	1	1	2	16.9938	Female	white	0	4	19	Allogeneic	Bone marrow	MUD	1	0	1	0	No	No	0.216	0.06	-7	Nasal cannula or Blow-by	1	1	-1	No	1	1	0	2	0	1	BAL_1
patient_044_bal	patient_044	BAL	1	1	1	20.6982	Female	white	0	1	396	Allogeneic	Bone marrow	MUD	0	0	0	0	No	No	0.336	0.368	-22	Intubated	1	2	0	Yes	1	0	0	0	27	3	BAL_3
patient_045_bal	patient_045	BAL	1	1	2	14.5325	Female	other_multiple	1	1	85	Allogeneic	Bone marrow	MRD	0	1	0	0	Yes	Yes	0.402	0.156	-2	Nasal cannula or Blow-by	1	1	0	Yes	1	1	0	2	0	3	BAL_3
patient_046_bal	patient_046	BAL	1	1	1	0.4846	Female	white	0	3	22	Allogeneic	Cord blood	MUD	1	0	0	0	No	No	0.184	2.093	-5	Intubated	1	2	-2	Yes	1	1	0	2	0	1	BAL_1
patient_047_bal	patient_047	BAL	1	1	1	21.577	Male	white	0	1	1229	Allogeneic	Bone marrow	MRD	0	1	0	0	No	Yes	22.32	0.96	-19	Nothing (room air)	0	0	0	No	0	0	0	0	28	3	BAL_3
patient_048_bal	patient_048	BAL	1	1	1	17.2348	Male	white	0	3	1766	Allogeneic	Cord blood	MUD	1	0	0	0	Yes	Yes	1.825	0.275	-4	Nothing (room air)	0	0	365	Yes	1	0	0	0	18	2	BAL_2
patient_049_bal	patient_049	BAL	1	1	1	4.41615	Female	white	1	3	140	Allogeneic	Bone marrow	MMRD/Haplo	1	0	1	0	No	No	2.04	0.36	-1	Nothing (room air)	0	0	0	Yes	1	0	0	0	27	1	BAL_1
patient_050_bal	patient_050	BAL	1	2	1	14.5845	Female	other_multiple	1	1	104	Allogeneic	Bone marrow	MRD	0	1	0	0	Yes	Yes	0.24	0.072	-2	Intubated	1	2	-19	Yes	1	1	1	1	0	4	BAL_4
patient_051_bal	patient_051	BAL	1	1	1	27.1513	Female	white	1	1	262	Allogeneic	Peripheral blood	MMRD/Haplo	0	1	1	0	No	Yes	3.51006	1.12005	-9	Nasal cannula or Blow-by	1	1	0	No	0	0	0	0	28	2	BAL_2
patient_052_bal	patient_052	BAL	1	1	2	26.0835	Male	white	0	1	309	Allogeneic	Peripheral blood	MRD	0	0	1	1	Yes	Yes	3.16007	0.70004	-65	Nothing (room air)	0	0	0	No	0	0	0	0	28	1	BAL_1
patient_053_bal	patient_053	BAL	1	1	1	22.0862	Male	asian_PI	0	1	19	Allogeneic	Peripheral blood	MRD	0	0	1	1	Yes	Yes	3.59016	0.13986	-31	Intubated	1	2	-2	Yes	1	1	1	1	0	2	BAL_2
patient_054_bal	patient_054	BAL	1	2	1	26.3655	Male	white	0	1	412	Allogeneic	Peripheral blood	MRD	0	0	1	1	Yes	Yes	4.21986	2.11046	-4	Nothing (room air)	0	0	0	No	0	0	0	0	28	4	BAL_4
patient_055_bal	patient_055	BAL	1	5	2	7.51814	Male	white	1	3	1832	Allogeneic	Peripheral blood	MMRD/Haplo	0	1	1	0	No	No	2.53997	3.45988	-36	Nothing (room air)	0	0	0	No	0	0	0	0	28	2	BAL_2
patient_056_bal	patient_056	BAL	1	1	2	0.958248	Female	nativeamerican	1	3	174	Allogeneic	Peripheral blood	MMRD/Haplo	1	0	1	0	No	No	11.8606	1.51929	-5	Intubated	1	2	-5	Yes	1	0	0	0	20	1	BAL_1
patient_057_bal	patient_057	BAL	1	1	1	20.2683	Female	white	0	1	229	Allogeneic	Bone marrow	MMRD/Haplo	0	0	0	1	Yes	Yes	0.49998	0.56004	-30	Nasal cannula or Blow-by	1	1	0	Yes	0	0	0	0	28	2	BAL_2
patient_058_bal	patient_058	BAL	1	1	2	15.0116	Male	black	0	1	439	Allogeneic	Peripheral blood	MMRD/Haplo	0	0	1	0	No	No	1.55001	0.45003	-12	Nothing (room air)	0	0	0	No	0	0	0	0	28	2	BAL_2
patient_059_bal	patient_059	BAL	1	2	1	15.1321	Male	black	0	1	483	Allogeneic	Peripheral blood	MMRD/Haplo	0	0	1	0	No	No	4.51	0.06	-5	Nothing (room air)	0	0	0	No	0	0	0	0	28	2	BAL_2
patient_060_bal	patient_060	BAL	1	1	2	18.987	Female	white	0	1	6	Allogeneic	Peripheral blood	MMRD/Haplo	0	1	1	0	No	No	NA	NA	-1	BiPAP	1	2	0	Yes	1	0	0	0	26	2	BAL_2
patient_061_bal	patient_061	BAL	1	1	3	8.56674	Female	white	0	3	111	Allogeneic	Bone marrow	MUD	1	0	1	0		Yes	3.00996	0.29988	-30	Nothing (room air)	0	0	0	Yes	1	1	0	2	0	1	BAL_1
patient_062_bal	patient_062	BAL	1	1	2	3.12115	Female	other_multiple	1	1	331	Allogeneic	Bone marrow	MUD	1	1	0	0	Yes	Yes	1.11	2.2	-28	Nothing (room air)	0	0	0	No	0	0	0	0	28	4	BAL_4
patient_063_bal	patient_063	BAL	1	1	2	3.76454	Female	white	0	5	115	Autologous			0	1	0	0			11.2299	0.69048	-13	High flow nasal cannula	1	2	0	Yes	1	0	0	0	22	1	BAL_1
patient_064_bal	patient_064	BAL	1	2	1	3.77823	Female	white	0	5	120	Autologous			0	1	0	0	No	No	4.32999	0.37989	-28	Intubated	1	2	-5	Yes	1	0	0	0	22	2	BAL_2
patient_065_bal	patient_065	BAL	1	2	2	8.68172	Female	white	0	3	153	Allogeneic	Bone marrow	MUD	1	0	1	0	Yes	Yes	4.2003	0.80964	-20	High flow nasal cannula	1	2	0	Yes	1	1	0	2	0	4	BAL_4
patient_066_bal	patient_066	BAL	1	2	1	3.23066	Female	other_multiple	1	1	371	Allogeneic	Bone marrow	MUD	1	1	0	0	Yes	Yes	1.78	1.57	-5	Nothing (room air)	0	0	0	No	0	0	0	0	28	4	BAL_4
patient_067_bal	patient_067	BAL	1	2	2	7.44148	Male	black	0	1	712	Allogeneic	Peripheral blood	MMRD/Haplo	0	1	1	0	Yes	Yes	7.7396	0.13024	-5	Intubated	1	2	-4	Yes	1	1	0	2	0	1	BAL_1
patient_068_bal	patient_068	BAL	1	3	1	7.45243	Male	black	0	1	716	Allogeneic	Peripheral blood	MMRD/Haplo	0	1	1	0	Yes	Yes	4.16016	0.21978	-9	Intubated	1	2	-8	Yes	1	1	0	2	0	1	BAL_1
patient_069_bal	patient_069	BAL	1	2	1	19.2799	Female	white	0	1	113	Allogeneic	Peripheral blood	MMRD/Haplo	0	1	1	0	No	No	2.1199	0.37004	-2	Nothing (room air)	0	0	0	Yes	1	1	1	1	0	1	BAL_1
patient_070_bal	patient_070	BAL	1	3	1	8.98289	Female	white	0	3	263	Allogeneic	Bone marrow	MUD	1	0	1	0	Yes	Yes	2.12	0.17	-130	Intubated	1	2	-83	Yes	1	1	0	2	0	3	BAL_3
patient_071_bal	patient_071	BAL	1	1	2	4.17248	Male	white	0	1	27	Allogeneic	Bone marrow	MMUD	0	1	1	0	No	No	25.55	1.3615	-1	Nothing (room air)	0	0	0	Yes	1	0	0	0	24	1	BAL_1
patient_072_bal	patient_072	BAL	1	1	1	14.7734	Female	white	0	1	42	Autologous			0	1	0	0			3.7324	1.4136	-6	High flow nasal cannula	1	2	0	Yes	0	0	0	0	28	1	BAL_1
patient_073_bal	patient_073	BAL	1	2	1	4.48186	Male	white	0	1	140	Allogeneic	Bone marrow	MMUD	0	1	1	0	Yes	Yes	3.10992	0.2299	-12	Nothing (room air)	0	0	0	No	0	0	0	0	28	1	BAL_1
patient_074_bal	patient_074	BAL	1	6	1	9.05681	Male	white	1	3	2394	Allogeneic	Peripheral blood	MMRD/Haplo	0	1	1	0	No	Yes	9.2329	2.3749	-13	Nothing (room air)	0	0	0	No	0	0	0	0	28	2	BAL_2
patient_075_bal	patient_075	BAL	1	1	1	12.2957	Female	asian_PI	0	1	28	Allogeneic	Peripheral blood	MMRD/Haplo	1	0	1	0	No	Yes	12.5286	0.3454	-28	Intubated	1	2	2	Yes	1	1	0	2	0	2	BAL_2
patient_076_bal	patient_076	BAL	1	1	1	13.2676	Female	white	0	1	218	Allogeneic	Cord blood	MMUD	0	0	0	1	No	Yes	3.6305	0.7526	0	Nothing (room air)	0	0	0	Yes	0	0	0	0	28	1	BAL_1
patient_077_bal	patient_077	BAL	1	1	1	2.33265	Male	white	1	1	236	Allogeneic	Bone marrow	MMRD/Haplo	1	0	0	0	Yes	Yes	4.452	1.4364	-6	Nothing (room air)	0	0	0	Yes	0	0	0	0	28	3	BAL_3
patient_078_bal	patient_078	BAL	1	1	1	12.0548	Female	white	1	1	118	Allogeneic	Peripheral blood	MMRD/Haplo	0	0	0	1	No	No	0.012	0.088	-20	Nothing (room air)	0	0	0	No	0	0	0	0	28	1	BAL_1
patient_079_bal	patient_079	BAL	1	1	1	17.3881	Male	white	1	1	18	Allogeneic	Cord blood	MMRD/Haplo	1	0	1	0	No	No	0.1	0.08	-8	Nothing (room air)	0	0	NA	No	1	1	0	2	0	1	BAL_1
patient_080_bal	patient_080	BAL	1	1	2	10.7433	Male	white	0	1	560	Allogeneic	Bone marrow	MRD	0	0	0	1	No	Yes	1.2415	3.0225	-8	Nothing (room air)	0	0	0	No	0	0	0	0	28	1	BAL_1
patient_081_bal	patient_081	BAL	1	1	1	15.1348	Female	white	0	2	12	Allogeneic	Bone marrow	MUD	1	0	1	0	No	No	0.0922	0.0308	-1	Nothing (room air)	0	0	-1	Yes	1	0	0	0	20	3	BAL_3
patient_082_bal	patient_082	BAL	1	1	1	3.16496	Female	white	0	1	60	Allogeneic	Cord blood	MMUD	1	0	0	0	No	No	2.6418	1.377	-8	Nothing (room air)	0	0	0	No	0	0	0	0	28	3	BAL_3
patient_083_bal	patient_083	BAL	1	1	1	13.0185	Male	white	0	1	184	Allogeneic	Bone marrow	MMUD	0	0	1	1	No	Yes	19.834	0.422	-15	BiPAP	1	2	0	Yes	1	0	0	0	16	2	BAL_2
patient_084_bal	patient_084	BAL	1	1	1	1.10335	Male	unknown	0	3	327	Allogeneic	Bone marrow	MMRD/Haplo	0	0	0	0	No	No	2.54322	0.81792	-366	Nothing (room air)	0	0	0	Yes	0	0	0	0	28	1	BAL_1
patient_085_bal	patient_085	BAL	1	1	1	13.5414	Female	white	0	1	21	Allogeneic	Peripheral blood	MRD	0	0	0	1	No	No	2.808	0.072	-7	Nothing (room air)	0	0	0	No	0	0	0	0	28	1	BAL_1
patient_086_bal	patient_086	BAL	1	1	1	13.347	Male	white	0	1	12	Allogeneic	Peripheral blood	MUD	0	1	0	0	No	No	26.112	0	-22	High flow nasal cannula	1	2	0	Yes	1	1	0	2	0	2	BAL_2
patient_087_bal	patient_087	BAL	1	1	1	12.4545	Female	white	0	1	154	Allogeneic	Peripheral blood	MMUD	0	0	1	0	Yes	Yes	6.7907	0.534	-12	Nothing (room air)	0	0	0	No	0	0	0	0	28	2	BAL_2
patient_088_bal	patient_088	BAL	1	1	1	14.4723	Male	white	0	1	13	Allogeneic	Bone marrow	MMUD	0	0	0	1	No	No	0.08	0	-4	Intubated	1	2	-4	Yes	1	1	1	1	0	3	BAL_3
patient_089_bal	patient_089	BAL	1	1	1	11.0335	Female	white	0	1	33	Allogeneic	Bone marrow	MMUD	1	0	1	0	No	No	2.43	0.108	-10	Nothing (room air)	0	0	0	Yes	0	0	0	0	28	2	BAL_2
patient_090_bal	patient_090	BAL	1	1	1	5.10062	Male	white	1	1	31	Allogeneic	Bone marrow	MMUD	0	0	1	0	Yes	Yes	3.186	3.7044	0	Nothing (room air)	0	0	0	No	0	0	0	0	28	3	BAL_3
patient_091_bal	patient_091	BAL	1	1	1	1.65092	Male	white	1	1	14	Allogeneic	Bone marrow	MMUD	1	0	0	0	No	No	0.578	0.425	0	BiPAP	1	2	-1	Yes	1	0	0	0	19	4	BAL_4
patient_092_bal	patient_092	BAL	1	1	1	23.7563	Female	white	0	1	1198	Allogeneic	Peripheral blood	MMRD/Haplo	1	0	0	0	Yes	Yes	6.3826	1.8894	-35	Nothing (room air)	0	0	0	No	0	0	0	0	28	1	BAL_1
patient_093_bal	patient_093	BAL	1	1	3	8.91992	Female	black	0	2	111	Allogeneic	Bone marrow	MUD	0	1	1	0	No	No	7.029	0.792	-2	Nothing (room air)	0	0	-28	Yes	1	0	0	0	26	1	BAL_1
patient_094_bal	patient_094	BAL	1	1	1	2.38741	Female	white	0	2	33	Allogeneic	Bone marrow	MUD	0	0	1	0	No	No	2.211	0.516	0	Nothing (room air)	0	0	0	No	0	0	0	0	28	1	BAL_1
patient_095_bal	patient_095	BAL	1	1	1	13.0951	Male	asian_PI	0	1	40	Allogeneic	Bone marrow	MMUD	0	0	0	1	Yes	Yes	5.5146	0.5278	-14	Nothing (room air)	0	0	0	No	0	0	0	0	28	2	BAL_2
patient_096_bal	patient_096	BAL	1	2	2	9.87543	Female	black	0	2	460	Allogeneic	Bone marrow	MUD	0	1	1	0	Yes	Yes	11.7176	0.5738	-13	Nothing (room air)	0	0	0	No	0	0	0	0	28	1	BAL_1
patient_097_bal	patient_097	BAL	1	1	1	2.57084	Female	black	0	3	240	Allogeneic	Bone marrow	MRD	1	0	1	0	Yes	Yes	4.9503	2.4969	-20	Nothing (room air)	0	0	0	No	0	0	0	0	28	1	BAL_1
patient_098_bal	patient_098	BAL	1	3	1	11.0226	Female	black	0	2	879	Allogeneic	Bone marrow	MUD	0	1	1	0	Yes	Yes	5.2	2.96	-200	Nothing (room air)	0	0	0	No	0	0	0	0	28	4	BAL_4
patient_099_bal	patient_099	BAL	1	1	1	17.462	Male	white	0	1	179	Allogeneic	Bone marrow	MMRD/Haplo	0	1	0	1	Yes	Yes	6.0458	1.0286	-4	Nothing (room air)	0	0	0	No	0	0	0	0	28	1	BAL_1
patient_100_bal	patient_100	BAL	1	1	1	6.93498	Male	white	0	2	918	Allogeneic	Bone marrow	MUD	1	0	1	0	Yes	Yes	0.63	0.522	-17	Nothing (room air)	0	0	0	No	0	0	0	0	28	2	BAL_2
patient_101_bal	patient_101	BAL	1	1	1	5.42368	Female	black	0	3	304	Allogeneic	Bone marrow	MMRD/Haplo	1	0	1	0	No	No	3.108	4.368	-6	Nothing (room air)	0	0	0	No	0	0	0	0	28	2	BAL_2
patient_102_bal	patient_102	BAL	1	1	1	19.4689	Female	white	0	2	1031	Allogeneic	Bone marrow	MUD	0	1	1	0	Yes	Yes	3.528	0.112	-6	Nothing (room air)	0	0	0	No	0	0	0	0	28	1	BAL_1
patient_103_bal	patient_103	BAL	1	1	1	17.5058	Male	white	0	1	13	Allogeneic	Peripheral blood	MRD	0	0	0	1	No	No	2.856	0.168	-5	BiPAP	1	2	0	Yes	0	0	0	0	28	1	BAL_1
patient_104_bal	patient_104	BAL	1	1	1	2.85558	Female	white	0	1	721	Allogeneic	Cord blood	MMUD	1	0	1	1	No	Yes	0.054	0.096	-5	Nasal cannula or Blow-by	1	1	0	Yes	1	0	0	0	24	1	BAL_1
patient_105_bal	patient_105	BAL	1	1	1	18.935	Female	black	0	1	13	Allogeneic	Bone marrow	MMRD/Haplo	1	0	0	1	No	No	8.614	0.118	-7	BiPAP	1	2	0	Yes	1	0	0	0	27	4	BAL_4
patient_106_bal	patient_106	BAL	1	1	1	14.4832	Female	white	1	1	471	Allogeneic	Peripheral blood	MMRD/Haplo	0	1	0	1	Yes	Yes	0.9705	0.063	-374	Nasal cannula or Blow-by	1	1	-365	Yes	0	0	0	0	28	3	BAL_3
patient_107_bal	patient_107	BAL	1	1	1	4.70637	Male	white	0	1	160	Allogeneic	Peripheral blood	MMRD/Haplo	0	1	1	0	Yes	Yes	4.42	2.89	-9	Nothing (room air)	0	0	0	No	0	0	0	0	28	1	BAL_1
patient_108_bal	patient_108	BAL	1	1	1	8.37235	Female	white	1	1	107	Allogeneic	Bone marrow	MRD	0	0	0	1	Yes	Yes	6.84	1.938	-1	High flow nasal cannula	1	2	0	Yes	1	0	0	0	19	3	BAL_3
patient_109_bal	patient_109	BAL	1	1	1	17.5441	Female	white	1	1	2	Allogeneic	Peripheral blood	MMRD/Haplo	0	1	1	0	No	No	0	0	-1	Nothing (room air)	0	0	0	Yes	0	0	0	0	28	3	BAL_3
patient_110_bal	patient_110	BAL	1	1	1	12.7858	Female	asian_PI	0	1	63	Allogeneic	Peripheral blood	MMRD/Haplo	0	1	1	0	Yes	Yes	12.1776	0.516	-4	High flow nasal cannula	1	2	-1	Yes	1	1	0	2	0	3	BAL_3
patient_111_bal	patient_111	BAL	1	1	1	10.5982	Male	white	0	1	55	Allogeneic	Peripheral blood	MUD	1	0	1	0	No	No	3.2912	0.20944	-2	Nasal cannula or Blow-by	1	1	-42	Yes	1	0	0	0	23	1	BAL_1
patient_112_bal	patient_112	BAL	1	1	1	8.53936	Female	white	0	1	441	Allogeneic	Peripheral blood	MUD	0	0	0	1	No	Yes	3.304	1.512	-1	Nasal cannula or Blow-by	1	1	0	Yes	0	0	0	0	28	3	BAL_3
patient_113_bal	patient_113	BAL	1	1	1	1.0705	Male	white	0	3	220	Allogeneic	Peripheral blood	MMRD/Haplo	0	0	0	0	No	Yes	3.496	0.684	-2	Nothing (room air)	0	0	0	No	0	0	0	0	28	1	BAL_1
patient_114_bal	patient_114	BAL	1	1	1	3.14305	Male	asian_PI	0	1	454	Allogeneic	Bone marrow	MMRD/Haplo	1	1	0	0	No	Yes	NA	NA	-90	Nothing (room air)	0	0	0	No	0	0	0	0	28	2	BAL_2
patient_115_bal	patient_115	BAL	1	1	1	5.64819	Female	white	0	1	42	Allogeneic	Bone marrow	MRD	0	0	0	1	No	No	5.11	0.7	-13	Nothing (room air)	0	0	0	No	0	0	0	0	28	1	BAL_1
patient_116_bal	patient_116	BAL	1	1	1	10.9213	Male	white	0	1	10	Allogeneic	Peripheral blood	MRD	0	0	0	1	No	No	NA	0	-8	Nasal cannula or Blow-by	1	1	0	No	0	0	0	0	28	2	BAL_2
patient_117_bal	patient_117	BAL	1	1	1	15.6523	Male	white	0	1	1106	Allogeneic	Bone marrow	MRD	0	0	0	1	Yes	Yes	9.18	0.7038	-97	Nothing (room air)	0	0	0	No	0	0	0	0	28	1	BAL_1
patient_118_bal	patient_118	BAL	1	1	1	4.38056	Male	white	0	3	794	Allogeneic	Bone marrow	MRD	0	0	1	0	No	Yes	NA	NA	NA	Nothing (room air)	0	0	0	No	0	0	0	0	28	2	BAL_2
patient_119_bal	patient_119	BAL	1	1	2	3.49076	Male	white	0	1	350	Allogeneic	Bone marrow	MMRD/Haplo	1	1	0	0	No	Yes	NA	NA	-15	Nothing (room air)	0	0	0	No	0	0	0	0	28	2	BAL_2
patient_120_bal	patient_120	BAL	1	1	1	13.6016	Male	white	0	2	2137	Allogeneic	Bone marrow	MRD	0	0	1	0	No	Yes	4.425	0.885	NA	Nothing (room air)	0	0	0	No	0	0	0	0	28	1	BAL_1
patient_121_bal	patient_121	BAL	1	1	1	0.503765	Male	white	0	3	36	Allogeneic	Bone marrow	MRD	1	0	0	0	No	No	1.302	0.403	-25	High flow nasal cannula	1	2	0	No	0	0	0	0	28	1	BAL_1
patient_122_bal	patient_122	BAL	1	1	1	2.83368	Male	asian_PI	0	1	34	Allogeneic	Peripheral blood	MUD	1	0	0	0	No	No	1.608	0.408	-3	Nothing (room air)	0	0	0	No	0	0	0	0	28	1	BAL_1
patient_123_bal	patient_123	BAL	1	1	1	8.03559	Male	black	0	2	498	Allogeneic	Peripheral blood	MRD	0	0	1	0	No	Yes	2.49	4.731	-267	Nothing (room air)	0	0	0	No	0	0	0	0	28	2	BAL_2
patient_124_bal	patient_124	BAL	1	1	1	1.98768	Male	asian_PI	0	1	232	Allogeneic	Peripheral blood	MUD	1	1	0	0	No	No	NA	NA	-41	Nothing (room air)	0	0	0	No	0	0	0	0	28	2	BAL_2
patient_125_bal	patient_125	BAL	1	1	1	3.79192	Male	white	0	5	18	Autologous			0	1	0	0			0.792	0.4992	-2	Nothing (room air)	0	0	0	No	0	0	0	0	28	1	BAL_1
patient_126_bal	patient_126	BAL	1	2	1	4.41615	Male	white	0	1	688	Allogeneic	Bone marrow	MMRD/Haplo	1	1	0	0	Yes	Yes	NA	NA	-311	Nothing (room air)	0	0	-1	No	0	0	0	0	28	2	BAL_2
patient_127_bal	patient_127	BAL	1	1	1	10.2533	Female	white	0	3	124	Allogeneic	Peripheral blood	MUD	1	0	0	0	No	Yes	5.67	1.134	-3	Nasal cannula or Blow-by	1	1	0	No	0	0	0	0	28	4	BAL_4
patient_128_bal	patient_128	BAL	1	1	1	17.1992	Female	asian_PI	0	1	91	Allogeneic	Peripheral blood	MRD	0	0	0	0	Yes	Yes	4.081	0.689	-11	Nothing (room air)	0	0	0	No	1	1	0	2	0	2	BAL_2
patient_129_bal	patient_129	BAL	1	1	1	9.6783	Male	white	0	4	224	Allogeneic	Peripheral blood	MUD	1	0	0	0	Yes	Yes	NA	NA	-117	Nothing (room air)	0	0	0	No	0	0	0	0	28	2	BAL_2
patient_130_bal	patient_130	BAL	1	1	1	1.01027	Male	asian_PI	0	3	28	Allogeneic	Bone marrow	MMRD/Haplo	0	0	1	0	No	No	1.105	0.102	-8	Nothing (room air)	0	0	0	No	0	0	0	0	28	2	BAL_2
patient_131_bal	patient_131	BAL	1	1	1	11.4825	Male	white	1	1	452	Allogeneic	Bone marrow	MMUD	0	0	0	0	No	Yes	0	0.2	-9	Nothing (room air)	0	0	0	No	0	0	0	0	28	1	BAL_1
patient_132_bal	patient_132	BAL	1	1	1	1.61259	Male	white	0	4	36	Allogeneic	Bone marrow	MRD	1	0	0	0	No	No	5.916	1.218	-22	Nothing (room air)	0	0	0	Yes	0	0	0	0	28	2	BAL_2
patient_133_bal	patient_133	BAL	1	1	1	7.26626	Male	white	0	1	35	Allogeneic	Bone marrow	MMRD/Haplo	0	0	0	1	No	No	1.71	0.39	-13	Nasal cannula or Blow-by	1	1	0	No	0	0	0	0	28	3	BAL_3
patient_134_bal	patient_134	BAL	1	1	2	13.3525	Male	white	1	4	315	Allogeneic	Cord blood	MUD	1	0	0	0	Yes	Yes	2.7391	2.6488	-56	Nothing (room air)	0	0	0	No	0	0	0	0	28	1	BAL_1
patient_135_bal	patient_135	BAL	1	2	2	19.0773	Male	white	0	1	419	Allogeneic	Peripheral blood	MMUD	0	1	1	0	Yes	Yes	4.648	26.56	-3	Nothing (room air)	0	0	0	No	0	0	0	0	28	1	BAL_1
patient_136_bal	patient_136	BAL	1	1	1	16.1889	Male	black	0	1	213	Allogeneic	Peripheral blood	MRD	0	1	1	0	Yes	Yes	0.899	1.247	NA	Nothing (room air)	0	0	0	No	0	0	0	0	28	1	BAL_1
patient_137_bal	patient_137	BAL	1	1	1	15.2745	Female	white	1	1	130	Allogeneic	Peripheral blood	MUD	1	0	1	0	Yes	Yes	2.728	0.124	-1	Intubated	1	2	-1	Yes	1	1	1	1	0	4	BAL_4
patient_138_bal	patient_138	BAL	1	1	1	24.1889	Male	white	0	3	352	Allogeneic	Peripheral blood	MMUD	0	1	1	0	No	No	1.664	0.494	-2	Nothing (room air)	0	0	0	No	0	0	0	0	28	1	BAL_1
patient_139_bal	patient_139	BAL	1	1	2	4.1232	Female	white	0	5	47	Autologous			0	0	0	0			2.915	1.155	-102	Nothing (room air)	0	0	0	Yes	0	0	0	0	28	4	BAL_4
patient_140_bal	patient_140	BAL	1	1	3	6.51882	Male	other_multiple	1	3	14	Allogeneic	Peripheral blood	MMRD/Haplo	1	0	1	0	No	Yes	0.192	0.0498	-11	Nothing (room air)	0	0	0	Yes	0	0	0	0	28	1	BAL_1
patient_141_bal	patient_141	BAL	1	2	2	6.52977	Male	other_multiple	1	3	18	Allogeneic	Peripheral blood	MMRD/Haplo	1	0	1	0	No	Yes	2.61	0.0058	-648	Nasal cannula or Blow-by	1	1	0	No	0	0	0	0	28	4	BAL_4
patient_142_bal	patient_142	BAL	1	1	1	19.9124	Male	white	0	1	215	Allogeneic	Peripheral blood	MUD	1	0	1	0	No	No	0.01	0.2	NA	Nothing (room air)	0	0	0	No	0	0	0	0	28	1	BAL_1
patient_143_bal	patient_143	BAL	1	1	2	5.85626	Female	other_multiple	1	1	282	Allogeneic	Peripheral blood	MMRD/Haplo	0	1	1	0	Yes	Yes	5.589	0.891	0	Nasal cannula or Blow-by	1	1	0	Yes	1	0	0	0	24	2	BAL_2
patient_144_bal	patient_144	BAL	1	1	1	20.1177	Male	white	1	1	103	Allogeneic	Peripheral blood	MMRD/Haplo	0	1	1	0	No	Yes	3.08	0.748	NA	Nasal cannula or Blow-by	1	1	2	Yes	1	1	0	2	0	3	BAL_3
patient_145_bal	patient_145	BAL	1	1	6	3.70431	Male	white	1	3	439	Allogeneic	Peripheral blood	MMRD/Haplo	0	1	1	0	No	No	3.64	9.66	NA	Nothing (room air)	0	0	0	No	0	0	0	0	28	2	BAL_2
patient_146_bal	patient_146	BAL	1	1	1	5.1937	Male	white	0	3	880	Allogeneic	Cord blood	MUD	0	0	1	0	No	No	3.965	1.159	NA	Nothing (room air)	0	0	0	No	0	0	0	0	28	1	BAL_1
patient_147_bal	patient_147	BAL	1	1	1	23.7864	Female	asian_PI	0	1	1312	Allogeneic	Peripheral blood	MRD	0	0	1	1	Yes	Yes	3.315	4.165	NA	Nothing (room air)	0	0	0	No	0	0	0	0	28	1	BAL_1
patient_148_bal	patient_148	BAL	1	2	1	6.11636	Female	other_multiple	1	1	377	Allogeneic	Peripheral blood	MMRD/Haplo	0	1	1	0			2.25	1.55	NA	Nasal cannula or Blow-by	1	1	0	No	0	0	0	0	28	1	BAL_1
patient_149_bal	patient_149	BAL	1	1	1	12.5476	Male	other_multiple	1	1	37	Allogeneic	Cord blood	MMUD	0	0	0	1	No	No	1.1008	1.2255	-7	Intubated	1	2	1	Yes	1	1	1	1	0	1	BAL_1
patient_150_bal	patient_150	BAL	1	1	1	12.7693	Male	asian_PI	0	1	34	Allogeneic	Peripheral blood	MUD	0	1	1	0	No	No	6.08	0.88	-5	Nothing (room air)	0	0	0	No	0	0	0	0	28	2	BAL_2
patient_151_bal	patient_151	BAL	1	1	1	3.24983	Male	other_multiple	1	1	700	Allogeneic	Bone marrow	MMUD	1	1	1	0	Yes	Yes	8.601	6.954	NA	Nothing (room air)	0	0	0	No	1	0	0	0	27	2	BAL_2
patient_152_bal	patient_152	BAL	1	1	2	16.2409	Male	other_multiple	1	1	144	Allogeneic	Peripheral blood	MMRD/Haplo	0	0	1	1	No	No	2.3241	1.5621	-92	Nothing (room air)	0	0	NA	No	0	0	0	0	NA	2	BAL_2
patient_153_bal	patient_153	BAL	1	3	1	20.3258	Male	white	0	1	875	Allogeneic	Peripheral blood	MMUD	0	1	1	0	Yes	Yes	2.158	0.182	-89	Nothing (room air)	0	0	0	No	0	0	0	0	28	2	BAL_2
patient_154_bal	patient_154	BAL	1	1	1	12.95	Female	white	1	2	102	Allogeneic	Bone marrow	MRD	0	0	1	0	Yes	Yes	2.838	0.231	-1	Intubated	1	2	0	Yes	1	0	0	0	12	2	BAL_2
patient_155_bal	patient_155	BAL	1	1	1	12.3066	Male	white	1	1	212	Allogeneic	Peripheral blood	MMRD/Haplo	0	1	1	0	No	Yes	7.719	0.465	-16	Nothing (room air)	0	0	0	No	0	0	0	0	28	2	BAL_2
patient_156_bal	patient_156	BAL	1	1	1	10.4997	Male	white	0	1	48	Allogeneic	Bone marrow	MUD	1	0	0	0		No	9.486	0	-3	Intubated	1	2	0	Yes	1	1	1	1	0	2	BAL_2
patient_157_bal	patient_157	BAL	1	1	1	12.0164	Male	white	0	3	82	Allogeneic	Peripheral blood	MMUD	1	0	1	0	No	No	1.656	0.345	-136	Nothing (room air)	0	0	0	No	0	0	0	0	28	3	BAL_3
patient_158_bal	patient_158	BAL	1	1	1	13.0513	Female	black	0	3	17	Allogeneic	Peripheral blood	MMRD/Haplo	0	1	1	0	No	No	1.748	0.184	NA	Intubated	1	2	-1	Yes	1	0	0	0	26	2	BAL_2
patient_159_bal	patient_159	BAL	1	1	1	5.54689	Female	white	0	1	236	Allogeneic	Bone marrow	MMUD	1	0	1	0	Yes	Yes	1.7	0.2	-2	Nothing (room air)	0	0	0	Yes	0	0	0	0	28	2	BAL_2
patient_160_bal	patient_160	BAL	1	1	3	14.2478	Female	asian_PI	0	1	1373	Allogeneic	Peripheral blood	MMRD/Haplo	0	0	1	1	No	No	2.52	1.218	-15	Intubated	1	2	-5	Yes	1	0	0	0	21	4	BAL_4
patient_161_bal	patient_161	BAL	1	2	5	4.95003	Male	white	1	3	894	Allogeneic	Peripheral blood	MMRD/Haplo	0	1	1	0	No	No	NA	NA	-30	Nothing (room air)	0	0	0	No	0	0	0	0	28	2	BAL_2
patient_162_bal	patient_162	BAL	1	2	2	14.2724	Female	asian_PI	0	1	1382	Allogeneic	Peripheral blood	MMRD/Haplo	0	0	1	1	No	No	11.022	3.006	-1	Intubated	1	2	0	Yes	1	0	0	0	10	1	BAL_1
patient_163_bal	patient_163	BAL	1	1	1	2.83368	Female	black	0	2	22	Allogeneic	Bone marrow	MRD	1	0	1	0	No	No	0.9333	0.1836	-2	Nothing (room air)	0	0	0	No	0	0	0	0	28	1	BAL_1
patient_164_bal	patient_164	BAL	1	3	1	14.3025	Female	asian_PI	0	1	1393	Allogeneic	Peripheral blood	MMRD/Haplo	0	0	1	1	No	No	1.8	1.9	-11	Intubated	1	2	-7	Yes	1	0	0	0	0	3	BAL_3
patient_165_bal	patient_165	BAL	1	1	1	22.7379	Male	asian_PI	0	1	272	Autologous			0	1	0	0			1.1425	0.4225	-13	Nasal cannula or Blow-by	1	1	0	Yes	0	0	0	0	28	1	BAL_1
patient_166_bal	patient_166	BAL	1	1	1	20.1287	Male	other_multiple	1	3	7336	Allogeneic	Peripheral blood	MRD	0	0	0	0	No	No	9	2.5	-14	Nothing (room air)	0	0	0	No	0	0	0	0	28	2	BAL_2
patient_167_bal	patient_167	BAL	1	1	2	3.40041	Male	white	1	1	104	Allogeneic	Cord blood	MMUD	1	0	1	0	Yes	Yes	9.372	0.71	-27	Nothing (room air)	0	0	0	No	0	0	0	0	28	1	BAL_1
patient_168_bal	patient_168	BAL	1	1	2	5.15264	Female	nativeamerican	0	3	1821	Allogeneic	Peripheral blood	MMRD/Haplo	0	0	0	0	No	Yes	1.849	1.204	-46	Nothing (room air)	0	0	0	No	0	0	0	0	28	1	BAL_1
patient_169_bal	patient_169	BAL	1	3	4	5.18549	Male	white	1	3	980	Allogeneic	Peripheral blood	MMRD/Haplo	0	1	1	0	No	Yes	5.25	13.86	-745	Nothing (room air)	0	0	0	No	0	0	0	0	28	2	BAL_2
patient_170_bal	patient_170	BAL	1	3	1	8.35866	Male	other_multiple	1	3	686	Allogeneic	Peripheral blood	MMRD/Haplo	1	0	1	0	No	Yes	12.144	0.276	-50	Nothing (room air)	0	0	0	Yes	0	0	0	0	28	4	BAL_4
patient_171_bal	patient_171	BAL	1	2	1	5.23751	Female	nativeamerican	0	3	1852	Allogeneic	Peripheral blood	MMRD/Haplo	0	0	0	0	No	Yes	1.33	0.98	-8	Nothing (room air)	0	0	0	No	0	0	0	0	28	4	BAL_4
patient_172_bal	patient_172	BAL	1	1	1	4.44901	Female	black	0	5	16	Autologous			0	0	0	0			5.046	0.058	-16	Intubated	1	2	-1	No	1	0	0	0	0	3	BAL_3
patient_173_bal	patient_173	BAL	1	2	1	6.3655	Female	white	0	5	866	Autologous			0	0	0	0	No	No	0.02	0.13	-11	Nothing (room air)	0	0	0	Yes	0	0	0	0	28	1	BAL_1
patient_174_bal	patient_174	BAL	1	1	1	21.3388	Male	other_multiple	1	1	577	Allogeneic	Peripheral blood	MUD	1	0	1	0	No	No	NA	NA	-41	Nothing (room air)	0	0	0	No	0	0	0	0	28	1	BAL_1
patient_175_bal	patient_175	BAL	1	4	3	5.43737	Male	white	1	3	1072	Allogeneic	Peripheral blood	MMRD/Haplo	0	1	1	0	No	No	8.68	4.34	-3	Nasal cannula or Blow-by	1	1	0	Yes	0	0	0	0	28	2	BAL_2
patient_176_bal	patient_176	BAL	1	1	1	5.17728	Male	white	0	1	420	Allogeneic	Bone marrow	MRD	1	0	0	0	No	No	2.001	0.253	-52	Intubated	1	2	-2	Yes	1	0	0	0	24	4	BAL_4
patient_177_bal	patient_177	BAL	1	2	1	3.93155	Male	white	1	1	298	Allogeneic	Cord blood	MMUD	1	0	1	0	Yes	Yes	7.238	1.504	-2	Nothing (room air)	0	0	0	No	0	0	0	0	28	4	BAL_4
patient_178_bal	patient_178	BAL	1	1	1	21.8097	Female	asian_PI	0	1	13	Allogeneic	Peripheral blood	MMRD/Haplo	0	1	0	0	No	No	2.214	0.027	-10	Nothing (room air)	0	0	0	No	0	0	0	0	28	1	BAL_1
patient_179_bal	patient_179	BAL	1	1	1	9.07598	Male	unknown	1	1	917	Allogeneic	Bone marrow	MMUD	1	0	0	0	Yes	Yes	8.7492	3.2292	-56	Nothing (room air)	0	0	0	No	0	0	0	0	28	2	BAL_2
patient_180_bal	patient_180	BAL	1	1	1	4.9473	Male	white	1	1	42	Allogeneic	Peripheral blood	MMRD/Haplo	0	1	1	0	Yes	Yes	23.94	0.252	-8	Intubated	1	2	-7	Yes	1	1	1	1	0	4	BAL_4
patient_181_bal	patient_181	BAL	1	1	2	17.0486	Female	asian_PI	0	1	194	Allogeneic	Bone marrow	MMUD	1	0	1	0	Yes	Yes	1.342	0.506	360	Nothing (room air)	0	0	0	Yes	1	1	0	2	0	1	BAL_1
patient_182_bal	patient_182	BAL	1	1	1	16.616	Male	asian_PI	0	1	44	Allogeneic	Peripheral blood	MRD	0	0	1	1	Yes	Yes	8.232	0.49	-11	Nothing (room air)	0	0	0	No	0	0	0	0	28	4	BAL_4
patient_183_bal	patient_183	BAL	1	2	1	17.1307	Female	asian_PI	0	1	224	Allogeneic	Bone marrow	MMUD	1	0	1	0	Yes	Yes	5.508	0.748	-8	Nothing (room air)	0	0	0	Yes	1	1	1	1	0	1	BAL_1
patient_184_bal	patient_184	BAL	1	1	1	11.1978	Male	other_multiple	1	1	109	Allogeneic	Peripheral blood	MMRD/Haplo	0	1	1	0	Yes	Yes	1.26	0.42	-3	Nasal cannula or Blow-by	1	1	0	No	0	0	0	0	28	1	BAL_1
patient_185_bal	patient_185	BAL	1	1	1	7.08556	Female	white	1	1	30	Allogeneic	Peripheral blood	MMRD/Haplo	0	1	1	0	No	No	6.106	0.688	-2	High flow nasal cannula	1	2	0	Yes	1	1	1	1	0	1	BAL_1
patient_186_bal	patient_186	BAL	1	1	1	10.527	Female	asian_PI	0	1	7	Allogeneic	Peripheral blood	MMRD/Haplo	0	0	1	1	No	No	0	0	-2	High flow nasal cannula	1	2	0	Yes	1	0	0	0	16	1	BAL_1
patient_187_bal	patient_187	BAL	1	2	3	9.17728	Female	other_multiple	1	1	158	Allogeneic	Peripheral blood	MMUD	0	0	1	1	Yes		3.33	0.45	-26	Nothing (room air)	0	0	0	No	0	0	0	0	28	2	BAL_2
patient_188_bal	patient_188	BAL	1	1	1	6.40657	Male	white	0	1	355	Allogeneic	Bone marrow	MMUD	1	0	0	0	Yes	Yes	3.0422	0.3977	-1	Nothing (room air)	0	0	0	No	0	0	0	0	28	1	BAL_1
patient_189_bal	patient_189	BAL	1	3	2	9.39357	Female	other_multiple	1	1	237	Allogeneic	Peripheral blood	MMUD	0	0	1	1	Yes	Yes	5.22	0.18	-15	Nothing (room air)	0	0	0	No	0	0	0	0	28	2	BAL_2
patient_190_bal	patient_190	BAL	1	1	1	16.5613	Male	other_multiple	1	3	46	Allogeneic	Bone marrow	MRD	0	1	1	0	Yes	Yes	1.225	0.945	-2	Nasal cannula or Blow-by	1	1	0	Yes	0	0	0	0	28	1	BAL_1
patient_191_bal	patient_191	BAL	1	1	1	3.66598	Male	white	0	3	20	Allogeneic	Bone marrow	MMUD	1	0	1	0	No	No	2.187	0.027	-2	Nasal cannula or Blow-by	1	1	0	No	0	0	0	0	28	1	BAL_1
patient_192_bal	patient_192	BAL	1	1	2	1.61807	Female	black	0	4	26	Allogeneic	Cord blood	MMUD	1	0	1	0	No	No	0	0	-1	Intubated	1	2	0	Yes	1	0	0	0	15	1	BAL_1
patient_193_bal	patient_193	BAL	1	2	1	1.67283	Female	black	0	4	46	Allogeneic	Cord blood	MMUD	1	0	1	0	No	No	2.178	0.462	-3	Intubated	1	2	-3	Yes	1	0	0	0	17	4	BAL_4
patient_194_bal	patient_194	BAL	1	2	1	19.0445	Male	other_multiple	1	1	1168	Allogeneic	Peripheral blood	MMRD/Haplo	0	0	1	1	No	No	1.632	0.544	-6	Nothing (room air)	0	0	0	No	0	0	0	0	28	1	BAL_1
patient_195_bal	patient_195	BAL	1	1	4	21.0815	Male	other_multiple	1	1	146	Allogeneic	Peripheral blood	MMRD/Haplo	0	0	1	1	Yes	Yes	3.311	0.301	-10	Nothing (room air)	0	0	0	Yes	0	0	0	0	28	2	BAL_2
patient_196_bal	patient_196	BAL	1	2	3	21.2348	Male	other_multiple	1	1	202	Allogeneic	Peripheral blood	MMRD/Haplo	0	0	1	1	No	Yes	5.81	0.28	-2	Nothing (room air)	0	0	0	Yes	0	0	0	0	28	2	BAL_2
patient_197_bal	patient_197	BAL	1	1	2	22.2094	Male	asian_PI	1	1	21	Allogeneic	Peripheral blood	MRD	1	0	1	0	No	No	8.701	0.113	-10	Nasal cannula or Blow-by	1	1	0	No	0	0	0	0	28	1	BAL_1
patient_198_bal	patient_198	BAL	1	1	1	27.1458	Female	white	0	1	3735	Allogeneic	Peripheral blood	MRD	0	0	0	1	Yes	Yes	5.808	1.76	-82	Nothing (room air)	0	0	0	No	0	0	0	0	28	1	BAL_1
patient_199_bal	patient_199	BAL	1	3	2	21.3498	Male	other_multiple	1	1	244	Allogeneic	Peripheral blood	MMRD/Haplo	0	0	1	1	Yes	Yes	0.34	0.12	-1	Intubated	1	2	0	Yes	1	0	0	0	27	2	BAL_2
patient_200_bal	patient_200	BAL	1	1	1	13.5661	Male	black	0	1	139	Allogeneic	Peripheral blood	MMRD/Haplo	1	0	1	0	No	No	1.008	0.306	-2	Nothing (room air)	0	0	0	No	0	0	0	0	28	2	BAL_2
patient_201_bal	patient_201	BAL	1	1	2	0.744695	Male	asian_PI	0	3	59	Allogeneic	Cord blood	MMUD	1	0	1	0	No	No	3.55	0.994	-2	Intubated	1	2	-2	Yes	1	0	0	0	22	1	BAL_1
patient_202_bal	patient_202	BAL	1	1	1	4.1588	Male	other_multiple	0	5	86	Autologous			0	1	0	0	No	No	5.184	0.384	0	High flow nasal cannula	1	2	0	Yes	1	0	0	0	17	4	BAL_4
patient_203_bal	patient_203	BAL	1	2	1	0.793977	Male	asian_PI	0	3	77	Allogeneic	Cord blood	MMUD	1	0	1	0	No	No	9.328	0.53	-1	Intubated	1	2	-1	Yes	1	0	0	0	26	1	BAL_1
patient_204_bal	patient_204	BAL	1	2	1	22.5736	Male	asian_PI	1	1	154	Allogeneic	Peripheral blood	MRD	1	0	1	0	No	No	4.968	1.035	-1	Nothing (room air)	0	0	0	No	0	0	0	0	28	2	BAL_2
patient_205_bal	patient_205	BAL	1	4	1	10.193	Female	other_multiple	1	1	529	Allogeneic	Peripheral blood	MMUD	0	0	1	1	Yes	Yes	2.22	0.06	-4	Nothing (room air)	0	0	0	Yes	1	1	1	1	0	1	BAL_1
patient_206_bal	patient_206	BAL	1	1	2	14.8966	Male	other_multiple	0	2	39	Allogeneic	Bone marrow	MRD	1	0	1	0	No	No	7.155	0.945	-1	Nothing (room air)	0	0	0	No	0	0	0	0	28	2	BAL_2
patient_207_bal	patient_207	BAL	1	1	1	4.67899	Female	white	0	4	109	Allogeneic	Cord blood	MMUD	1	0	1	0	No	No	3.5232	0.72	-4	Intubated	1	2	-2	Yes	1	0	0	0	18	1	BAL_1
patient_208_bal	patient_208	BAL	1	1	1	11.5373	Male	white	1	1	753	Allogeneic	Cord blood	MUD	0	0	0	1	No	No	NA	NA	-12	Nothing (room air)	0	0	2	Yes	1	1	1	1	0	1	BAL_1
patient_209_bal	patient_209	BAL	1	1	2	13.2704	Male	asian_PI	0	2	329	Allogeneic	Bone marrow	MUD	0	0	1	1	No	No	0.393	0.09	-2	Intubated	1	2	-1	Yes	1	0	0	0	11	2	BAL_2
patient_210_bal	patient_210	BAL	1	1	1	18.5353	Male	unknown	0	2	10	Allogeneic	Cord blood	MMUD	0	0	1	0	No	No	NA	NA	-9	Nothing (room air)	0	0	0	No	0	0	0	0	28	1	BAL_1
patient_001_blood	patient_001	blood	1	1	1	1.95209	Female	white	0	3	97	Allogeneic	Peripheral blood	MUD	1	0	1	0	Yes	Yes	4.30205	0.834	-34	Intubated	1	2	0	Yes	1	1	1	1	0	2	blood_2
patient_002_blood	patient_002	blood	1	1	1	17.3717	Female	white	0	1	305	Allogeneic	Bone marrow	MMUD	0	0	0	1	No	No	4.0885	2.499	-32	Nothing (room air)	0	0	0	No	0	0	0	0	28	1	blood_1
patient_003_blood	patient_003	blood	1	1	1	3.13758	Male	white	0	1	41	Allogeneic	Bone marrow	MMUD	0	0	0	1	No	No	3.76968	0.18348	-22	Nothing (room air)	0	0	0	Yes	0	0	0	0	28	1	blood_1
patient_004_blood	patient_004	blood	1	1	1	0.813142	Female	white	0	3	7	Allogeneic	Bone marrow	MRD	0	0	0	0	No	No	6.266	4.095	-65	Nasal cannula or Blow-by	1	1	0	Yes	1	0	0	0	24	3	blood_3
patient_005_blood	patient_005	blood	1	1	1	14.8337	Male	white	0	1	13	Allogeneic	Bone marrow	MMRD/Haplo	1	0	0	1	Yes	Yes	0	0	-7	Nothing (room air)	0	0	0	Yes	0	0	0	0	28	1	blood_1
patient_006_blood	patient_006	blood	1	1	1	12.3915	Female	white	0	1	120	Allogeneic	Bone marrow	MUD	0	0	0	1	No	Yes	10.965	0.903	-86	Nasal cannula or Blow-by	1	1	0	Yes	0	0	0	0	28	3	blood_3
patient_007_blood	patient_007	blood	1	1	1	11.5264	Female	white	0	3	31	Allogeneic	Bone marrow	MUD	0	1	1	0	No	No	1.7448	0.4128	-25	CPAP	1	2	-6	Yes	1	1	0	2	0	3	blood_3
patient_008_blood	patient_008	blood	1	1	1	0.492813	Male	black	0	3	14	Allogeneic	Cord blood	MUD	0	1	1	0	No	No	0	0	-4	Intubated	1	2	-1	Yes	1	0	0	0	17	3	blood_3
patient_009_blood	patient_009	blood	1	1	1	16.6297	Female	white	0	1	37	Allogeneic	Cord blood	MMUD	0	1	1	1	No	No	2.09951	0.34037	-1	Nothing (room air)	0	0	0	Yes	1	0	0	0	27	1	blood_1
patient_010_blood	patient_010	blood	1	1	1	2.92402	Male	white	0	1	34	Allogeneic	Bone marrow	MUD	1	0	1	0	No	No	2.03109	0.03081	-2	Nasal cannula or Blow-by	1	1	0	Yes	0	0	0	0	28	1	blood_1
patient_011_blood	patient_011	blood	1	1	1	9.95209	Male	white	0	2	87	Allogeneic	Bone marrow	MRD	0	0	1	0	No	No	7.13564	0.27265	-27	BiPAP	1	2	0	Yes	1	1	0	2	0	3	blood_3
patient_012_blood	patient_012	blood	1	1	1	13.41	Male	other_multiple	1	1	98	Allogeneic	Bone marrow	MMRD/Haplo	0	1	1	0	No	No	1.96876	0.67064	-1	Intubated	1	2	0	Yes	1	0	0	0	23	1	blood_1
patient_013_blood	patient_013	blood	1	1	1	19.7618	Female	white	0	1	37	Allogeneic	Cord blood	MMUD	1	0	0	0	No	No	1.92262	0.47844	-6	Nasal cannula or Blow-by	1	1	1	Yes	1	1	0	2	0	1	blood_1
patient_014_blood	patient_014	blood	1	1	1	12.4517	Male	white	0	1	69	Allogeneic	Peripheral blood	MUD	1	0	0	0	No	No	2.01025	0.1925	-29	Intubated	1	2	-28	Yes	1	1	1	1	0	4	blood_4
patient_015_blood	patient_015	blood	1	1	1	1.37166	Male	other_multiple	1	3	40	Allogeneic	Peripheral blood	MMRD/Haplo	0	0	1	1	No	No	0	0	-1	Nasal cannula or Blow-by	1	1	0	Yes	1	1	1	1	0	3	blood_3
patient_016_blood	patient_016	blood	1	1	1	20.0657	Female	black	0	2	70	Allogeneic	Peripheral blood	MMRD/Haplo	1	0	1	0	No	No	4.87812	0.42029	-5	High flow nasal cannula	1	2	3	Yes	1	1	1	1	0	3	blood_3
patient_017_blood	patient_017	blood	1	1	1	2.46133	Female	other_multiple	0	2	74	Allogeneic	Cord blood	MMUD	0	0	0	1	No	No	3.6287	1.3019	-1	Nasal cannula or Blow-by	1	1	0	Yes	1	1	0	2	0	4	blood_4
patient_018_blood	patient_018	blood	1	1	1	7.18686	Female	white	0	1	29	Allogeneic	Bone marrow	MUD	1	0	0	0	No	No	4.85925	0.25916	-6	Nothing (room air)	0	0	0	No	0	0	0	0	28	1	blood_1
patient_019_blood	patient_019	blood	1	1	1	4.85147	Female	white	0	3	411	Allogeneic	Bone marrow	MUD	0	0	1	0	No	Yes	19.0232	0.4816	-1	BiPAP	1	2	0	Yes	1	0	0	0	1	2	blood_2
patient_020_blood	patient_020	blood	1	1	1	17.7632	Male	white	0	1	119	Allogeneic	Bone marrow	MMUD	1	0	0	0	No	No	0.7488	1.728	-74	Nothing (room air)	0	0	0	No	0	0	0	0	28	3	blood_3
patient_021_blood	patient_021	blood	1	1	1	10.1109	Male	white	1	1	146	Allogeneic	Bone marrow	MMUD	1	0	0	0	Yes	Yes	11.1672	0.5076	-28	Nothing (room air)	0	0	0	No	0	0	0	0	28	3	blood_3
patient_022_blood	patient_022	blood	1	1	1	2.13552	Male	black	0	1	158	Allogeneic	Bone marrow	MMUD	1	0	0	0	No	Yes	NA	0.179422	-38	Nothing (room air)	0	0	-1	Yes	1	0	0	0	27	1	blood_1
patient_023_blood	patient_023	blood	1	1	1	7.40041	Female	black	0	2	70	Allogeneic	Bone marrow	MRD	1	0	1	0	No	No	4.88592	1.2528	NA	Nothing (room air)	0	0	0	Yes	0	0	0	0	28	3	blood_3
patient_024_blood	patient_024	blood	1	1	1	8.13415	Male	black	0	1	31	Allogeneic	Bone marrow	MMUD	0	0	0	0	No	No	2.3751	0.1305	-3	Nothing (room air)	0	0	0	No	0	0	0	0	28	2	blood_2
patient_025_blood	patient_025	blood	1	1	1	17.7002	Female	other_multiple	1	1	201	Allogeneic	Peripheral blood	MUD	1	0	0	0	Yes	Yes	8.86	0.67	-7	Nothing (room air)	0	0	0	Yes	0	0	0	0	28	4	blood_4
patient_026_blood	patient_026	blood	1	1	1	11.3046	Male	other_multiple	0	2	407	Allogeneic	Cord blood	MMUD	0	0	1	1	Yes	Yes	2.0034	1.7172	-9	Nothing (room air)	0	0	0	Yes	0	0	0	0	28	4	blood_4
patient_027_blood	patient_027	blood	1	1	2	17.9274	Male	unknown	0	1	15	Allogeneic	Cord blood	MMUD	0	0	1	1	No	No	0.98088	0.25929	-120	Nothing (room air)	0	0	0	No	0	0	0	0	28	1	blood_1
patient_028_blood	patient_028	blood	1	2	1	18.3107	Male	unknown	0	1	155	Allogeneic	Cord blood	MMUD	0	0	1	1	No	No	15.7157	0	-260	Nasal cannula or Blow-by	1	1	0	No	0	0	0	0	28	2	blood_2
patient_029_blood	patient_029	blood	1	1	1	11.039	Male	asian_PI	0	2	63	Allogeneic	Bone marrow	MUD	1	0	1	0	No	No	1.1844	0.0126	-7	Nasal cannula or Blow-by	1	1	0	No	0	0	0	0	28	2	blood_2
patient_030_blood	patient_030	blood	1	1	1	15.6249	Male	white	0	1	132	Allogeneic	Bone marrow	MUD	0	0	0	1	No	Yes	0.15	0.65	-6	Nasal cannula or Blow-by	1	1	16	Yes	1	1	0	2	0	1	blood_1
patient_031_blood	patient_031	blood	1	1	1	18.872	Male	black	0	1	236	Allogeneic	Cord blood	MMUD	0	0	0	1	No	Yes	1.443	1.221	-15	Nothing (room air)	0	0	0	No	0	0	0	0	28	1	blood_1
patient_032_blood	patient_032	blood	1	1	1	0.832307	Female	white	1	1	50	Allogeneic	Cord blood	MMUD	1	1	0	0	No	No	0	0	-5	Nasal cannula or Blow-by	1	1	0	Yes	1	0	0	0	20	2	blood_2
patient_033_blood	patient_033	blood	1	1	1	12.5202	Female	white	0	1	50	Allogeneic	Cord blood	MMUD	1	0	0	0	Yes	Yes	8.024	4.216	-5	Nothing (room air)	0	0	0	No	0	0	0	0	28	3	blood_3
patient_034_blood	patient_034	blood	1	1	1	8.50924	Female	other_multiple	1	5	18	Autologous			0	1	0	0			2.256	0.705	-2	High flow nasal cannula	1	2	0	Yes	1	1	1	1	0	3	blood_3
patient_035_blood	patient_035	blood	1	1	1	1.83436	Male	white	0	3	23	Allogeneic	Cord blood	MMUD	0	0	1	0	No	No	4.1005	0.2714	-2	Nasal cannula or Blow-by	1	1	0	Yes	0	0	0	0	28	1	blood_1
patient_036_blood	patient_036	blood	1	1	1	17.2512	Male	white	0	1	39	Allogeneic	Cord blood	MMUD	0	0	0	1	Yes	Yes	2.904	0.396	-2	Nothing (room air)	0	0	0	No	0	0	0	0	28	1	blood_1
patient_037_blood	patient_037	blood	1	1	1	5.44559	Male	white	0	1	28	Allogeneic	Peripheral blood	MUD	1	0	1	0	Yes	Yes	1.902	0.2219	-5	Nothing (room air)	0	0	NA	No	0	0	0	0	NA	1	blood_1
patient_038_blood	patient_038	blood	1	1	1	20.1287	Male	white	0	1	49	Allogeneic	Bone marrow	MMUD	0	1	1	0	Yes	Yes	2.187	0.108	-49	Nothing (room air)	0	0	NA	Yes	0	0	0	0	NA	2	blood_2
patient_039_blood	patient_039	blood	1	1	1	21.2375	Female	white	0	2	135	Allogeneic	Bone marrow	MMRD/Haplo	0	0	1	1	No	Yes	4.4091	0.3726	-6	High flow nasal cannula	1	2	0	Yes	1	0	0	0	27	1	blood_1
patient_040_blood	patient_040	blood	1	1	1	5.41547	Male	black	0	1	28	Allogeneic	Cord blood	MMUD	0	0	0	1	No	No	0.03	0.24	-1	Intubated	1	2	-1	Yes	1	0	0	0	25	1	blood_1
patient_041_blood	patient_041	blood	1	1	1	19.039	Male	white	0	1	9	Allogeneic	Peripheral blood	MUD	0	1	1	0	No	No	NA	NA	-2	Nasal cannula or Blow-by	1	1	-1	Yes	1	1	1	1	0	1	blood_1
patient_042_blood	patient_042	blood	1	1	1	17.6345	Male	white	0	1	23	Allogeneic	Bone marrow	MRD	0	0	0	1	No	No	NA	NA	-2	Nasal cannula or Blow-by	1	1	0	Yes	1	0	0	0	20	1	blood_1
patient_043_blood	patient_043	blood	1	1	2	16.9938	Female	white	0	4	19	Allogeneic	Bone marrow	MUD	1	0	1	0	No	No	0.216	0.06	-7	Nasal cannula or Blow-by	1	1	-1	No	1	1	0	2	0	1	blood_1
patient_044_blood	patient_044	blood	1	1	1	20.6982	Female	white	0	1	396	Allogeneic	Bone marrow	MUD	0	0	0	0	No	No	0.336	0.368	-22	Intubated	1	2	0	Yes	1	0	0	0	27	3	blood_3
patient_045_blood	patient_045	blood	1	1	2	14.5325	Female	other_multiple	1	1	85	Allogeneic	Bone marrow	MRD	0	1	0	0	Yes	Yes	0.402	0.156	-2	Nasal cannula or Blow-by	1	1	0	Yes	1	1	0	2	0	3	blood_3
patient_046_blood	patient_046	blood	1	1	1	0.4846	Female	white	0	3	22	Allogeneic	Cord blood	MUD	1	0	0	0	No	No	0.184	2.093	-5	Intubated	1	2	-2	Yes	1	1	0	2	0	1	blood_1
patient_047_blood	patient_047	blood	1	1	1	21.577	Male	white	0	1	1229	Allogeneic	Bone marrow	MRD	0	1	0	0	No	Yes	22.32	0.96	-19	Nothing (room air)	0	0	0	No	0	0	0	0	28	3	blood_3
patient_048_blood	patient_048	blood	1	1	1	17.2348	Male	white	0	3	1766	Allogeneic	Cord blood	MUD	1	0	0	0	Yes	Yes	1.825	0.275	-4	Nothing (room air)	0	0	365	Yes	1	0	0	0	18	2	blood_2
patient_049_blood	patient_049	blood	1	1	1	4.41615	Female	white	1	3	140	Allogeneic	Bone marrow	MMRD/Haplo	1	0	1	0	No	No	2.04	0.36	-1	Nothing (room air)	0	0	0	Yes	1	0	0	0	27	1	blood_1
patient_050_blood	patient_050	blood	1	2	1	14.5845	Female	other_multiple	1	1	104	Allogeneic	Bone marrow	MRD	0	1	0	0	Yes	Yes	0.24	0.072	-2	Intubated	1	2	-19	Yes	1	1	1	1	0	4	blood_4
patient_051_blood	patient_051	blood	1	1	1	27.1513	Female	white	1	1	262	Allogeneic	Peripheral blood	MMRD/Haplo	0	1	1	0	No	Yes	3.51006	1.12005	-9	Nasal cannula or Blow-by	1	1	0	No	0	0	0	0	28	2	blood_2
patient_052_blood	patient_052	blood	1	1	2	26.0835	Male	white	0	1	309	Allogeneic	Peripheral blood	MRD	0	0	1	1	Yes	Yes	3.16007	0.70004	-65	Nothing (room air)	0	0	0	No	0	0	0	0	28	1	blood_1
patient_053_blood	patient_053	blood	1	1	1	22.0862	Male	asian_PI	0	1	19	Allogeneic	Peripheral blood	MRD	0	0	1	1	Yes	Yes	3.59016	0.13986	-31	Intubated	1	2	-2	Yes	1	1	1	1	0	2	blood_2
patient_054_blood	patient_054	blood	1	2	1	26.3655	Male	white	0	1	412	Allogeneic	Peripheral blood	MRD	0	0	1	1	Yes	Yes	4.21986	2.11046	-4	Nothing (room air)	0	0	0	No	0	0	0	0	28	4	blood_4
patient_055_blood	patient_055	blood	1	5	2	7.51814	Male	white	1	3	1832	Allogeneic	Peripheral blood	MMRD/Haplo	0	1	1	0	No	No	2.53997	3.45988	-36	Nothing (room air)	0	0	0	No	0	0	0	0	28	2	blood_2
patient_056_blood	patient_056	blood	1	1	2	0.958248	Female	nativeamerican	1	3	174	Allogeneic	Peripheral blood	MMRD/Haplo	1	0	1	0	No	No	11.8606	1.51929	-5	Intubated	1	2	-5	Yes	1	0	0	0	20	1	blood_1
patient_057_blood	patient_057	blood	1	1	1	20.2683	Female	white	0	1	229	Allogeneic	Bone marrow	MMRD/Haplo	0	0	0	1	Yes	Yes	0.49998	0.56004	-30	Nasal cannula or Blow-by	1	1	0	Yes	0	0	0	0	28	2	blood_2
patient_058_blood	patient_058	blood	1	1	2	15.0116	Male	black	0	1	439	Allogeneic	Peripheral blood	MMRD/Haplo	0	0	1	0	No	No	1.55001	0.45003	-12	Nothing (room air)	0	0	0	No	0	0	0	0	28	2	blood_2
patient_059_blood	patient_059	blood	1	2	1	15.1321	Male	black	0	1	483	Allogeneic	Peripheral blood	MMRD/Haplo	0	0	1	0	No	No	4.51	0.06	-5	Nothing (room air)	0	0	0	No	0	0	0	0	28	2	blood_2
patient_060_blood	patient_060	blood	1	1	2	18.987	Female	white	0	1	6	Allogeneic	Peripheral blood	MMRD/Haplo	0	1	1	0	No	No	NA	NA	-1	BiPAP	1	2	0	Yes	1	0	0	0	26	2	blood_2
patient_061_blood	patient_061	blood	1	1	3	8.56674	Female	white	0	3	111	Allogeneic	Bone marrow	MUD	1	0	1	0		Yes	3.00996	0.29988	-30	Nothing (room air)	0	0	0	Yes	1	1	0	2	0	1	blood_1
patient_062_blood	patient_062	blood	1	1	2	3.12115	Female	other_multiple	1	1	331	Allogeneic	Bone marrow	MUD	1	1	0	0	Yes	Yes	1.11	2.2	-28	Nothing (room air)	0	0	0	No	0	0	0	0	28	4	blood_4
patient_063_blood	patient_063	blood	1	1	2	3.76454	Female	white	0	5	115	Autologous			0	1	0	0			11.2299	0.69048	-13	High flow nasal cannula	1	2	0	Yes	1	0	0	0	22	1	blood_1
patient_064_blood	patient_064	blood	1	2	1	3.77823	Female	white	0	5	120	Autologous			0	1	0	0	No	No	4.32999	0.37989	-28	Intubated	1	2	-5	Yes	1	0	0	0	22	2	blood_2
patient_065_blood	patient_065	blood	1	2	2	8.68172	Female	white	0	3	153	Allogeneic	Bone marrow	MUD	1	0	1	0	Yes	Yes	4.2003	0.80964	-20	High flow nasal cannula	1	2	0	Yes	1	1	0	2	0	4	blood_4
patient_066_blood	patient_066	blood	1	2	1	3.23066	Female	other_multiple	1	1	371	Allogeneic	Bone marrow	MUD	1	1	0	0	Yes	Yes	1.78	1.57	-5	Nothing (room air)	0	0	0	No	0	0	0	0	28	4	blood_4
patient_067_blood	patient_067	blood	1	2	2	7.44148	Male	black	0	1	712	Allogeneic	Peripheral blood	MMRD/Haplo	0	1	1	0	Yes	Yes	7.7396	0.13024	-5	Intubated	1	2	-4	Yes	1	1	0	2	0	1	blood_1
patient_068_blood	patient_068	blood	1	3	1	7.45243	Male	black	0	1	716	Allogeneic	Peripheral blood	MMRD/Haplo	0	1	1	0	Yes	Yes	4.16016	0.21978	-9	Intubated	1	2	-8	Yes	1	1	0	2	0	1	blood_1
patient_069_blood	patient_069	blood	1	2	1	19.2799	Female	white	0	1	113	Allogeneic	Peripheral blood	MMRD/Haplo	0	1	1	0	No	No	2.1199	0.37004	-2	Nothing (room air)	0	0	0	Yes	1	1	1	1	0	1	blood_1
patient_070_blood	patient_070	blood	1	3	1	8.98289	Female	white	0	3	263	Allogeneic	Bone marrow	MUD	1	0	1	0	Yes	Yes	2.12	0.17	-130	Intubated	1	2	-83	Yes	1	1	0	2	0	3	blood_3
patient_071_blood	patient_071	blood	1	1	2	4.17248	Male	white	0	1	27	Allogeneic	Bone marrow	MMUD	0	1	1	0	No	No	25.55	1.3615	-1	Nothing (room air)	0	0	0	Yes	1	0	0	0	24	1	blood_1
patient_072_blood	patient_072	blood	1	1	1	14.7734	Female	white	0	1	42	Autologous			0	1	0	0			3.7324	1.4136	-6	High flow nasal cannula	1	2	0	Yes	0	0	0	0	28	1	blood_1
patient_073_blood	patient_073	blood	1	2	1	4.48186	Male	white	0	1	140	Allogeneic	Bone marrow	MMUD	0	1	1	0	Yes	Yes	3.10992	0.2299	-12	Nothing (room air)	0	0	0	No	0	0	0	0	28	1	blood_1
patient_074_blood	patient_074	blood	1	6	1	9.05681	Male	white	1	3	2394	Allogeneic	Peripheral blood	MMRD/Haplo	0	1	1	0	No	Yes	9.2329	2.3749	-13	Nothing (room air)	0	0	0	No	0	0	0	0	28	2	blood_2
patient_075_blood	patient_075	blood	1	1	1	12.2957	Female	asian_PI	0	1	28	Allogeneic	Peripheral blood	MMRD/Haplo	1	0	1	0	No	Yes	12.5286	0.3454	-28	Intubated	1	2	2	Yes	1	1	0	2	0	2	blood_2
patient_076_blood	patient_076	blood	1	1	1	13.2676	Female	white	0	1	218	Allogeneic	Cord blood	MMUD	0	0	0	1	No	Yes	3.6305	0.7526	0	Nothing (room air)	0	0	0	Yes	0	0	0	0	28	1	blood_1
patient_077_blood	patient_077	blood	1	1	1	2.33265	Male	white	1	1	236	Allogeneic	Bone marrow	MMRD/Haplo	1	0	0	0	Yes	Yes	4.452	1.4364	-6	Nothing (room air)	0	0	0	Yes	0	0	0	0	28	3	blood_3
patient_078_blood	patient_078	blood	1	1	1	12.0548	Female	white	1	1	118	Allogeneic	Peripheral blood	MMRD/Haplo	0	0	0	1	No	No	0.012	0.088	-20	Nothing (room air)	0	0	0	No	0	0	0	0	28	1	blood_1
patient_079_blood	patient_079	blood	1	1	1	17.3881	Male	white	1	1	18	Allogeneic	Cord blood	MMRD/Haplo	1	0	1	0	No	No	0.1	0.08	-8	Nothing (room air)	0	0	NA	No	1	1	0	2	0	1	blood_1
patient_080_blood	patient_080	blood	1	1	2	10.7433	Male	white	0	1	560	Allogeneic	Bone marrow	MRD	0	0	0	1	No	Yes	1.2415	3.0225	-8	Nothing (room air)	0	0	0	No	0	0	0	0	28	1	blood_1
patient_081_blood	patient_081	blood	1	1	1	15.1348	Female	white	0	2	12	Allogeneic	Bone marrow	MUD	1	0	1	0	No	No	0.0922	0.0308	-1	Nothing (room air)	0	0	-1	Yes	1	0	0	0	20	3	blood_3
patient_082_blood	patient_082	blood	1	1	1	3.16496	Female	white	0	1	60	Allogeneic	Cord blood	MMUD	1	0	0	0	No	No	2.6418	1.377	-8	Nothing (room air)	0	0	0	No	0	0	0	0	28	3	blood_3
patient_083_blood	patient_083	blood	1	1	1	13.0185	Male	white	0	1	184	Allogeneic	Bone marrow	MMUD	0	0	1	1	No	Yes	19.834	0.422	-15	BiPAP	1	2	0	Yes	1	0	0	0	16	2	blood_2
patient_084_blood	patient_084	blood	1	1	1	1.10335	Male	unknown	0	3	327	Allogeneic	Bone marrow	MMRD/Haplo	0	0	0	0	No	No	2.54322	0.81792	-366	Nothing (room air)	0	0	0	Yes	0	0	0	0	28	1	blood_1
patient_085_blood	patient_085	blood	1	1	1	13.5414	Female	white	0	1	21	Allogeneic	Peripheral blood	MRD	0	0	0	1	No	No	2.808	0.072	-7	Nothing (room air)	0	0	0	No	0	0	0	0	28	1	blood_1
patient_086_blood	patient_086	blood	1	1	1	13.347	Male	white	0	1	12	Allogeneic	Peripheral blood	MUD	0	1	0	0	No	No	26.112	0	-22	High flow nasal cannula	1	2	0	Yes	1	1	0	2	0	2	blood_2
patient_087_blood	patient_087	blood	1	1	1	12.4545	Female	white	0	1	154	Allogeneic	Peripheral blood	MMUD	0	0	1	0	Yes	Yes	6.7907	0.534	-12	Nothing (room air)	0	0	0	No	0	0	0	0	28	2	blood_2
patient_088_blood	patient_088	blood	1	1	1	14.4723	Male	white	0	1	13	Allogeneic	Bone marrow	MMUD	0	0	0	1	No	No	0.08	0	-4	Intubated	1	2	-4	Yes	1	1	1	1	0	3	blood_3
patient_089_blood	patient_089	blood	1	1	1	11.0335	Female	white	0	1	33	Allogeneic	Bone marrow	MMUD	1	0	1	0	No	No	2.43	0.108	-10	Nothing (room air)	0	0	0	Yes	0	0	0	0	28	2	blood_2
patient_090_blood	patient_090	blood	1	1	1	5.10062	Male	white	1	1	31	Allogeneic	Bone marrow	MMUD	0	0	1	0	Yes	Yes	3.186	3.7044	0	Nothing (room air)	0	0	0	No	0	0	0	0	28	3	blood_3
patient_091_blood	patient_091	blood	1	1	1	1.65092	Male	white	1	1	14	Allogeneic	Bone marrow	MMUD	1	0	0	0	No	No	0.578	0.425	0	BiPAP	1	2	-1	Yes	1	0	0	0	19	4	blood_4
patient_092_blood	patient_092	blood	1	1	1	23.7563	Female	white	0	1	1198	Allogeneic	Peripheral blood	MMRD/Haplo	1	0	0	0	Yes	Yes	6.3826	1.8894	-35	Nothing (room air)	0	0	0	No	0	0	0	0	28	1	blood_1
patient_093_blood	patient_093	blood	1	1	3	8.91992	Female	black	0	2	111	Allogeneic	Bone marrow	MUD	0	1	1	0	No	No	7.029	0.792	-2	Nothing (room air)	0	0	-28	Yes	1	0	0	0	26	1	blood_1
patient_094_blood	patient_094	blood	1	1	1	2.38741	Female	white	0	2	33	Allogeneic	Bone marrow	MUD	0	0	1	0	No	No	2.211	0.516	0	Nothing (room air)	0	0	0	No	0	0	0	0	28	1	blood_1
patient_095_blood	patient_095	blood	1	1	1	13.0951	Male	asian_PI	0	1	40	Allogeneic	Bone marrow	MMUD	0	0	0	1	Yes	Yes	5.5146	0.5278	-14	Nothing (room air)	0	0	0	No	0	0	0	0	28	2	blood_2
patient_096_blood	patient_096	blood	1	2	2	9.87543	Female	black	0	2	460	Allogeneic	Bone marrow	MUD	0	1	1	0	Yes	Yes	11.7176	0.5738	-13	Nothing (room air)	0	0	0	No	0	0	0	0	28	1	blood_1
patient_097_blood	patient_097	blood	1	1	1	2.57084	Female	black	0	3	240	Allogeneic	Bone marrow	MRD	1	0	1	0	Yes	Yes	4.9503	2.4969	-20	Nothing (room air)	0	0	0	No	0	0	0	0	28	1	blood_1
patient_098_blood	patient_098	blood	1	3	1	11.0226	Female	black	0	2	879	Allogeneic	Bone marrow	MUD	0	1	1	0	Yes	Yes	5.2	2.96	-200	Nothing (room air)	0	0	0	No	0	0	0	0	28	4	blood_4
patient_099_blood	patient_099	blood	1	1	1	17.462	Male	white	0	1	179	Allogeneic	Bone marrow	MMRD/Haplo	0	1	0	1	Yes	Yes	6.0458	1.0286	-4	Nothing (room air)	0	0	0	No	0	0	0	0	28	1	blood_1
patient_100_blood	patient_100	blood	1	1	1	6.93498	Male	white	0	2	918	Allogeneic	Bone marrow	MUD	1	0	1	0	Yes	Yes	0.63	0.522	-17	Nothing (room air)	0	0	0	No	0	0	0	0	28	2	blood_2
patient_101_blood	patient_101	blood	1	1	1	5.42368	Female	black	0	3	304	Allogeneic	Bone marrow	MMRD/Haplo	1	0	1	0	No	No	3.108	4.368	-6	Nothing (room air)	0	0	0	No	0	0	0	0	28	2	blood_2
patient_102_blood	patient_102	blood	1	1	1	19.4689	Female	white	0	2	1031	Allogeneic	Bone marrow	MUD	0	1	1	0	Yes	Yes	3.528	0.112	-6	Nothing (room air)	0	0	0	No	0	0	0	0	28	1	blood_1
patient_103_blood	patient_103	blood	1	1	1	17.5058	Male	white	0	1	13	Allogeneic	Peripheral blood	MRD	0	0	0	1	No	No	2.856	0.168	-5	BiPAP	1	2	0	Yes	0	0	0	0	28	1	blood_1
patient_104_blood	patient_104	blood	1	1	1	2.85558	Female	white	0	1	721	Allogeneic	Cord blood	MMUD	1	0	1	1	No	Yes	0.054	0.096	-5	Nasal cannula or Blow-by	1	1	0	Yes	1	0	0	0	24	1	blood_1
patient_105_blood	patient_105	blood	1	1	1	18.935	Female	black	0	1	13	Allogeneic	Bone marrow	MMRD/Haplo	1	0	0	1	No	No	8.614	0.118	-7	BiPAP	1	2	0	Yes	1	0	0	0	27	4	blood_4
patient_106_blood	patient_106	blood	1	1	1	14.4832	Female	white	1	1	471	Allogeneic	Peripheral blood	MMRD/Haplo	0	1	0	1	Yes	Yes	0.9705	0.063	-374	Nasal cannula or Blow-by	1	1	-365	Yes	0	0	0	0	28	3	blood_3
patient_107_blood	patient_107	blood	1	1	1	4.70637	Male	white	0	1	160	Allogeneic	Peripheral blood	MMRD/Haplo	0	1	1	0	Yes	Yes	4.42	2.89	-9	Nothing (room air)	0	0	0	No	0	0	0	0	28	1	blood_1
patient_108_blood	patient_108	blood	1	1	1	8.37235	Female	white	1	1	107	Allogeneic	Bone marrow	MRD	0	0	0	1	Yes	Yes	6.84	1.938	-1	High flow nasal cannula	1	2	0	Yes	1	0	0	0	19	3	blood_3
patient_109_blood	patient_109	blood	1	1	1	17.5441	Female	white	1	1	2	Allogeneic	Peripheral blood	MMRD/Haplo	0	1	1	0	No	No	0	0	-1	Nothing (room air)	0	0	0	Yes	0	0	0	0	28	3	blood_3
patient_110_blood	patient_110	blood	1	1	1	12.7858	Female	asian_PI	0	1	63	Allogeneic	Peripheral blood	MMRD/Haplo	0	1	1	0	Yes	Yes	12.1776	0.516	-4	High flow nasal cannula	1	2	-1	Yes	1	1	0	2	0	3	blood_3
patient_111_blood	patient_111	blood	1	1	1	10.5982	Male	white	0	1	55	Allogeneic	Peripheral blood	MUD	1	0	1	0	No	No	3.2912	0.20944	-2	Nasal cannula or Blow-by	1	1	-42	Yes	1	0	0	0	23	1	blood_1
patient_112_blood	patient_112	blood	1	1	1	8.53936	Female	white	0	1	441	Allogeneic	Peripheral blood	MUD	0	0	0	1	No	Yes	3.304	1.512	-1	Nasal cannula or Blow-by	1	1	0	Yes	0	0	0	0	28	3	blood_3
patient_113_blood	patient_113	blood	1	1	1	1.0705	Male	white	0	3	220	Allogeneic	Peripheral blood	MMRD/Haplo	0	0	0	0	No	Yes	3.496	0.684	-2	Nothing (room air)	0	0	0	No	0	0	0	0	28	1	blood_1
patient_114_blood	patient_114	blood	1	1	1	3.14305	Male	asian_PI	0	1	454	Allogeneic	Bone marrow	MMRD/Haplo	1	1	0	0	No	Yes	NA	NA	-90	Nothing (room air)	0	0	0	No	0	0	0	0	28	2	blood_2
patient_115_blood	patient_115	blood	1	1	1	5.64819	Female	white	0	1	42	Allogeneic	Bone marrow	MRD	0	0	0	1	No	No	5.11	0.7	-13	Nothing (room air)	0	0	0	No	0	0	0	0	28	1	blood_1
patient_116_blood	patient_116	blood	1	1	1	10.9213	Male	white	0	1	10	Allogeneic	Peripheral blood	MRD	0	0	0	1	No	No	NA	0	-8	Nasal cannula or Blow-by	1	1	0	No	0	0	0	0	28	2	blood_2
patient_117_blood	patient_117	blood	1	1	1	15.6523	Male	white	0	1	1106	Allogeneic	Bone marrow	MRD	0	0	0	1	Yes	Yes	9.18	0.7038	-97	Nothing (room air)	0	0	0	No	0	0	0	0	28	1	blood_1
patient_118_blood	patient_118	blood	1	1	1	4.38056	Male	white	0	3	794	Allogeneic	Bone marrow	MRD	0	0	1	0	No	Yes	NA	NA	NA	Nothing (room air)	0	0	0	No	0	0	0	0	28	2	blood_2
patient_119_blood	patient_119	blood	1	1	2	3.49076	Male	white	0	1	350	Allogeneic	Bone marrow	MMRD/Haplo	1	1	0	0	No	Yes	NA	NA	-15	Nothing (room air)	0	0	0	No	0	0	0	0	28	2	blood_2
patient_120_blood	patient_120	blood	1	1	1	13.6016	Male	white	0	2	2137	Allogeneic	Bone marrow	MRD	0	0	1	0	No	Yes	4.425	0.885	NA	Nothing (room air)	0	0	0	No	0	0	0	0	28	1	blood_1
patient_121_blood	patient_121	blood	1	1	1	0.503765	Male	white	0	3	36	Allogeneic	Bone marrow	MRD	1	0	0	0	No	No	1.302	0.403	-25	High flow nasal cannula	1	2	0	No	0	0	0	0	28	1	blood_1
patient_122_blood	patient_122	blood	1	1	1	2.83368	Male	asian_PI	0	1	34	Allogeneic	Peripheral blood	MUD	1	0	0	0	No	No	1.608	0.408	-3	Nothing (room air)	0	0	0	No	0	0	0	0	28	1	blood_1
patient_123_blood	patient_123	blood	1	1	1	8.03559	Male	black	0	2	498	Allogeneic	Peripheral blood	MRD	0	0	1	0	No	Yes	2.49	4.731	-267	Nothing (room air)	0	0	0	No	0	0	0	0	28	2	blood_2
patient_124_blood	patient_124	blood	1	1	1	1.98768	Male	asian_PI	0	1	232	Allogeneic	Peripheral blood	MUD	1	1	0	0	No	No	NA	NA	-41	Nothing (room air)	0	0	0	No	0	0	0	0	28	2	blood_2
patient_125_blood	patient_125	blood	1	1	1	3.79192	Male	white	0	5	18	Autologous			0	1	0	0			0.792	0.4992	-2	Nothing (room air)	0	0	0	No	0	0	0	0	28	1	blood_1
patient_126_blood	patient_126	blood	1	2	1	4.41615	Male	white	0	1	688	Allogeneic	Bone marrow	MMRD/Haplo	1	1	0	0	Yes	Yes	NA	NA	-311	Nothing (room air)	0	0	-1	No	0	0	0	0	28	2	blood_2
patient_127_blood	patient_127	blood	1	1	1	10.2533	Female	white	0	3	124	Allogeneic	Peripheral blood	MUD	1	0	0	0	No	Yes	5.67	1.134	-3	Nasal cannula or Blow-by	1	1	0	No	0	0	0	0	28	4	blood_4
patient_128_blood	patient_128	blood	1	1	1	17.1992	Female	asian_PI	0	1	91	Allogeneic	Peripheral blood	MRD	0	0	0	0	Yes	Yes	4.081	0.689	-11	Nothing (room air)	0	0	0	No	1	1	0	2	0	2	blood_2
patient_129_blood	patient_129	blood	1	1	1	9.6783	Male	white	0	4	224	Allogeneic	Peripheral blood	MUD	1	0	0	0	Yes	Yes	NA	NA	-117	Nothing (room air)	0	0	0	No	0	0	0	0	28	2	blood_2
patient_130_blood	patient_130	blood	1	1	1	1.01027	Male	asian_PI	0	3	28	Allogeneic	Bone marrow	MMRD/Haplo	0	0	1	0	No	No	1.105	0.102	-8	Nothing (room air)	0	0	0	No	0	0	0	0	28	2	blood_2
patient_131_blood	patient_131	blood	1	1	1	11.4825	Male	white	1	1	452	Allogeneic	Bone marrow	MMUD	0	0	0	0	No	Yes	0	0.2	-9	Nothing (room air)	0	0	0	No	0	0	0	0	28	1	blood_1
patient_132_blood	patient_132	blood	1	1	1	1.61259	Male	white	0	4	36	Allogeneic	Bone marrow	MRD	1	0	0	0	No	No	5.916	1.218	-22	Nothing (room air)	0	0	0	Yes	0	0	0	0	28	2	blood_2
patient_133_blood	patient_133	blood	1	1	1	7.26626	Male	white	0	1	35	Allogeneic	Bone marrow	MMRD/Haplo	0	0	0	1	No	No	1.71	0.39	-13	Nasal cannula or Blow-by	1	1	0	No	0	0	0	0	28	3	blood_3
patient_134_blood	patient_134	blood	1	1	2	13.3525	Male	white	1	4	315	Allogeneic	Cord blood	MUD	1	0	0	0	Yes	Yes	2.7391	2.6488	-56	Nothing (room air)	0	0	0	No	0	0	0	0	28	1	blood_1
patient_135_blood	patient_135	blood	1	2	2	19.0773	Male	white	0	1	419	Allogeneic	Peripheral blood	MMUD	0	1	1	0	Yes	Yes	4.648	26.56	-3	Nothing (room air)	0	0	0	No	0	0	0	0	28	1	blood_1
patient_136_blood	patient_136	blood	1	1	1	16.1889	Male	black	0	1	213	Allogeneic	Peripheral blood	MRD	0	1	1	0	Yes	Yes	0.899	1.247	NA	Nothing (room air)	0	0	0	No	0	0	0	0	28	1	blood_1
patient_137_blood	patient_137	blood	1	1	1	15.2745	Female	white	1	1	130	Allogeneic	Peripheral blood	MUD	1	0	1	0	Yes	Yes	2.728	0.124	-1	Intubated	1	2	-1	Yes	1	1	1	1	0	4	blood_4
patient_138_blood	patient_138	blood	1	1	1	24.1889	Male	white	0	3	352	Allogeneic	Peripheral blood	MMUD	0	1	1	0	No	No	1.664	0.494	-2	Nothing (room air)	0	0	0	No	0	0	0	0	28	1	blood_1
patient_139_blood	patient_139	blood	1	1	2	4.1232	Female	white	0	5	47	Autologous			0	0	0	0			2.915	1.155	-102	Nothing (room air)	0	0	0	Yes	0	0	0	0	28	4	blood_4
patient_140_blood	patient_140	blood	1	1	3	6.51882	Male	other_multiple	1	3	14	Allogeneic	Peripheral blood	MMRD/Haplo	1	0	1	0	No	Yes	0.192	0.0498	-11	Nothing (room air)	0	0	0	Yes	0	0	0	0	28	1	blood_1
patient_141_blood	patient_141	blood	1	2	2	6.52977	Male	other_multiple	1	3	18	Allogeneic	Peripheral blood	MMRD/Haplo	1	0	1	0	No	Yes	2.61	0.0058	-648	Nasal cannula or Blow-by	1	1	0	No	0	0	0	0	28	4	blood_4
patient_142_blood	patient_142	blood	1	1	1	19.9124	Male	white	0	1	215	Allogeneic	Peripheral blood	MUD	1	0	1	0	No	No	0.01	0.2	NA	Nothing (room air)	0	0	0	No	0	0	0	0	28	1	blood_1
patient_143_blood	patient_143	blood	1	1	2	5.85626	Female	other_multiple	1	1	282	Allogeneic	Peripheral blood	MMRD/Haplo	0	1	1	0	Yes	Yes	5.589	0.891	0	Nasal cannula or Blow-by	1	1	0	Yes	1	0	0	0	24	2	blood_2
patient_144_blood	patient_144	blood	1	1	1	20.1177	Male	white	1	1	103	Allogeneic	Peripheral blood	MMRD/Haplo	0	1	1	0	No	Yes	3.08	0.748	NA	Nasal cannula or Blow-by	1	1	2	Yes	1	1	0	2	0	3	blood_3
patient_145_blood	patient_145	blood	1	1	6	3.70431	Male	white	1	3	439	Allogeneic	Peripheral blood	MMRD/Haplo	0	1	1	0	No	No	3.64	9.66	NA	Nothing (room air)	0	0	0	No	0	0	0	0	28	2	blood_2
patient_146_blood	patient_146	blood	1	1	1	5.1937	Male	white	0	3	880	Allogeneic	Cord blood	MUD	0	0	1	0	No	No	3.965	1.159	NA	Nothing (room air)	0	0	0	No	0	0	0	0	28	1	blood_1
patient_147_blood	patient_147	blood	1	1	1	23.7864	Female	asian_PI	0	1	1312	Allogeneic	Peripheral blood	MRD	0	0	1	1	Yes	Yes	3.315	4.165	NA	Nothing (room air)	0	0	0	No	0	0	0	0	28	1	blood_1
patient_148_blood	patient_148	blood	1	2	1	6.11636	Female	other_multiple	1	1	377	Allogeneic	Peripheral blood	MMRD/Haplo	0	1	1	0			2.25	1.55	NA	Nasal cannula or Blow-by	1	1	0	No	0	0	0	0	28	1	blood_1
patient_149_blood	patient_149	blood	1	1	1	12.5476	Male	other_multiple	1	1	37	Allogeneic	Cord blood	MMUD	0	0	0	1	No	No	1.1008	1.2255	-7	Intubated	1	2	1	Yes	1	1	1	1	0	1	blood_1
patient_150_blood	patient_150	blood	1	1	1	12.7693	Male	asian_PI	0	1	34	Allogeneic	Peripheral blood	MUD	0	1	1	0	No	No	6.08	0.88	-5	Nothing (room air)	0	0	0	No	0	0	0	0	28	2	blood_2
patient_151_blood	patient_151	blood	1	1	1	3.24983	Male	other_multiple	1	1	700	Allogeneic	Bone marrow	MMUD	1	1	1	0	Yes	Yes	8.601	6.954	NA	Nothing (room air)	0	0	0	No	1	0	0	0	27	2	blood_2
patient_152_blood	patient_152	blood	1	1	2	16.2409	Male	other_multiple	1	1	144	Allogeneic	Peripheral blood	MMRD/Haplo	0	0	1	1	No	No	2.3241	1.5621	-92	Nothing (room air)	0	0	NA	No	0	0	0	0	NA	2	blood_2
patient_153_blood	patient_153	blood	1	3	1	20.3258	Male	white	0	1	875	Allogeneic	Peripheral blood	MMUD	0	1	1	0	Yes	Yes	2.158	0.182	-89	Nothing (room air)	0	0	0	No	0	0	0	0	28	2	blood_2
patient_154_blood	patient_154	blood	1	1	1	12.95	Female	white	1	2	102	Allogeneic	Bone marrow	MRD	0	0	1	0	Yes	Yes	2.838	0.231	-1	Intubated	1	2	0	Yes	1	0	0	0	12	2	blood_2
patient_155_blood	patient_155	blood	1	1	1	12.3066	Male	white	1	1	212	Allogeneic	Peripheral blood	MMRD/Haplo	0	1	1	0	No	Yes	7.719	0.465	-16	Nothing (room air)	0	0	0	No	0	0	0	0	28	2	blood_2
patient_156_blood	patient_156	blood	1	1	1	10.4997	Male	white	0	1	48	Allogeneic	Bone marrow	MUD	1	0	0	0		No	9.486	0	-3	Intubated	1	2	0	Yes	1	1	1	1	0	2	blood_2
patient_157_blood	patient_157	blood	1	1	1	12.0164	Male	white	0	3	82	Allogeneic	Peripheral blood	MMUD	1	0	1	0	No	No	1.656	0.345	-136	Nothing (room air)	0	0	0	No	0	0	0	0	28	3	blood_3
patient_158_blood	patient_158	blood	1	1	1	13.0513	Female	black	0	3	17	Allogeneic	Peripheral blood	MMRD/Haplo	0	1	1	0	No	No	1.748	0.184	NA	Intubated	1	2	-1	Yes	1	0	0	0	26	2	blood_2
patient_159_blood	patient_159	blood	1	1	1	5.54689	Female	white	0	1	236	Allogeneic	Bone marrow	MMUD	1	0	1	0	Yes	Yes	1.7	0.2	-2	Nothing (room air)	0	0	0	Yes	0	0	0	0	28	2	blood_2
patient_160_blood	patient_160	blood	1	1	3	14.2478	Female	asian_PI	0	1	1373	Allogeneic	Peripheral blood	MMRD/Haplo	0	0	1	1	No	No	2.52	1.218	-15	Intubated	1	2	-5	Yes	1	0	0	0	21	4	blood_4
patient_161_blood	patient_161	blood	1	2	5	4.95003	Male	white	1	3	894	Allogeneic	Peripheral blood	MMRD/Haplo	0	1	1	0	No	No	NA	NA	-30	Nothing (room air)	0	0	0	No	0	0	0	0	28	2	blood_2
patient_162_blood	patient_162	blood	1	2	2	14.2724	Female	asian_PI	0	1	1382	Allogeneic	Peripheral blood	MMRD/Haplo	0	0	1	1	No	No	11.022	3.006	-1	Intubated	1	2	0	Yes	1	0	0	0	10	1	blood_1
patient_163_blood	patient_163	blood	1	1	1	2.83368	Female	black	0	2	22	Allogeneic	Bone marrow	MRD	1	0	1	0	No	No	0.9333	0.1836	-2	Nothing (room air)	0	0	0	No	0	0	0	0	28	1	blood_1
patient_164_blood	patient_164	blood	1	3	1	14.3025	Female	asian_PI	0	1	1393	Allogeneic	Peripheral blood	MMRD/Haplo	0	0	1	1	No	No	1.8	1.9	-11	Intubated	1	2	-7	Yes	1	0	0	0	0	3	blood_3
patient_165_blood	patient_165	blood	1	1	1	22.7379	Male	asian_PI	0	1	272	Autologous			0	1	0	0			1.1425	0.4225	-13	Nasal cannula or Blow-by	1	1	0	Yes	0	0	0	0	28	1	blood_1
patient_166_blood	patient_166	blood	1	1	1	20.1287	Male	other_multiple	1	3	7336	Allogeneic	Peripheral blood	MRD	0	0	0	0	No	No	9	2.5	-14	Nothing (room air)	0	0	0	No	0	0	0	0	28	2	blood_2
patient_167_blood	patient_167	blood	1	1	2	3.40041	Male	white	1	1	104	Allogeneic	Cord blood	MMUD	1	0	1	0	Yes	Yes	9.372	0.71	-27	Nothing (room air)	0	0	0	No	0	0	0	0	28	1	blood_1
patient_168_blood	patient_168	blood	1	1	2	5.15264	Female	nativeamerican	0	3	1821	Allogeneic	Peripheral blood	MMRD/Haplo	0	0	0	0	No	Yes	1.849	1.204	-46	Nothing (room air)	0	0	0	No	0	0	0	0	28	1	blood_1
patient_169_blood	patient_169	blood	1	3	4	5.18549	Male	white	1	3	980	Allogeneic	Peripheral blood	MMRD/Haplo	0	1	1	0	No	Yes	5.25	13.86	-745	Nothing (room air)	0	0	0	No	0	0	0	0	28	2	blood_2
patient_170_blood	patient_170	blood	1	3	1	8.35866	Male	other_multiple	1	3	686	Allogeneic	Peripheral blood	MMRD/Haplo	1	0	1	0	No	Yes	12.144	0.276	-50	Nothing (room air)	0	0	0	Yes	0	0	0	0	28	4	blood_4
patient_171_blood	patient_171	blood	1	2	1	5.23751	Female	nativeamerican	0	3	1852	Allogeneic	Peripheral blood	MMRD/Haplo	0	0	0	0	No	Yes	1.33	0.98	-8	Nothing (room air)	0	0	0	No	0	0	0	0	28	4	blood_4
patient_172_blood	patient_172	blood	1	1	1	4.44901	Female	black	0	5	16	Autologous			0	0	0	0			5.046	0.058	-16	Intubated	1	2	-1	No	1	0	0	0	0	3	blood_3
patient_173_blood	patient_173	blood	1	2	1	6.3655	Female	white	0	5	866	Autologous			0	0	0	0	No	No	0.02	0.13	-11	Nothing (room air)	0	0	0	Yes	0	0	0	0	28	1	blood_1
patient_174_blood	patient_174	blood	1	1	1	21.3388	Male	other_multiple	1	1	577	Allogeneic	Peripheral blood	MUD	1	0	1	0	No	No	NA	NA	-41	Nothing (room air)	0	0	0	No	0	0	0	0	28	1	blood_1
patient_175_blood	patient_175	blood	1	4	3	5.43737	Male	white	1	3	1072	Allogeneic	Peripheral blood	MMRD/Haplo	0	1	1	0	No	No	8.68	4.34	-3	Nasal cannula or Blow-by	1	1	0	Yes	0	0	0	0	28	2	blood_2
patient_176_blood	patient_176	blood	1	1	1	5.17728	Male	white	0	1	420	Allogeneic	Bone marrow	MRD	1	0	0	0	No	No	2.001	0.253	-52	Intubated	1	2	-2	Yes	1	0	0	0	24	4	blood_4
patient_177_blood	patient_177	blood	1	2	1	3.93155	Male	white	1	1	298	Allogeneic	Cord blood	MMUD	1	0	1	0	Yes	Yes	7.238	1.504	-2	Nothing (room air)	0	0	0	No	0	0	0	0	28	4	blood_4
patient_178_blood	patient_178	blood	1	1	1	21.8097	Female	asian_PI	0	1	13	Allogeneic	Peripheral blood	MMRD/Haplo	0	1	0	0	No	No	2.214	0.027	-10	Nothing (room air)	0	0	0	No	0	0	0	0	28	1	blood_1
patient_179_blood	patient_179	blood	1	1	1	9.07598	Male	unknown	1	1	917	Allogeneic	Bone marrow	MMUD	1	0	0	0	Yes	Yes	8.7492	3.2292	-56	Nothing (room air)	0	0	0	No	0	0	0	0	28	2	blood_2
patient_180_blood	patient_180	blood	1	1	1	4.9473	Male	white	1	1	42	Allogeneic	Peripheral blood	MMRD/Haplo	0	1	1	0	Yes	Yes	23.94	0.252	-8	Intubated	1	2	-7	Yes	1	1	1	1	0	4	blood_4
patient_181_blood	patient_181	blood	1	1	2	17.0486	Female	asian_PI	0	1	194	Allogeneic	Bone marrow	MMUD	1	0	1	0	Yes	Yes	1.342	0.506	360	Nothing (room air)	0	0	0	Yes	1	1	0	2	0	1	blood_1
patient_182_blood	patient_182	blood	1	1	1	16.616	Male	asian_PI	0	1	44	Allogeneic	Peripheral blood	MRD	0	0	1	1	Yes	Yes	8.232	0.49	-11	Nothing (room air)	0	0	0	No	0	0	0	0	28	4	blood_4
patient_183_blood	patient_183	blood	1	2	1	17.1307	Female	asian_PI	0	1	224	Allogeneic	Bone marrow	MMUD	1	0	1	0	Yes	Yes	5.508	0.748	-8	Nothing (room air)	0	0	0	Yes	1	1	1	1	0	1	blood_1
patient_184_blood	patient_184	blood	1	1	1	11.1978	Male	other_multiple	1	1	109	Allogeneic	Peripheral blood	MMRD/Haplo	0	1	1	0	Yes	Yes	1.26	0.42	-3	Nasal cannula or Blow-by	1	1	0	No	0	0	0	0	28	1	blood_1
patient_185_blood	patient_185	blood	1	1	1	7.08556	Female	white	1	1	30	Allogeneic	Peripheral blood	MMRD/Haplo	0	1	1	0	No	No	6.106	0.688	-2	High flow nasal cannula	1	2	0	Yes	1	1	1	1	0	1	blood_1
patient_186_blood	patient_186	blood	1	1	1	10.527	Female	asian_PI	0	1	7	Allogeneic	Peripheral blood	MMRD/Haplo	0	0	1	1	No	No	0	0	-2	High flow nasal cannula	1	2	0	Yes	1	0	0	0	16	1	blood_1
patient_187_blood	patient_187	blood	1	2	3	9.17728	Female	other_multiple	1	1	158	Allogeneic	Peripheral blood	MMUD	0	0	1	1	Yes		3.33	0.45	-26	Nothing (room air)	0	0	0	No	0	0	0	0	28	2	blood_2
patient_188_blood	patient_188	blood	1	1	1	6.40657	Male	white	0	1	355	Allogeneic	Bone marrow	MMUD	1	0	0	0	Yes	Yes	3.0422	0.3977	-1	Nothing (room air)	0	0	0	No	0	0	0	0	28	1	blood_1
patient_189_blood	patient_189	blood	1	3	2	9.39357	Female	other_multiple	1	1	237	Allogeneic	Peripheral blood	MMUD	0	0	1	1	Yes	Yes	5.22	0.18	-15	Nothing (room air)	0	0	0	No	0	0	0	0	28	2	blood_2
patient_190_blood	patient_190	blood	1	1	1	16.5613	Male	other_multiple	1	3	46	Allogeneic	Bone marrow	MRD	0	1	1	0	Yes	Yes	1.225	0.945	-2	Nasal cannula or Blow-by	1	1	0	Yes	0	0	0	0	28	1	blood_1
patient_191_blood	patient_191	blood	1	1	1	3.66598	Male	white	0	3	20	Allogeneic	Bone marrow	MMUD	1	0	1	0	No	No	2.187	0.027	-2	Nasal cannula or Blow-by	1	1	0	No	0	0	0	0	28	1	blood_1
patient_192_blood	patient_192	blood	1	1	2	1.61807	Female	black	0	4	26	Allogeneic	Cord blood	MMUD	1	0	1	0	No	No	0	0	-1	Intubated	1	2	0	Yes	1	0	0	0	15	1	blood_1
patient_193_blood	patient_193	blood	1	2	1	1.67283	Female	black	0	4	46	Allogeneic	Cord blood	MMUD	1	0	1	0	No	No	2.178	0.462	-3	Intubated	1	2	-3	Yes	1	0	0	0	17	4	blood_4
patient_194_blood	patient_194	blood	1	2	1	19.0445	Male	other_multiple	1	1	1168	Allogeneic	Peripheral blood	MMRD/Haplo	0	0	1	1	No	No	1.632	0.544	-6	Nothing (room air)	0	0	0	No	0	0	0	0	28	1	blood_1
patient_195_blood	patient_195	blood	1	1	4	21.0815	Male	other_multiple	1	1	146	Allogeneic	Peripheral blood	MMRD/Haplo	0	0	1	1	Yes	Yes	3.311	0.301	-10	Nothing (room air)	0	0	0	Yes	0	0	0	0	28	2	blood_2
patient_196_blood	patient_196	blood	1	2	3	21.2348	Male	other_multiple	1	1	202	Allogeneic	Peripheral blood	MMRD/Haplo	0	0	1	1	No	Yes	5.81	0.28	-2	Nothing (room air)	0	0	0	Yes	0	0	0	0	28	2	blood_2
patient_197_blood	patient_197	blood	1	1	2	22.2094	Male	asian_PI	1	1	21	Allogeneic	Peripheral blood	MRD	1	0	1	0	No	No	8.701	0.113	-10	Nasal cannula or Blow-by	1	1	0	No	0	0	0	0	28	1	blood_1
patient_198_blood	patient_198	blood	1	1	1	27.1458	Female	white	0	1	3735	Allogeneic	Peripheral blood	MRD	0	0	0	1	Yes	Yes	5.808	1.76	-82	Nothing (room air)	0	0	0	No	0	0	0	0	28	1	blood_1
patient_199_blood	patient_199	blood	1	3	2	21.3498	Male	other_multiple	1	1	244	Allogeneic	Peripheral blood	MMRD/Haplo	0	0	1	1	Yes	Yes	0.34	0.12	-1	Intubated	1	2	0	Yes	1	0	0	0	27	2	blood_2
patient_200_blood	patient_200	blood	1	1	1	13.5661	Male	black	0	1	139	Allogeneic	Peripheral blood	MMRD/Haplo	1	0	1	0	No	No	1.008	0.306	-2	Nothing (room air)	0	0	0	No	0	0	0	0	28	2	blood_2
patient_201_blood	patient_201	blood	1	1	2	0.744695	Male	asian_PI	0	3	59	Allogeneic	Cord blood	MMUD	1	0	1	0	No	No	3.55	0.994	-2	Intubated	1	2	-2	Yes	1	0	0	0	22	1	blood_1
patient_202_blood	patient_202	blood	1	1	1	4.1588	Male	other_multiple	0	5	86	Autologous			0	1	0	0	No	No	5.184	0.384	0	High flow nasal cannula	1	2	0	Yes	1	0	0	0	17	4	blood_4
patient_203_blood	patient_203	blood	1	2	1	0.793977	Male	asian_PI	0	3	77	Allogeneic	Cord blood	MMUD	1	0	1	0	No	No	9.328	0.53	-1	Intubated	1	2	-1	Yes	1	0	0	0	26	1	blood_1
patient_204_blood	patient_204	blood	1	2	1	22.5736	Male	asian_PI	1	1	154	Allogeneic	Peripheral blood	MRD	1	0	1	0	No	No	4.968	1.035	-1	Nothing (room air)	0	0	0	No	0	0	0	0	28	2	blood_2
patient_205_blood	patient_205	blood	1	4	1	10.193	Female	other_multiple	1	1	529	Allogeneic	Peripheral blood	MMUD	0	0	1	1	Yes	Yes	2.22	0.06	-4	Nothing (room air)	0	0	0	Yes	1	1	1	1	0	1	blood_1
patient_206_blood	patient_206	blood	1	1	2	14.8966	Male	other_multiple	0	2	39	Allogeneic	Bone marrow	MRD	1	0	1	0	No	No	7.155	0.945	-1	Nothing (room air)	0	0	0	No	0	0	0	0	28	2	blood_2
patient_207_blood	patient_207	blood	1	1	1	4.67899	Female	white	0	4	109	Allogeneic	Cord blood	MMUD	1	0	1	0	No	No	3.5232	0.72	-4	Intubated	1	2	-2	Yes	1	0	0	0	18	1	blood_1
patient_208_blood	patient_208	blood	1	1	1	11.5373	Male	white	1	1	753	Allogeneic	Cord blood	MUD	0	0	0	1	No	No	NA	NA	-12	Nothing (room air)	0	0	2	Yes	1	1	1	1	0	1	blood_1
patient_209_blood	patient_209	blood	1	1	2	13.2704	Male	asian_PI	0	2	329	Allogeneic	Bone marrow	MUD	0	0	1	1	No	No	0.393	0.09	-2	Intubated	1	2	-1	Yes	1	0	0	0	11	2	blood_2
patient_210_blood	patient_210	blood	1	1	1	18.5353	Male	unknown	0	2	10	Allogeneic	Cord blood	MMUD	0	0	1	0	No	No	NA	NA	-9	Nothing (room air)	0	0	0	No	0	0	0	0	28	1	blood_1

## Sheet: bal_gene_count
	patient_001	patient_002	patient_003	patient_004	patient_005	patient_006	patient_007	patient_008	patient_009	patient_010	patient_011	patient_012	patient_013	patient_014	patient_015	patient_016	patient_017	patient_018	patient_019	patient_020	patient_021	patient_022	patient_023	patient_024	patient_025	patient_026	patient_027	patient_028	patient_029	patient_030	patient_031	patient_032	patient_033	patient_034	patient_035	patient_036	patient_037	patient_038	patient_039	patient_040	patient_041	patient_042	patient_043	patient_044	patient_045	patient_046	patient_047	patient_048	patient_049
A1BG	2	0	3	4	0	26	8	17	0	1	12	0	1	31	17	15	10	6	3	24	4	0	8	6	19	23	1	40	9	1	0	1	17	21	0	0	0	1	0	2	2	4	0	3	15	4	17	5	3
A1CF	44	3	7	11	1	44	41	39	0	0	33	1	1	95	36	42	189	21	21	75	2	2	12	32	68	57	4	195	83	7	2	19	42	38	2	3	0	6	0	2	0	21	4	19	28	14	44	31	2
A2M	69	5	18	12	7	78	52	63	27	9	44	2	20	236	88	72	302	45	43	87	9	44	47	49	73	64	6	216	154	25	56	50	54	47	6	7	6	32	3	16	11	43	19	54	84	29	86	43	15
A2ML1	95	0	11	31	1	146	60	112	0	2	91	1	5	201	138	120	228	50	32	141	12	12	57	76	111	95	22	291	179	20	4	43	85	122	1	5	0	7	0	4	5	57	7	42	105	32	169	55	4
A3GALT2	16	0	3	5	0	53	17	25	0	1	23	2	1	33	36	32	11	9	9	25	4	3	10	13	5	13	0	22	46	0	0	9	21	21	0	1	0	4	0	2	4	5	0	5	20	8	43	11	2
A4GALT	31	6	12	13	8	117	34	50	1	5	37	4	2	66	90	62	60	22	17	35	15	3	19	24	23	33	6	55	61	2	9	28	36	38	0	0	1	5	4	2	6	25	3	40	40	22	102	29	8
A4GNT	12	0	2	0	1	24	8	17	0	0	8	0	1	23	8	28	44	5	4	28	2	4	2	11	16	13	1	25	16	1	0	13	13	11	0	1	0	3	2	0	3	11	4	4	13	3	21	11	2
AAAS	50	2	33	12	18	83	43	87	19	13	57	3	10	116	71	77	105	30	22	53	17	10	31	40	45	60	5	108	91	15	11	31	55	74	3	8	12	16	12	4	8	31	11	39	49	26	99	30	20
AACS	160	4	31	46	38	316	143	210	8	9	186	5	17	378	338	298	349	85	65	194	47	27	63	140	152	174	8	397	336	25	25	111	193	224	10	8	10	28	11	17	18	137	19	107	236	55	335	94	16
AADAC	9	0	0	4	1	7	11	13	1	0	7	0	2	33	13	10	35	3	3	7	2	0	3	5	15	8	0	40	24	6	0	7	7	15	1	0	0	2	2	2	0	4	0	1	11	2	11	10	0
AADACL2	19	0	1	1	39	25	23	16	0	1	10	0	0	64	11	22	127	7	7	18	0	1	6	17	28	14	1	69	26	0	0	5	17	20	1	0	0	6	4	0	1	20	2	12	6	20	20	13	2
AADACL3	39	0	2	7	0	40	36	32	0	0	24	1	1	56	42	40	66	13	14	29	5	3	8	26	38	28	3	100	60	6	2	19	26	49	1	3	0	5	0	3	2	16	1	15	36	9	45	17	0
AADACL4	13	0	1	5	1	25	12	18	0	0	18	1	0	56	24	25	26	9	13	24	3	2	12	13	17	11	1	21	43	0	2	6	14	18	0	1	0	1	0	2	0	12	1	6	23	8	34	14	2
AADAT	21	0	3	11	9	63	23	31	0	0	34	2	1	64	66	54	134	23	13	39	8	6	11	34	43	34	1	92	64	3	6	34	30	42	1	1	0	3	3	5	5	24	2	12	31	6	54	11	2
AAGAB	52	1	32	7	24	39	28	42	8	4	28	3	12	89	38	58	164	17	14	29	6	9	17	26	50	32	4	85	59	3	2	26	31	32	4	3	2	11	5	3	7	25	8	17	31	26	52	30	14
AAK1	144	48	181	38	86	202	109	160	58	69	147	21	29	402	228	202	619	89	55	164	19	58	96	94	215	163	30	418	288	29	41	76	135	184	24	34	23	58	60	39	26	97	65	94	141	73	258	123	115
AAMDC	26	0	5	6	2	38	14	15	0	3	12	3	1	30	26	17	108	8	7	22	2	0	14	17	26	14	0	33	28	1	2	7	15	30	3	2	1	1	0	0	1	12	0	10	21	4	28	17	4
AAMP	45	3	53	9	27	80	36	56	14	10	46	8	22	85	72	65	94	34	30	56	6	14	21	37	23	29	6	72	108	13	21	27	50	59	3	9	6	20	6	13	15	41	9	49	52	29	100	17	29
AANAT	21	7	6	17	0	75	45	50	0	1	56	0	2	61	98	59	46	18	6	44	4	3	14	22	27	25	2	69	71	2	0	22	38	50	1	0	2	2	0	9	3	22	0	15	65	5	69	30	2
AAR2	37	4	13	6	15	33	31	41	6	10	35	5	4	61	46	42	86	7	18	30	4	8	18	21	40	31	3	74	46	2	6	21	25	31	2	10	4	9	4	1	2	28	5	14	27	16	48	13	20
AARD	34	2	1	10	1	45	25	31	0	0	28	0	0	37	43	35	54	22	9	24	7	3	16	17	14	26	0	32	52	4	4	17	16	26	0	0	0	2	0	3	4	16	0	7	20	4	51	19	0
AARS1	72	12	79	20	81	96	47	89	23	25	59	11	31	151	98	86	138	38	43	57	11	44	47	50	49	54	14	161	105	14	33	22	75	67	10	24	15	25	14	7	10	57	26	43	83	53	126	49	56
AARS2	79	10	25	12	15	135	56	117	15	13	76	3	10	133	156	131	122	62	36	88	14	15	42	63	46	48	7	155	115	8	13	44	91	85	12	14	7	13	6	13	10	45	13	53	73	36	125	33	18
AARSD1	7	0	1	9	0	31	13	18	1	0	18	1	3	38	31	25	24	4	10	28	3	1	18	11	6	29	0	33	18	3	2	3	21	24	1	0	1	8	0	3	1	3	0	16	16	3	36	14	2
AASDH	28	2	14	8	15	38	22	40	3	6	32	0	3	80	35	34	141	11	5	44	3	5	21	15	50	38	2	139	61	4	3	12	27	44	1	1	2	4	2	0	2	14	8	10	17	9	37	12	15
AASDHPPT	24	0	20	4	11	14	14	17	5	3	22	0	4	68	25	17	146	8	8	33	3	2	15	21	43	39	3	93	32	2	3	15	24	30	2	1	2	6	4	2	0	4	2	4	22	9	24	10	10
AASS	63	0	3	10	12	52	39	58	0	0	29	1	3	131	50	54	207	27	21	36	2	2	30	29	72	38	4	220	90	5	2	22	34	38	4	3	1	4	10	4	5	24	5	23	36	12	46	25	7
AATF	66	2	62	16	26	73	55	61	21	23	53	8	19	130	81	87	129	37	41	86	10	18	27	41	64	49	9	121	153	15	20	30	48	65	19	13	16	24	13	9	9	40	8	50	77	27	95	49	25
AATK	74	9	11	47	1	482	117	191	9	4	193	1	15	166	441	300	112	51	118	177	65	31	97	73	41	81	7	199	268	23	32	47	219	210	9	9	6	18	12	8	15	90	4	91	153	46	388	200	25
ABAT	106	12	54	26	64	165	75	126	13	5	116	4	15	227	177	152	198	74	64	132	24	11	46	73	117	92	9	238	190	15	11	44	101	127	9	8	6	22	4	8	3	73	13	76	146	59	215	52	13
ABCA1	125	31	79	30	12	148	98	117	27	50	113	27	25	272	165	157	453	74	174	132	20	120	62	108	166	102	24	328	207	28	130	92	135	104	7	45	30	87	78	35	38	86	64	86	128	66	214	253	246
ABCA10	64	4	4	15	30	72	60	41	0	1	53	2	7	163	83	61	309	40	17	86	4	8	32	36	113	62	6	255	160	4	7	27	56	86	0	0	2	0	3	5	2	65	7	30	55	30	102	35	6
ABCA12	99	0	1	14	0	78	60	97	0	0	66	2	10	216	96	84	466	49	41	85	7	7	36	59	122	81	4	297	150	13	5	36	85	92	1	2	1	9	2	11	8	37	12	35	88	20	93	53	12
ABCA13	197	14	11	34	1515	164	159	132	1	1	139	1	30	412	187	165	774	104	223	164	16	21	99	130	177	146	31	535	328	46	12	169	151	165	13	11	8	53	45	21	10	419	50	206	153	371	212	114	49
ABCA2	112	28	54	60	76	763	237	343	20	19	325	5	18	380	741	492	191	106	123	339	69	51	120	125	108	143	10	281	439	41	48	133	342	317	15	32	14	70	9	20	22	184	21	151	292	118	637	210	40
ABCA3	121	12	16	47	13	468	137	233	6	1	229	10	26	249	415	344	195	67	57	173	43	20	99	118	86	94	9	221	340	25	15	80	190	210	7	9	8	29	52	12	32	111	22	106	234	59	436	93	110
ABCA4	158	15	9	31	9	202	122	178	0	0	123	1	9	327	222	209	408	109	66	159	18	10	43	108	119	107	15	332	292	30	7	98	140	155	2	7	1	20	0	5	13	64	16	75	167	38	241	60	4
ABCA5	64	1	5	22	136	92	70	68	2	3	66	1	2	210	57	67	413	32	37	109	12	10	48	43	143	125	7	433	189	3	12	21	61	95	1	11	1	19	24	3	6	59	18	55	69	76	104	52	16
ABCA6	97	3	12	20	16	107	66	94	1	3	77	2	3	233	104	91	378	43	44	140	10	5	51	82	154	112	5	357	180	5	9	39	70	92	2	3	0	18	3	9	7	55	5	38	83	34	97	72	9
ABCA7	128	158	119	69	168	466	207	241	83	98	205	14	20	314	466	286	261	85	219	299	78	97	104	122	66	106	35	193	443	38	76	114	234	244	53	62	67	84	21	25	26	180	44	192	214	119	502	218	132
ABCA8	82	0	3	18	0	108	62	80	0	0	63	0	4	213	97	84	328	40	46	124	16	2	47	73	115	95	1	347	162	11	1	48	64	93	0	3	0	16	3	5	9	41	9	46	91	21	134	63	6
ABCA9	84	0	6	17	12	75	58	59	1	0	56	0	5	155	79	69	273	43	38	69	3	4	44	51	115	82	3	252	120	8	7	41	62	75	2	1	1	8	0	6	3	23	9	33	75	26	77	55	6
ABCB1	70	2	2	10	2	38	34	59	0	0	38	0	2	128	73	72	234	30	23	65	6	4	28	28	66	51	3	170	119	3	6	40	37	47	3	3	1	8	2	5	5	32	7	37	57	20	90	42	5
ABCB10	43	36	20	12	21	62	37	30	12	16	44	0	3	88	63	52	103	21	12	66	15	6	21	32	53	39	3	106	102	7	6	22	44	32	5	5	5	15	5	7	7	29	7	36	42	21	71	28	17
ABCB11	39	2	6	8	3	44	45	44	0	0	34	1	5	120	54	47	254	27	33	69	3	4	20	20	70	44	6	134	108	6	3	28	32	45	2	0	0	5	0	5	7	27	3	18	52	6	71	36	1
ABCB4	79	1	4	23	1	83	77	70	0	0	57	0	6	181	106	91	251	41	45	89	6	4	41	65	85	80	3	275	153	10	12	55	66	93	0	8	1	8	0	5	9	39	6	44	78	23	137	59	4
ABCB5	69	0	3	13	1	76	45	82	0	1	53	5	2	235	94	69	268	28	29	110	4	16	32	39	111	87	5	228	130	11	4	37	46	76	1	1	1	8	1	8	7	34	3	33	77	21	84	41	7
ABCB6	14	0	0	0	0	11	7	17	0	0	10	0	1	23	15	17	15	8	7	9	1	1	5	7	9	12	0	32	15	5	0	3	9	14	1	1	0	2	0	0	0	5	0	10	7	3	18	5	2
ABCB7	31	1	25	2	17	14	19	15	0	7	26	1	3	58	12	25	112	13	9	18	2	7	10	16	45	14	2	89	19	4	7	11	17	33	4	4	4	3	5	7	0	11	4	6	26	12	37	12	12
ABCB8	77	30	22	34	34	316	85	139	16	17	155	1	10	207	268	204	246	61	54	149	26	24	54	91	72	83	8	157	241	16	24	60	131	130	8	24	11	25	10	7	9	83	17	79	144	77	319	86	41
ABCB9	76	15	10	36	3	281	115	169	0	1	173	3	12	217	245	213	210	65	60	191	35	16	53	90	86	101	8	191	235	13	9	59	102	183	3	6	0	15	0	10	13	63	2	63	135	39	252	75	7
ABCC1	125	27	124	27	83	194	104	147	60	56	133	12	28	230	247	194	288	64	56	146	29	51	71	103	98	85	13	198	206	26	38	82	141	135	21	29	28	61	44	20	35	134	46	112	163	91	230	93	115
ABCC10	98	26	34	32	36	217	83	138	22	30	123	3	10	190	208	210	250	73	44	150	27	26	71	95	77	87	8	165	169	28	28	67	131	156	15	19	13	30	23	21	11	88	28	75	138	52	216	59	34
ABCC11	121	10	11	13	1	120	91	133	1	0	109	2	7	213	170	133	254	75	41	98	16	10	31	85	103	69	8	239	181	15	8	69	87	132	0	2	2	8	0	9	11	54	8	57	131	18	189	55	6
ABCC12	95	1	4	18	0	89	77	92	0	0	83	0	9	217	121	99	276	62	41	89	17	12	53	57	82	63	4	202	124	9	2	73	74	99	0	7	0	2	0	4	8	54	2	49	119	31	157	53	5
ABCC2	75	5	6	12	7	84	68	63	0	1	48	1	4	230	106	80	288	36	32	95	7	5	35	52	84	68	4	182	148	9	8	38	59	79	2	3	1	9	0	6	6	52	5	37	83	11	109	29	4
ABCC3	140	71	200	28	37	289	122	165	102	98	181	30	11	275	300	228	251	112	70	206	59	72	86	139	119	149	23	326	252	31	74	115	163	223	45	55	45	108	73	27	22	110	64	111	186	55	315	90	206
ABCC4	101	0	7	9	36	78	64	95	0	7	55	2	5	183	107	75	304	41	25	73	20	10	37	44	95	92	6	202	129	8	10	35	50	56	0	5	1	9	5	2	11	48	6	46	87	22	111	34	17
ABCC5	147	39	48	35	155	171	120	132	33	36	137	10	13	264	170	169	376	94	62	151	22	50	55	78	144	102	9	316	243	17	37	96	138	135	21	34	16	41	42	16	11	119	47	78	139	92	186	69	59
ABCC6	106	6	11	36	104	225	103	138	2	3	126	4	9	213	256	223	251	69	73	147	35	6	61	105	104	83	10	331	244	19	17	72	129	178	4	8	1	16	14	13	12	94	10	88	138	58	261	83	17
ABCC8	166	7	6	27	0	276	140	165	0	1	177	1	14	241	278	238	317	82	53	159	53	7	60	118	114	102	10	239	279	23	13	112	137	158	3	8	0	22	0	9	13	91	6	57	201	39	322	86	4
ABCC9	86	4	3	13	3	63	64	69	0	0	56	1	8	205	106	74	451	31	40	104	6	5	32	39	133	105	3	346	172	9	3	30	66	92	1	2	0	15	4	7	7	43	3	33	87	15	91	47	9
ABCD1	58	23	50	26	9	110	73	56	13	36	95	12	21	45	92	150	63	43	36	59	30	28	47	42	47	28	10	92	92	8	37	40	64	127	9	18	14	25	11	17	20	35	13	63	75	33	255	37	41
ABCD2	17	0	3	8	10	18	17	21	0	0	14	0	0	88	24	25	110	11	17	40	0	0	6	14	46	29	1	113	55	3	3	12	23	20	0	2	0	6	1	5	0	10	1	14	19	8	31	12	0
ABCD3	42	3	18	11	77	60	39	58	4	6	48	1	7	180	56	45	291	26	21	68	2	11	26	30	58	58	2	191	109	13	13	24	36	54	4	3	4	9	13	4	4	38	6	31	51	32	63	31	28
ABCD4	44	6	23	20	31	140	63	101	12	7	80	4	8	149	116	133	143	53	26	99	15	25	34	62	61	64	5	141	161	6	11	42	104	100	5	7	13	10	7	11	8	38	16	59	84	37	154	45	26
ABCE1	37	0	33	6	12	28	19	30	5	4	22	2	3	116	26	32	153	9	17	50	0	10	21	23	43	38	4	161	49	7	8	13	23	32	3	4	3	5	5	4	12	15	3	13	20	16	26	22	17
ABCF1	60	19	70	18	61	99	56	75	17	27	59	12	19	193	85	85	154	37	60	115	14	27	46	60	72	72	12	162	134	17	25	41	81	97	20	13	15	37	16	10	14	54	19	67	70	40	153	101	40
ABCF2	57	9	21	18	21	89	48	69	14	3	67	3	8	124	84	68	111	34	32	78	7	11	28	40	63	50	4	132	82	6	14	36	39	83	5	12	4	6	12	4	5	48	12	30	85	33	92	39	25
ABCF3	80	19	59	12	45	78	41	53	21	20	50	2	16	116	95	82	168	44	32	68	10	24	26	61	72	64	4	108	135	17	16	40	76	90	12	10	10	20	16	8	12	50	18	45	67	46	133	50	44
ABCG1	101	146	414	31	30	228	103	139	121	171	96	26	44	158	212	156	248	57	132	114	22	82	57	97	70	93	52	149	290	16	63	94	111	108	26	48	47	64	128	42	25	111	148	108	115	56	202	94	170
ABCG2	34	2	41	9	1	52	49	45	4	10	58	5	8	109	52	66	169	24	19	56	7	8	16	29	45	44	5	141	102	3	4	24	36	71	7	6	3	5	12	5	5	30	13	13	49	13	73	25	30
ABCG4	88	15	5	22	1	178	67	115	0	1	94	4	4	139	192	161	141	64	30	112	25	11	51	66	52	67	5	102	189	11	4	47	126	117	2	6	2	9	0	3	6	58	3	67	108	26	185	50	5
ABCG5	37	11	3	10	1	70	45	44	0	0	35	1	2	70	77	70	95	21	12	33	14	5	22	22	38	28	0	91	72	4	2	19	38	31	1	1	0	5	0	1	4	21	2	11	55	9	73	33	2
ABCG8	47	1	1	10	0	82	32	46	1	3	59	0	7	84	98	65	126	22	18	45	9	2	17	40	32	23	5	105	67	5	5	27	36	45	3	1	1	8	0	4	0	26	3	16	54	17	108	17	2
ABHD1	22	0	1	11	1	73	32	47	0	2	44	0	1	77	102	75	63	19	11	58	12	1	18	27	39	48	1	106	91	7	3	21	32	58	0	0	2	3	1	4	2	27	1	16	59	15	98	24	4
ABHD10	29	0	15	5	15	19	14	34	9	1	12	1	14	32	30	36	105	15	23	15	3	6	11	31	17	12	1	60	38	6	9	26	28	24	3	2	1	2	7	6	2	10	3	6	22	13	25	17	15
ABHD11	32	15	9	6	37	82	33	48	1	1	44	5	4	38	61	34	45	14	19	53	13	8	20	16	11	34	6	24	39	8	4	30	59	40	1	7	2	12	4	1	5	41	0	32	38	84	87	18	9
ABHD12	72	36	60	15	22	111	75	82	32	29	72	14	34	126	158	120	127	30	23	64	28	33	32	56	54	39	14	61	147	20	31	42	77	87	17	11	16	36	23	18	8	50	8	58	68	47	124	29	40
ABHD12B	45	0	1	13	21	68	46	54	2	2	45	1	6	127	87	58	127	24	21	59	5	7	24	35	60	60	3	133	83	7	2	21	43	64	1	1	0	8	5	2	1	25	7	29	69	22	82	36	7
ABHD13	18	5	18	3	14	24	19	13	9	2	13	1	1	79	31	14	112	16	11	21	1	3	9	11	27	25	1	76	54	0	5	4	25	27	1	3	1	4	2	2	6	11	4	11	18	7	20	14	11
ABHD14A	16	1	11	5	1	45	11	15	1	1	23	2	9	39	40	24	39	3	6	22	4	0	5	8	18	18	1	13	22	3	3	7	14	25	1	1	1	4	0	1	1	9	3	8	10	3	32	11	1
ABHD14A.ACY1	0	0	0	0	0	0	3	1	0	0	1	0	0	0	1	3	0	0	0	1	0	0	0	0	0	0	0	0	0	0	0	0	0	0	0	1	0	0	0	0	0	0	0	0	3	1	2	1	0
ABHD14B	28	1	27	5	11	56	25	23	4	7	27	5	13	47	34	37	49	16	12	28	10	13	8	21	17	19	3	35	42	3	4	17	32	40	1	1	6	5	5	5	4	21	1	22	21	19	74	14	7
ABHD15	16	10	24	4	6	42	17	37	15	7	30	5	2	43	58	31	24	4	11	24	4	5	13	11	16	20	7	36	31	5	14	22	30	31	2	1	3	11	4	4	3	15	6	15	20	7	55	13	13
ABHD16A	10	2	4	0	1	31	11	15	0	2	16	0	0	24	25	25	38	3	4	27	5	1	8	19	21	16	1	30	46	4	1	7	22	19	0	1	0	3	2	2	0	14	0	10	8	8	25	9	3
ABHD17A	107	48	57	31	21	275	120	126	14	33	107	8	38	144	291	166	123	57	41	133	45	21	65	67	55	47	14	137	186	31	31	53	148	144	8	16	27	39	13	22	22	79	8	79	102	62	246	58	30
ABHD17B	13	1	4	10	19	27	23	41	4	2	16	2	4	39	28	30	86	7	5	27	4	10	11	13	29	20	2	66	42	2	4	11	20	34	0	2	3	3	1	3	1	14	0	9	24	13	30	10	4
ABHD17C	54	3	3	3	25	59	46	55	1	1	36	4	9	70	67	62	118	18	14	36	15	3	22	36	21	26	9	71	69	6	3	20	45	31	0	0	1	9	1	4	2	20	1	24	30	22	60	27	5
ABHD18	25	3	28	9	18	47	27	32	2	5	33	3	10	94	48	43	130	11	14	63	7	12	20	25	46	44	1	137	53	5	8	6	31	52	0	7	8	7	5	3	4	16	5	19	41	20	34	31	16
ABHD2	113	65	266	19	404	112	73	80	49	49	87	15	18	236	131	109	274	54	98	96	15	60	30	73	80	81	34	232	107	15	35	63	94	97	12	14	29	65	69	22	14	194	38	76	105	316	144	85	85
ABHD3	26	14	23	7	24	42	22	26	10	1	31	4	3	80	52	31	117	16	19	34	1	4	11	15	36	33	1	55	67	2	5	9	37	34	2	3	7	6	7	6	0	29	4	27	27	14	39	18	21
ABHD4	52	11	15	5	26	57	32	43	12	4	39	2	10	72	65	56	98	16	16	61	5	9	18	45	48	31	6	77	81	7	7	31	39	37	2	3	4	7	2	7	5	20	8	21	50	22	67	27	11
ABHD5	33	11	127	7	15	48	29	52	20	11	43	2	10	66	48	42	102	26	32	34	8	19	19	31	40	32	3	65	55	5	5	17	32	38	11	9	9	12	11	9	6	23	6	17	16	14	51	22	19
ABHD6	57	11	27	10	32	81	38	65	10	3	55	4	3	80	80	73	68	23	13	50	10	13	28	23	35	32	4	81	104	7	7	28	66	50	3	2	2	8	4	10	3	18	9	30	52	34	73	22	7
ABHD8	36	5	23	10	4	100	43	55	8	6	43	1	15	62	93	55	44	19	23	51	12	16	26	21	21	25	6	39	91	6	7	14	59	70	0	6	10	12	6	8	8	16	7	21	39	15	96	26	11
ABI1	32	10	61	3	50	40	32	33	17	24	15	2	16	85	49	47	165	27	18	30	2	18	21	20	46	26	11	87	65	8	13	19	26	34	5	8	11	10	13	12	20	42	9	31	21	46	37	45	34
ABI2	73	8	17	15	76	113	51	71	7	4	57	3	12	231	94	97	323	45	50	106	9	8	56	82	136	124	6	302	141	7	8	42	91	139	4	6	3	15	8	3	4	70	15	39	82	85	141	51	24
ABI3	30	30	59	13	4	69	37	35	13	10	42	3	28	72	106	53	65	26	20	40	12	31	34	39	25	24	9	47	93	9	29	19	61	49	1	7	11	26	2	14	6	14	12	21	56	9	94	34	15
ABI3BP	121	4	5	28	0	104	84	110	0	2	87	1	4	274	128	115	475	47	42	126	11	10	36	83	177	117	5	391	214	5	9	61	80	91	2	5	0	13	1	9	10	32	9	57	86	39	126	87	10
ABITRAM	26	0	12	4	33	30	12	19	4	2	13	2	6	47	31	11	45	7	13	21	3	5	9	16	14	24	3	53	25	0	0	15	15	24	0	3	1	0	12	0	3	14	2	11	15	22	26	12	6
ABL1	83	26	54	18	52	196	75	81	16	23	108	14	23	133	187	133	161	59	43	125	26	25	37	69	49	51	8	138	161	10	33	52	112	99	10	14	10	24	15	19	11	35	13	64	90	44	172	60	36
ABL2	79	3	68	15	56	113	84	65	20	46	77	7	21	223	123	105	283	44	62	114	15	33	56	77	94	98	8	230	161	19	20	45	89	104	20	15	14	28	22	25	27	80	30	102	107	34	181	77	62
ABLIM1	120	4	6	17	110	86	61	86	4	1	88	7	17	289	140	127	413	58	68	111	9	7	67	79	110	96	14	261	216	25	12	92	82	100	2	15	4	19	31	9	14	111	19	69	122	125	168	51	28
ABLIM2	106	6	5	31	2	266	115	146	0	2	152	4	11	232	308	213	172	64	40	122	44	12	58	80	43	62	11	201	314	19	15	65	149	117	1	5	0	25	1	8	11	78	11	56	145	47	233	59	10
ABLIM3	159	8	6	17	1	127	82	115	0	3	86	6	13	211	169	138	319	69	41	96	22	10	56	79	73	77	11	149	183	8	4	93	78	110	3	8	0	7	1	10	18	67	5	55	154	25	192	55	8
ABO	59	11	5	16	68	192	90	88	0	3	88	3	6	154	170	131	85	53	33	110	18	9	31	55	46	74	16	111	204	6	16	26	92	107	1	3	3	23	12	7	8	65	12	57	97	38	186	40	20
ABR	217	120	476	63	129	568	207	281	193	253	250	71	158	359	508	362	389	126	164	237	77	178	122	192	130	149	79	242	455	65	216	147	276	290	103	94	109	226	118	96	57	251	97	223	282	152	605	186	305
ABRA	9	0	2	4	0	23	30	19	0	0	33	0	2	46	30	22	48	15	8	13	4	3	9	20	17	20	1	64	36	2	2	9	9	13	1	3	0	3	0	0	4	12	0	10	19	5	40	9	0
ABRACL	11	10	27	2	5	6	7	12	7	3	12	5	7	29	9	17	65	5	11	13	2	10	7	11	14	11	3	19	38	3	8	18	19	16	1	0	4	5	6	8	6	9	3	10	10	7	25	7	10
ABRAXAS1	35	0	6	18	17	76	51	47	0	0	58	1	9	70	63	56	135	22	14	69	10	12	30	43	35	92	0	126	85	5	4	33	43	65	0	3	0	0	2	2	6	13	9	18	45	19	86	25	6
ABRAXAS2	22	5	24	4	13	22	15	32	5	4	35	2	2	50	25	27	113	22	11	26	4	3	12	18	24	22	0	74	33	5	3	11	21	25	3	3	2	3	6	3	2	15	1	14	29	7	36	9	6
ABT1	20	5	10	6	14	42	25	42	2	5	24	5	6	69	40	23	50	17	15	50	7	5	15	23	23	19	3	41	26	12	6	13	30	35	2	3	1	7	5	4	3	14	3	19	26	11	41	13	3
ABTB1	79	32	30	28	4	160	73	113	12	9	99	5	11	141	181	119	88	55	138	84	30	23	42	75	78	56	9	89	135	15	37	45	186	103	10	12	8	20	4	8	8	46	10	80	108	49	169	98	18
ABTB2	102	24	8	36	4	206	95	139	2	6	124	3	10	166	260	178	166	55	33	113	32	10	42	72	48	82	8	141	213	16	14	80	121	129	5	10	2	18	3	5	12	84	4	71	129	37	278	68	9
ABTB3	90	7	6	25	1	178	74	142	0	1	109	1	0	203	204	143	185	43	32	80	14	5	62	66	68	70	8	188	176	12	9	42	94	125	4	0	3	8	2	8	8	38	4	51	99	26	193	54	2
ACAA1	48	21	54	18	29	80	62	65	22	27	51	10	18	143	80	67	117	26	31	69	14	25	36	59	55	61	11	120	147	15	19	38	72	60	15	13	7	27	13	18	17	71	15	52	59	25	99	42	41
ACAA2	31	6	38	4	1	39	27	33	10	8	38	0	19	99	48	41	122	17	20	35	3	26	14	38	47	23	1	72	84	6	10	18	29	44	6	6	5	7	16	3	9	20	6	24	33	21	46	19	20
ACACA	115	10	53	28	123	181	130	145	16	3	128	5	18	368	222	180	519	104	68	177	21	19	46	111	205	134	14	435	357	27	11	90	162	169	7	8	5	17	26	18	8	107	26	85	163	87	208	93	34
ACACB	187	37	135	56	51	356	172	268	15	50	196	9	22	424	328	308	476	129	94	264	39	29	108	158	182	169	38	398	392	41	55	118	207	249	47	20	19	47	30	15	18	163	39	122	229	71	369	118	107
ACAD10	66	17	41	32	33	157	62	109	7	17	68	3	12	201	165	142	195	50	50	110	16	14	41	61	92	108	10	248	172	10	15	39	102	119	6	7	4	15	11	6	10	70	12	40	115	30	190	51	18
ACAD11	2	0	0	0	0	7	2	1	0	0	4	0	0	7	2	5	22	1	2	5	0	2	3	1	5	3	0	19	11	0	0	2	1	2	1	0	0	0	0	0	0	5	0	3	8	3	4	1	0
ACAD8	67	2	16	8	10	85	43	65	5	8	41	0	4	160	91	70	157	28	29	63	11	13	31	50	55	49	6	153	131	9	7	37	47	72	7	3	3	8	9	12	6	38	14	43	67	20	117	40	21
ACAD9	56	8	36	9	32	103	62	70	16	12	52	7	14	152	111	78	129	33	36	59	19	21	32	52	35	46	5	78	137	8	13	43	57	58	15	8	6	20	10	11	6	61	17	36	60	38	137	41	23
ACADL	49	0	3	7	9	52	22	32	0	0	21	0	3	83	38	42	96	13	21	37	3	3	27	16	35	44	2	104	73	2	0	13	25	38	2	0	0	3	8	3	4	10	4	15	34	17	47	17	8
ACADM	29	3	30	7	47	63	26	38	17	5	38	2	12	95	40	38	138	21	13	51	10	9	20	26	42	31	10	116	61	5	6	27	36	39	3	9	0	6	7	6	3	19	7	9	32	18	57	18	18
ACADS	42	21	16	6	9	176	46	89	7	10	75	4	19	69	139	93	52	36	22	62	21	12	21	26	20	32	5	60	135	12	12	23	61	63	5	5	4	7	3	6	3	19	5	37	50	17	139	31	14
ACADSB	48	0	9	10	12	49	32	41	0	3	32	5	4	97	52	52	174	26	15	54	5	6	18	39	68	48	3	194	115	4	7	30	39	45	1	1	1	7	8	7	6	34	10	27	43	19	64	28	15
ACADVL	54	50	205	11	188	91	73	41	151	169	47	45	70	119	139	79	145	61	60	53	17	105	38	60	23	50	33	105	99	20	108	59	85	59	79	114	59	126	148	63	42	257	141	102	41	202	114	97	278
ACAN	125	12	5	32	2	230	107	163	0	0	147	2	5	183	280	203	217	89	47	132	24	9	65	98	64	90	4	153	211	16	7	91	110	123	2	5	0	13	0	7	5	80	1	61	160	35	225	66	5
ACAP1	70	4	17	31	18	244	74	123	1	6	111	1	4	184	211	149	150	55	86	153	27	25	67	76	69	110	6	212	172	14	55	37	127	129	3	7	14	16	2	15	10	66	4	58	129	56	217	116	19
ACAP2	58	27	133	21	71	106	79	74	43	32	84	8	26	181	80	102	317	30	65	105	22	54	64	55	76	87	12	273	154	15	37	31	93	88	15	16	17	25	39	24	15	54	31	54	102	57	104	85	84
ACAP3	90	30	55	45	52	493	165	216	36	98	231	15	19	261	515	324	131	63	67	238	63	56	100	101	56	112	15	175	307	18	49	74	233	271	30	28	21	57	47	24	16	130	35	138	219	86	539	93	79
ACAT1	29	3	33	6	12	40	23	22	6	3	31	1	16	124	39	40	174	6	15	48	6	16	24	17	48	44	2	117	40	5	3	9	31	35	5	1	2	4	4	8	9	21	5	26	38	21	48	21	16
ACAT2	27	0	18	8	20	24	23	12	7	1	25	0	4	55	26	27	96	13	2	28	2	4	13	14	21	26	4	52	41	5	4	20	21	15	1	3	0	1	0	2	4	34	3	11	23	11	41	13	5
ACBD3	45	3	48	14	35	37	33	34	16	15	28	10	33	70	24	40	109	30	31	48	4	22	21	23	30	31	13	74	70	6	19	21	43	31	10	17	16	25	11	13	10	42	29	37	45	35	59	21	24
ACBD4	36	11	10	7	2	107	32	62	4	7	56	2	6	84	98	85	63	28	26	73	22	6	25	37	31	42	3	84	98	10	7	15	50	61	1	4	4	8	7	4	8	26	1	42	53	16	139	29	7
ACBD5	39	5	44	11	32	73	27	40	12	12	47	2	8	97	58	39	156	27	23	58	11	11	30	25	43	37	4	135	102	6	9	26	34	37	8	7	5	16	9	8	11	31	13	19	41	14	57	29	26
ACBD6	72	3	19	10	20	79	45	56	9	18	46	4	3	97	83	81	131	31	24	65	14	12	35	36	38	48	2	112	94	6	10	33	38	43	3	7	5	16	8	4	5	39	11	28	54	17	116	41	18
ACBD7	14	0	2	2	11	31	15	25	0	0	16	1	0	25	28	32	41	4	14	15	3	6	5	11	19	11	0	46	45	2	0	8	31	27	0	0	0	0	0	3	0	6	0	12	14	13	34	23	1
ACCS	72	9	9	12	18	123	70	97	24	37	89	4	9	133	131	110	183	54	29	88	9	18	46	69	62	57	9	128	155	16	14	74	86	81	10	10	13	25	10	6	5	57	10	49	96	35	123	45	28
ACCSL	44	0	1	9	1	33	22	31	0	0	34	1	2	55	44	44	105	16	13	21	1	0	19	24	28	21	1	82	37	11	0	18	26	26	0	2	1	5	0	1	5	24	5	13	39	4	53	9	3
ACD	35	18	13	9	8	73	28	49	4	3	39	5	10	54	86	54	37	16	9	40	6	9	20	49	17	19	9	64	79	5	6	24	35	50	4	5	2	6	2	4	3	25	1	20	38	19	103	24	3
ACE	70	31	135	15	19	223	64	109	51	44	104	12	19	141	223	157	127	37	50	118	23	45	38	51	51	62	19	150	145	18	48	45	121	113	27	26	17	66	24	25	11	41	32	60	125	22	237	44	68
ACE2	36	2	3	12	6	21	37	20	0	0	31	0	1	45	31	49	104	22	15	19	2	1	16	17	67	20	2	161	39	6	2	35	13	29	0	2	1	3	0	0	2	7	1	14	42	11	42	13	3
ACER1	19	0	0	14	0	49	25	44	0	0	22	1	1	59	57	41	14	15	10	40	5	0	14	26	17	26	2	33	33	3	2	7	25	29	1	0	0	1	0	2	3	15	1	13	28	9	64	12	3
ACER2	29	0	6	8	6	46	18	39	1	2	29	3	3	41	38	36	55	22	10	26	9	5	22	23	27	27	2	58	47	1	1	20	32	29	2	2	0	4	3	3	2	17	6	15	24	18	56	9	6
ACER3	59	19	106	12	12	62	33	63	26	27	40	6	6	101	68	66	225	22	19	79	4	29	43	41	62	59	13	247	81	15	15	29	36	49	13	7	8	19	26	16	24	34	23	36	46	18	85	29	83
ACHE	60	6	1	19	0	135	58	106	0	1	101	0	4	87	157	125	89	29	25	71	25	9	35	33	37	50	5	80	134	10	4	25	71	117	0	2	1	6	0	1	4	23	1	24	68	20	189	44	6
ACIN1	130	25	180	19	190	131	96	83	121	125	92	41	42	221	136	145	300	80	104	120	11	78	59	85	97	82	28	249	172	34	60	63	162	109	71	83	68	118	89	37	35	152	92	103	99	142	224	111	188
ACKR1	21	0	0	6	0	40	26	33	0	0	42	0	0	31	56	52	26	17	15	38	6	3	22	22	15	31	1	39	32	5	5	18	28	42	1	1	0	3	1	2	1	22	0	17	37	13	58	23	1
ACKR2	61	5	3	8	7	90	40	41	0	1	62	1	3	94	57	67	108	26	21	71	14	5	35	46	38	47	5	107	89	4	2	37	39	67	0	3	0	8	0	5	4	23	2	24	56	14	76	38	5
ACKR3	19	3	14	6	3	49	21	34	11	5	22	0	0	34	44	42	43	8	14	34	8	3	16	20	19	20	3	57	72	1	1	21	25	33	3	2	4	6	6	0	7	17	6	18	35	7	47	23	15
ACKR4	15	1	1	2	9	7	6	6	0	0	5	1	2	21	8	10	54	1	10	8	1	3	1	5	19	5	0	32	32	0	0	4	12	10	0	0	0	2	0	0	1	15	1	3	9	4	22	1	2
ACLY	80	25	162	20	112	108	71	95	35	42	85	19	31	187	143	145	172	76	60	133	21	37	46	66	61	65	16	170	152	13	37	72	86	90	21	16	17	45	28	16	26	113	28	66	123	80	169	56	67
ACMSD	25	0	2	5	0	44	20	31	0	1	26	0	1	102	35	36	152	20	11	23	6	1	7	20	26	29	2	63	77	5	4	13	24	25	0	2	0	1	0	3	3	26	2	11	36	4	39	7	1
ACO1	96	29	141	21	34	90	71	88	39	25	66	9	20	203	115	85	228	44	59	82	9	28	33	67	84	47	15	214	158	17	14	56	53	83	12	21	7	23	29	16	33	59	32	67	89	30	150	70	91
ACO2	52	13	71	14	64	84	62	82	23	19	47	14	34	117	77	99	82	22	38	60	10	26	34	44	38	28	22	83	113	13	19	42	45	57	15	14	14	30	23	13	16	58	25	52	88	46	119	35	51
ACOD1	10	0	1	1	0	18	9	19	1	0	16	0	2	25	19	17	60	16	5	11	1	1	12	11	20	16	3	63	58	1	0	9	10	11	0	4	2	13	0	1	4	6	1	16	11	4	16	17	0
ACOT1	17	12	20	5	12	19	0	31	12	4	11	3	19	34	33	22	36	25	5	6	4	11	10	1	30	8	4	20	41	2	15	6	20	2	10	5	2	4	0	8	1	13	5	7	12	9	57	9	5
ACOT11	98	3	19	32	36	207	120	148	9	4	122	2	13	201	221	188	205	71	41	151	27	22	39	105	195	114	4	230	175	17	13	67	142	130	6	5	4	11	12	17	5	63	7	60	143	41	239	73	13
ACOT12	37	2	0	10	0	44	17	26	0	1	36	1	2	68	52	59	74	11	10	29	9	2	12	19	34	25	1	116	62	4	1	18	29	24	0	5	0	3	0	5	2	18	0	8	29	10	47	21	2
ACOT13	26	0	20	2	19	23	14	26	7	3	18	0	5	44	24	19	62	17	15	27	2	7	17	12	26	25	3	94	23	4	6	14	24	38	3	3	1	4	3	5	7	11	4	11	17	11	26	22	14
ACOT2	41	52	65	3	11	45	25	24	40	24	35	20	40	48	51	55	89	15	8	30	4	14	16	22	41	38	11	54	67	12	25	22	46	13	8	5	8	9	11	13	14	18	20	24	30	18	54	14	42
ACOT4	21	3	12	6	1	65	18	17	4	3	35	2	8	38	48	34	73	13	7	29	8	2	14	14	18	23	1	28	34	3	2	16	14	28	2	2	2	2	1	1	6	8	0	12	29	3	35	8	5
ACOT6	3	0	0	0	0	6	1	5	0	0	7	0	0	10	7	3	21	0	4	4	0	2	1	2	4	7	0	15	14	2	0	1	3	10	0	0	0	0	0	1	0	0	0	4	5	2	9	3	1
ACOT7	60	16	63	16	11	154	69	100	14	16	76	4	15	122	150	133	115	44	29	75	7	24	27	55	38	35	10	86	126	12	10	42	90	87	8	21	12	18	9	13	10	55	14	31	85	28	130	47	15
ACOT8	31	10	12	0	13	52	18	21	6	1	31	1	2	60	32	37	65	20	15	28	5	7	12	12	20	17	4	55	45	6	2	8	27	28	3	0	1	2	3	4	2	17	3	8	31	9	47	8	5
ACOT9	40	7	28	13	15	55	43	39	17	13	53	2	7	71	61	61	136	24	29	55	15	10	47	27	47	31	9	105	24	2	14	20	26	69	8	13	6	7	16	9	7	31	9	32	54	37	97	51	41
ACOX1	46	19	94	10	49	89	45	50	26	19	45	7	30	170	74	69	144	39	24	86	7	19	33	41	75	60	18	134	89	6	18	20	57	68	11	12	5	16	26	17	18	29	26	56	71	42	103	35	56
ACOX2	67	3	3	16	5	93	49	74	0	0	46	1	6	116	93	80	135	34	27	69	12	6	22	39	33	40	1	129	78	9	7	31	38	49	4	1	1	8	2	4	1	36	3	35	66	10	116	22	1
ACOX3	70	7	20	13	44	143	85	104	6	8	85	4	8	148	181	147	179	46	44	90	8	14	37	68	37	61	7	123	138	8	9	47	82	80	6	8	4	19	14	10	7	88	6	43	99	67	140	52	12
ACOXL	79	6	6	27	0	128	71	99	2	0	90	2	5	140	133	107	172	40	43	93	13	12	40	79	61	79	3	192	268	7	6	47	76	94	2	1	1	4	1	8	4	53	5	39	97	19	177	45	3
ACP1	50	3	16	7	28	38	22	32	7	4	31	3	11	80	43	33	126	23	16	30	4	11	11	23	37	25	8	86	51	6	6	24	42	21	1	5	5	11	4	9	5	28	6	18	24	21	46	24	7
ACP2	52	15	53	11	13	76	30	37	16	14	46	13	12	73	65	50	81	28	30	63	12	26	21	33	33	33	12	53	79	12	20	30	62	41	6	9	6	28	8	11	23	27	15	36	42	24	91	33	42
ACP3	45	0	1	11	2	33	25	28	1	1	25	0	6	68	37	36	112	16	18	46	4	4	9	22	57	44	2	98	48	3	4	15	25	33	1	2	1	6	0	2	3	14	2	12	31	14	44	14	1
ACP4	20	9	4	13	1	92	29	44	0	1	52	0	3	58	114	70	50	25	23	57	13	3	10	22	6	23	0	21	70	6	3	22	51	39	0	2	0	7	0	4	3	23	2	29	47	10	103	22	2
ACP5	47	90	820	13	44	94	33	47	141	140	46	29	43	83	125	66	81	25	19	48	16	129	41	35	20	16	26	67	84	34	76	26	58	41	49	24	47	86	65	47	26	95	81	60	37	29	84	33	218
ACP6	95	20	9	20	23	132	65	107	1	4	88	5	16	202	145	103	284	57	38	107	12	7	42	74	119	94	7	266	185	14	18	79	73	122	6	8	0	12	4	5	4	59	15	41	91	36	131	63	7
ACP7	42	0	5	10	3	100	42	73	0	0	66	0	3	104	104	85	90	27	15	63	14	5	21	45	35	50	3	90	109	9	4	24	63	67	1	2	0	8	0	4	8	25	3	19	56	19	123	25	2
ACR	20	0	1	9	0	45	13	31	0	0	26	0	3	42	43	37	31	17	13	25	10	2	10	18	15	19	1	53	61	4	5	13	20	30	1	0	0	5	0	0	1	8	3	12	39	2	44	14	1
ACRBP	33	8	13	12	1	80	33	58	4	5	43	1	3	91	67	45	108	16	26	61	6	8	22	33	35	31	3	80	113	4	3	26	27	60	1	2	0	5	1	2	5	29	6	30	38	13	100	29	4
ACRV1	18	0	0	1	1	15	7	12	0	0	13	1	0	30	21	13	59	9	8	15	2	1	5	10	24	11	1	37	30	3	3	4	9	20	0	0	0	4	0	1	1	15	0	6	21	3	17	8	1
ACSBG1	87	0	7	15	17	179	72	110	0	0	107	0	7	141	201	140	245	42	38	121	22	13	32	75	63	65	4	175	170	12	4	58	71	111	3	6	1	9	0	7	5	54	5	38	109	34	179	50	6
ACSBG2	36	0	5	12	0	74	31	43	1	1	51	2	11	115	89	84	103	36	15	70	18	5	25	29	68	55	3	116	102	3	1	25	34	70	1	1	0	1	0	3	8	27	2	24	76	15	97	29	2
ACSF2	83	7	32	9	36	151	83	88	20	10	76	9	13	142	148	117	141	64	32	116	20	20	37	65	66	66	8	145	122	19	17	35	92	84	15	9	8	14	32	14	10	46	23	51	117	30	187	31	55
ACSF3	136	28	39	50	41	354	127	162	18	21	175	12	17	262	300	267	235	66	56	196	42	15	75	105	89	110	17	143	316	18	28	69	142	197	18	11	13	47	28	12	17	70	8	96	164	63	376	94	40
ACSL1	119	36	207	24	89	72	61	74	118	162	60	61	57	157	97	75	347	39	322	85	12	97	74	70	62	57	30	144	148	24	54	65	231	67	98	58	25	112	73	26	133	127	51	182	75	92	118	1559	258
ACSL3	51	10	48	8	71	68	39	58	6	9	47	3	6	194	73	59	259	31	48	68	8	12	19	34	69	57	2	130	97	7	12	37	43	60	3	3	2	15	13	7	14	46	13	46	39	30	95	31	30
ACSL4	30	7	83	7	14	25	33	23	17	8	33	4	20	56	16	38	133	25	56	29	9	16	25	40	73	23	4	164	42	2	23	21	30	46	7	8	5	13	17	2	17	9	7	23	28	20	54	35	44
ACSL5	36	6	17	9	22	31	41	31	2	5	34	2	4	82	48	61	117	26	25	65	7	13	30	22	43	48	4	143	80	4	7	16	37	40	3	3	2	10	3	5	10	28	9	24	52	15	61	114	15
ACSL6	71	7	6	25	2	134	43	73	0	0	98	0	2	162	141	77	210	34	26	108	10	8	38	66	75	85	11	169	99	7	4	54	73	97	0	2	3	6	1	5	8	34	5	47	84	18	143	50	4
ACSM1	64	0	7	5	2	50	37	47	3	1	41	0	1	76	61	60	160	32	20	53	5	5	15	37	51	31	1	91	59	3	3	28	35	42	0	4	2	3	3	0	4	27	6	24	50	16	59	19	2
ACSM2A	61	5	1	18	1	80	67	65	0	0	49	0	5	159	89	75	270	32	23	86	8	6	35	46	67	54	2	199	144	5	5	43	54	78	2	3	0	3	0	7	4	37	7	41	60	25	104	42	5
ACSM2B	67	0	6	17	0	102	58	89	0	0	61	0	9	142	96	74	236	29	26	88	12	11	49	42	67	72	2	168	142	8	5	41	63	78	0	3	0	12	0	5	6	39	6	30	86	19	107	34	1
ACSM3	63	3	21	17	4	76	40	59	6	2	58	0	7	155	72	61	227	38	32	75	3	12	33	48	57	58	5	184	103	8	8	32	46	86	2	7	4	8	10	3	5	36	10	36	49	18	68	35	13
ACSM4	27	0	1	6	2	26	14	33	0	0	21	0	1	67	35	31	113	20	8	29	3	2	6	18	34	32	0	81	59	1	2	17	18	35	0	3	0	5	1	1	1	15	6	15	29	15	39	13	2
ACSM5	44	3	1	5	2	68	40	46	0	1	41	2	2	82	63	60	112	28	19	31	13	7	12	32	51	34	2	133	75	4	4	33	44	46	0	0	2	3	0	8	7	28	8	29	57	7	78	15	2
ACSM6	23	0	5	5	2	22	31	24	1	2	23	1	0	80	34	36	55	10	7	28	0	1	13	20	30	29	0	76	31	4	1	8	17	26	1	2	0	4	0	0	0	14	5	14	24	12	43	15	4
ACSS1	120	17	35	23	65	177	95	114	21	23	103	7	25	234	194	148	236	69	43	105	44	21	56	96	98	67	13	196	184	31	30	60	79	126	16	8	18	31	11	7	14	99	15	69	121	68	232	72	49
ACSS2	79	25	71	23	47	121	59	78	28	28	60	5	21	154	121	104	198	48	61	118	21	29	53	69	80	64	12	179	154	15	19	53	91	83	14	16	13	20	17	12	11	66	21	48	72	33	136	66	30
ACSS3	76	1	4	7	13	87	66	84	0	0	63	0	7	200	137	85	271	56	21	101	7	6	38	53	87	72	5	174	160	8	4	46	58	70	1	1	1	6	0	4	7	44	10	37	48	18	112	50	13
ACTA1	26	0	4	12	2	100	26	38	0	0	32	3	2	41	101	50	28	8	12	15	12	0	5	16	11	22	0	24	66	5	4	13	39	39	2	3	2	4	1	8	1	14	2	15	32	2	70	16	0
ACTA2	26	0	6	4	1	16	15	31	3	1	18	1	1	36	34	23	79	14	8	22	3	5	4	15	13	22	0	39	22	6	4	21	22	17	2	0	0	1	0	2	3	13	5	13	23	6	23	12	4
ACTB	1156	1086	6887	140	976	59	149	76	2124	1043	243	928	2264	185	188	428	2034	384	1595	124	20	1105	602	573	23	31	480	85	101	413	1120	546	634	70	427	501	769	1034	1178	591	1178	867	546	1245	194	792	164	2545	2190
ACTBL2	14	0	1	1	0	8	21	17	0	0	15	0	1	36	18	9	55	14	6	17	4	0	9	13	27	14	1	32	11	1	0	15	4	17	0	0	0	4	0	1	4	5	1	2	19	4	22	7	1
ACTC1	41	0	1	15	0	79	33	35	0	0	36	0	2	100	75	67	139	27	20	60	6	7	26	43	44	28	2	91	104	7	2	31	43	59	1	1	1	8	1	4	3	36	3	24	58	7	77	29	1
ACTG1	596	257	2372	53	515	95	103	71	575	319	115	304	611	91	133	170	840	161	351	73	15	370	213	230	19	28	149	51	78	154	320	312	172	71	136	149	240	309	351	195	271	419	205	378	84	390	72	637	640
ACTG2	48	0	2	18	0	61	28	46	0	0	42	0	3	89	50	58	122	29	18	45	6	4	25	34	46	39	0	97	59	9	4	31	19	55	0	0	1	5	0	3	1	26	0	21	62	10	90	28	6
ACTL6A	32	1	14	9	6	43	30	37	4	0	33	1	4	69	31	34	131	6	25	38	3	9	14	27	43	36	3	86	41	4	5	8	21	36	3	3	1	5	5	5	2	15	8	11	24	14	36	27	16
ACTL6B	50	0	2	23	0	105	72	90	0	0	74	1	5	73	113	91	47	29	23	94	22	8	20	29	31	45	1	108	109	2	4	19	69	55	1	2	0	6	0	3	5	32	3	15	64	18	148	34	1
ACTL7A	28	0	1	3	0	17	16	15	0	0	18	0	0	37	24	24	32	8	3	11	2	1	4	8	11	7	1	37	25	5	3	9	11	8	0	0	0	3	0	0	0	15	0	5	18	3	23	5	1
ACTL7B	37	0	0	15	0	89	33	50	0	0	49	0	2	41	67	62	56	23	29	36	11	7	23	30	13	28	3	56	76	8	5	42	35	48	0	3	0	3	0	4	8	16	2	22	36	10	57	28	2
ACTL8	28	0	1	4	0	33	8	31	0	0	37	0	3	41	46	36	53	10	10	27	4	1	13	13	15	20	1	24	40	5	0	18	18	25	0	0	1	6	0	2	3	8	4	9	21	4	40	17	1
ACTL9	12	6	1	10	1	69	20	45	0	0	26	0	2	19	79	46	13	12	9	29	8	2	15	20	8	13	0	20	70	4	1	9	25	22	1	1	0	2	0	2	2	14	3	14	24	10	69	20	2
ACTN1	170	44	434	45	129	266	139	158	125	69	125	75	96	299	286	210	326	110	306	168	45	121	102	178	80	103	30	254	187	42	100	150	249	142	39	54	51	93	114	64	62	169	58	211	153	137	326	207	190
ACTN2	77	4	1	12	3	104	76	69	1	1	84	1	2	163	144	123	208	39	34	86	9	5	38	52	80	44	4	166	112	6	9	44	80	55	1	3	1	4	2	8	3	36	7	39	91	24	144	53	2
ACTN3	47	11	1	19	2	136	54	90	0	0	75	2	4	120	141	139	113	26	25	101	16	5	41	41	37	63	1	86	152	4	6	30	92	79	1	2	2	5	0	2	8	50	4	39	112	10	167	38	8
ACTN4	191	37	380	36	319	259	103	143	168	134	118	58	87	235	249	229	176	119	162	157	31	79	84	114	68	85	37	156	303	56	110	132	201	165	57	54	62	135	127	56	44	386	89	172	175	317	325	163	267
ACTR10	34	6	16	17	16	52	22	54	6	5	38	2	16	78	55	36	84	20	26	49	6	4	24	23	39	39	2	82	70	3	6	15	40	47	2	1	1	11	3	4	10	15	2	21	45	15	47	19	7
ACTR1A	37	25	86	8	30	56	42	56	27	17	51	4	35	98	78	51	119	34	35	53	6	24	15	27	31	30	15	75	87	7	10	33	59	42	13	9	7	20	12	10	13	42	16	34	41	22	92	51	37
ACTR1B	84	12	28	11	40	106	31	74	14	16	49	9	15	88	66	74	120	41	12	53	13	14	32	51	25	25	13	91	94	10	11	44	53	36	6	8	13	16	6	9	9	53	8	44	52	54	123	40	28
ACTR2	55	26	448	10	107	47	32	30	120	58	36	30	142	88	56	67	419	53	55	38	1	80	60	45	46	28	44	93	58	33	64	36	63	40	34	28	28	49	67	41	48	41	31	69	37	57	62	54	143
ACTR3	79	43	256	20	80	54	56	42	58	42	48	23	64	164	106	66	316	40	79	98	7	65	52	71	96	67	24	275	143	20	60	51	100	62	22	23	31	61	53	29	61	46	39	78	67	54	98	165	95
ACTR3B	42	1	4	15	15	73	39	62	0	7	46	0	7	127	87	70	138	29	15	65	11	5	46	40	56	48	3	129	128	12	11	28	65	65	3	4	0	5	4	3	6	40	3	34	60	21	115	35	8
ACTR3C	35	2	2	8	13	46	42	29	1	0	35	0	9	105	47	48	138	17	22	39	9	2	14	16	36	23	3	75	68	5	5	12	38	46	0	2	1	11	4	0	3	34	11	11	44	25	51	28	2
ACTR5	29	0	13	9	6	61	39	41	1	3	34	1	6	66	71	47	34	12	10	27	13	8	11	29	23	23	1	32	93	3	4	23	29	43	1	7	2	6	2	1	2	16	9	14	39	16	60	20	11
ACTR6	22	2	9	11	21	46	25	26	1	0	24	0	3	57	48	40	119	12	10	53	8	4	18	29	39	31	0	59	36	2	2	13	27	58	0	2	1	5	3	5	1	16	2	16	34	14	77	15	8
ACTR8	48	6	15	16	11	67	39	45	10	8	34	5	4	100	49	64	133	25	20	50	4	12	23	21	42	38	2	107	101	6	2	21	40	61	4	2	7	14	6	4	2	30	3	24	54	21	76	26	17
ACTRT1	12	0	0	3	0	14	15	7	0	0	9	0	0	14	9	24	38	7	3	11	2	0	2	4	12	10	0	40	11	0	0	8	3	14	0	0	0	0	0	1	0	3	0	4	15	4	14	3	0
ACTRT2	22	0	2	9	0	36	9	32	0	0	22	0	1	33	55	36	25	6	8	20	1	3	10	6	7	11	1	11	37	0	4	15	11	21	0	1	0	3	0	3	3	5	1	19	36	2	39	8	0
ACTRT3	10	0	2	1	0	17	9	12	0	1	12	0	5	47	14	12	73	5	9	18	2	1	2	3	14	10	3	20	27	2	1	4	8	16	0	0	0	1	0	0	1	8	0	6	15	0	15	5	1
ACVR1	49	8	22	5	30	46	49	43	1	16	32	0	3	109	70	53	188	21	18	60	9	14	24	46	30	53	9	116	99	6	8	29	43	47	1	5	2	11	6	6	0	40	5	38	65	31	80	24	12
ACVR1B	83	4	40	21	49	101	67	79	7	11	66	5	13	131	112	106	147	40	43	84	6	13	44	42	60	64	7	110	149	9	10	45	88	61	8	7	7	24	7	15	7	47	12	59	79	38	138	44	23
ACVR1C	44	1	4	14	0	63	51	76	0	1	45	0	5	147	92	66	245	24	23	76	9	6	29	21	81	49	4	193	159	7	2	26	56	65	0	2	1	4	0	7	4	21	2	20	52	20	72	25	1
ACVR2A	37	4	11	5	15	63	44	31	3	1	39	0	2	122	45	39	159	23	21	36	5	5	22	29	55	37	0	137	95	3	3	23	35	51	1	2	1	4	2	2	3	21	4	20	42	10	69	24	7
ACVR2B	132	10	19	33	19	207	94	149	4	6	145	1	17	279	239	170	344	91	44	181	28	27	64	123	120	112	10	310	263	17	16	106	139	144	6	12	2	14	1	9	11	82	15	90	147	55	259	74	11
ACVRL1	69	20	143	25	4	146	66	106	31	38	69	12	8	143	174	117	161	46	35	97	19	25	34	68	48	56	7	148	124	15	23	49	93	79	17	15	9	30	11	9	12	56	27	45	72	24	168	57	39
ACY1	5	0	0	3	1	15	18	16	0	0	14	1	0	31	22	25	34	5	1	13	1	1	6	8	14	12	0	36	25	1	0	3	11	21	0	0	0	1	0	1	2	8	0	8	8	7	30	6	2
ACY3	25	2	2	15	3	79	34	57	0	0	46	1	0	55	116	75	53	23	12	50	8	6	12	21	11	14	1	46	91	5	4	18	41	33	2	0	2	0	0	2	6	19	0	14	43	10	85	18	1
ACYP1	8	0	6	4	8	14	12	18	1	0	11	0	2	33	19	19	59	12	9	14	1	6	9	11	22	14	1	37	38	1	1	7	14	11	0	2	1	0	3	1	7	7	0	9	15	11	16	8	4
ACYP2	47	5	17	7	22	76	40	42	4	2	36	2	10	84	75	52	123	37	21	66	6	6	27	39	65	38	3	145	114	4	9	32	46	70	6	3	2	10	10	6	11	27	2	34	56	19	50	31	8
ADA	36	5	12	11	2	88	36	57	3	0	58	0	10	111	92	51	107	24	14	51	4	5	17	25	26	27	2	93	112	5	7	27	45	63	0	3	1	4	1	4	9	38	6	25	53	16	97	33	8
ADA2	60	57	144	23	69	99	62	83	72	35	67	15	21	114	96	106	117	42	30	102	9	79	41	40	61	72	24	142	117	12	69	49	56	87	10	18	24	43	37	11	12	54	31	38	105	49	143	36	65
ADAD1	31	4	1	7	1	38	19	39	0	0	22	0	1	70	59	36	151	13	6	37	1	1	23	26	29	13	3	101	79	6	2	17	35	43	0	1	0	6	0	1	4	9	1	18	37	4	29	22	3
ADAD2	16	0	1	12	2	115	17	48	0	0	44	1	1	51	104	78	27	9	12	48	12	1	16	33	10	20	1	33	64	2	0	30	31	55	0	0	1	8	1	0	5	7	1	20	28	4	133	21	1
ADAL	28	2	8	8	6	46	29	28	0	2	28	2	4	93	52	33	103	16	20	44	4	4	22	25	50	33	5	122	51	3	2	14	35	40	2	3	2	4	6	3	2	13	4	13	41	11	39	19	7
ADAM10	86	27	236	28	60	111	83	106	29	27	81	13	7	245	120	96	422	51	54	154	16	38	54	53	158	102	10	343	195	11	26	41	101	112	8	12	9	38	36	15	14	82	57	60	82	54	134	65	96
ADAM11	76	8	6	26	0	290	92	160	1	1	141	1	11	148	271	180	160	62	29	162	40	11	42	74	41	69	5	131	230	9	8	65	115	133	1	7	2	5	0	6	14	46	4	76	135	37	349	47	10
ADAM12	123	1	5	17	21	143	71	102	2	2	83	4	12	192	182	144	275	59	56	83	12	6	51	69	93	88	5	253	191	8	5	79	77	87	1	2	1	13	5	9	9	63	7	44	104	53	178	51	5
ADAM15	87	38	52	13	43	197	80	134	21	32	81	18	17	155	180	140	154	53	69	90	23	23	42	83	62	53	7	161	172	17	39	66	92	110	6	17	16	33	24	5	10	47	20	53	103	83	206	42	48
ADAM17	37	10	159	12	37	37	26	28	45	79	25	10	16	100	61	34	175	18	23	40	4	37	22	22	50	32	5	90	95	7	16	16	54	41	14	17	13	47	47	16	13	43	46	40	35	41	71	99	70
ADAM18	33	2	3	11	0	35	26	39	0	1	34	1	5	105	32	26	157	13	21	30	4	0	15	25	52	19	4	130	83	5	1	18	21	34	1	1	1	4	1	1	0	11	0	14	32	15	55	20	1
ADAM19	107	9	14	24	0	158	73	141	1	1	132	4	3	209	189	135	302	67	87	137	23	10	45	76	90	79	7	253	199	25	39	71	107	109	2	6	18	20	2	9	4	87	5	84	118	40	182	78	7
ADAM2	31	0	1	16	0	31	27	21	0	0	23	1	3	78	28	29	141	14	10	42	4	4	18	22	50	32	3	131	39	4	2	14	15	42	0	2	0	5	0	4	1	15	1	11	17	7	36	19	1
ADAM20	13	0	4	4	2	19	10	15	0	0	11	0	1	46	22	25	82	8	10	18	3	2	5	7	21	12	0	46	45	1	0	17	12	12	1	0	1	2	3	1	2	13	2	5	29	4	16	7	2
ADAM21	25	0	1	4	0	17	10	14	1	0	10	0	2	44	21	18	102	7	5	19	0	1	10	9	24	12	6	45	45	11	2	17	17	14	1	1	2	6	0	3	3	14	2	13	17	6	28	13	2
ADAM22	97	0	8	22	9	106	90	96	0	1	77	1	5	236	116	84	360	55	39	114	2	9	41	74	161	101	9	298	215	16	11	46	88	101	3	1	2	9	3	10	7	69	6	51	92	29	108	66	12
ADAM23	52	0	9	23	0	113	74	47	0	0	59	0	5	156	92	63	247	33	25	75	22	8	45	43	73	54	2	171	119	7	2	42	80	67	3	0	0	1	1	2	1	41	5	33	62	20	121	38	8
ADAM28	93	1	10	12	61	68	76	62	1	0	65	3	5	184	96	78	336	37	42	79	6	7	41	54	107	63	4	267	119	14	9	46	61	64	3	6	1	9	4	1	6	49	8	38	75	24	87	49	9
ADAM29	40	0	3	5	0	49	30	48	0	1	41	0	0	95	42	26	199	23	12	40	6	2	20	25	51	32	1	131	71	3	0	22	34	34	1	0	0	4	0	1	5	25	3	16	32	14	46	42	2
ADAM30	20	0	1	4	2	26	11	23	0	0	16	0	0	52	22	26	90	7	13	21	4	5	9	21	14	21	1	79	11	5	2	18	24	16	0	0	0	3	0	0	1	19	1	6	33	3	22	15	0
ADAM32	57	2	3	21	9	78	68	69	0	1	60	0	4	168	107	74	282	34	30	107	3	4	49	49	114	82	3	350	155	7	3	23	71	72	0	1	0	6	0	3	7	44	5	30	93	26	100	51	5
ADAM33	66	0	5	20	1	267	67	151	0	0	117	1	7	121	238	171	119	69	44	142	43	9	65	69	50	84	2	100	270	11	6	49	112	138	1	6	0	13	0	9	10	60	2	43	119	29	260	69	3
ADAM7	44	0	2	3	0	26	28	24	0	0	26	0	2	113	30	36	244	7	16	43	3	4	10	28	71	33	2	150	70	4	3	22	41	39	0	0	0	4	0	0	4	21	3	14	42	6	35	26	1
ADAM8	61	36	8	24	4	358	94	188	6	10	153	4	10	128	355	187	117	46	224	132	42	65	116	65	38	60	14	142	204	19	51	47	286	163	4	18	21	41	2	9	16	70	3	107	120	56	281	497	13
ADAM9	62	13	74	13	46	38	40	35	20	22	50	9	8	124	45	37	293	24	33	77	2	23	25	38	97	66	11	207	137	10	17	30	65	50	6	8	6	25	21	12	19	64	18	38	37	60	71	35	64
ADAMDEC1	30	0	2	5	1	12	17	21	0	0	15	0	1	60	24	26	82	15	14	25	2	3	9	27	35	20	1	81	39	4	3	16	11	21	1	0	1	1	0	0	2	13	2	12	22	5	26	12	2
ADAMTS1	59	0	5	19	0	113	47	76	0	0	61	1	3	107	89	93	160	31	27	66	6	5	24	53	62	45	7	181	111	5	6	44	53	69	1	0	0	2	2	3	5	27	6	33	49	18	116	30	5
ADAMTS10	96	9	7	30	4	291	117	179	0	1	159	1	7	171	283	176	188	53	59	147	37	9	71	75	68	78	0	130	279	18	8	53	143	161	3	5	0	11	0	17	9	66	9	67	115	39	285	65	5
ADAMTS12	100	8	5	16	1	118	85	106	0	0	77	4	5	236	130	99	335	54	43	123	11	11	41	80	87	73	4	206	224	12	5	73	81	84	1	2	0	8	2	3	10	61	9	40	106	20	145	68	6
ADAMTS13	100	16	12	43	11	340	99	207	4	4	176	5	11	215	377	261	163	67	46	144	41	22	48	101	62	92	8	169	312	19	12	66	150	163	2	3	3	15	3	8	12	71	5	69	206	57	371	87	5
ADAMTS14	100	10	8	36	11	302	119	155	0	0	140	2	7	206	287	189	176	89	36	116	30	7	37	95	55	66	9	200	248	22	19	71	75	120	3	8	1	9	1	12	16	76	3	57	161	73	224	65	3
ADAMTS15	84	0	5	14	3	184	50	96	3	7	97	3	8	130	185	136	154	36	43	83	17	8	33	65	35	66	6	87	127	11	9	51	70	103	2	10	1	7	6	8	9	52	8	52	104	26	166	48	14
ADAMTS16	81	12	3	17	1	174	69	118	0	1	89	1	4	167	155	87	218	52	47	89	18	9	39	63	55	49	3	136	156	2	4	60	75	90	1	2	1	6	0	9	10	64	6	35	75	18	160	55	5
ADAMTS17	137	0	7	18	7	225	125	152	0	0	155	2	9	207	240	224	236	77	44	132	25	19	46	81	66	108	6	180	233	23	14	98	122	143	2	3	0	16	1	8	8	59	5	75	123	36	231	60	5
ADAMTS18	62	4	4	13	0	93	59	82	0	0	62	0	3	147	104	77	222	49	26	69	6	9	34	44	60	52	3	154	137	10	2	52	71	76	4	2	1	9	1	5	9	42	4	30	82	21	123	24	7
ADAMTS19	58	2	5	10	0	68	56	65	1	0	55	0	3	118	95	63	166	20	28	59	11	7	28	53	49	46	3	147	98	4	2	37	67	53	1	3	1	4	0	3	3	23	0	14	62	17	71	33	1
ADAMTS2	171	7	11	54	3	384	127	279	3	45	218	8	9	198	409	274	212	88	68	164	54	16	94	123	41	89	6	180	308	20	18	103	165	175	13	8	2	73	0	6	42	112	5	76	160	43	295	82	32
ADAMTS20	59	3	4	11	0	76	44	70	0	1	55	1	4	160	95	62	281	30	22	83	8	4	20	49	90	57	2	198	170	6	6	34	55	62	0	1	1	9	0	5	5	40	6	23	51	15	85	42	5
ADAMTS3	44	9	4	8	3	47	31	58	0	0	37	0	1	134	51	56	198	26	20	47	4	2	16	32	72	47	5	202	76	6	2	34	38	43	1	2	1	8	2	6	6	43	3	20	43	13	54	26	3
ADAMTS4	88	6	11	31	2	198	72	118	1	0	85	4	7	201	184	115	264	59	38	180	27	14	70	98	90	96	4	253	145	13	8	49	102	138	0	8	2	9	0	6	11	53	4	60	135	37	211	70	5
ADAMTS5	53	0	2	8	0	68	34	93	0	0	54	2	1	100	100	69	120	30	18	59	5	7	26	22	74	53	3	151	100	5	4	41	35	67	2	4	1	4	0	4	1	16	1	28	49	16	75	25	3
ADAMTS6	71	0	7	11	3	77	46	84	1	0	56	2	4	151	86	73	260	35	29	77	2	12	25	32	87	49	3	191	153	9	7	31	59	68	0	3	0	10	6	9	8	31	6	25	52	14	78	40	6
ADAMTS7	118	4	14	60	4	493	157	225	2	3	251	1	12	216	465	338	161	118	69	179	52	13	90	121	67	90	9	157	308	24	20	85	182	222	2	11	1	23	2	13	23	98	7	106	212	38	459	106	8
ADAMTS8	57	15	2	23	5	176	71	94	1	0	93	2	3	112	177	133	134	40	34	73	20	11	23	58	41	47	6	54	161	10	5	41	67	95	1	4	0	8	0	7	8	48	1	42	98	14	144	34	2
ADAMTS9	139	18	5	17	4	107	107	105	0	0	92	2	13	247	151	138	472	63	46	122	15	17	45	119	118	84	7	274	269	22	9	85	97	119	0	2	0	11	3	11	8	70	11	66	106	35	166	66	7
ADAMTSL1	165	5	13	29	2	239	122	145	0	1	142	4	13	268	259	194	450	75	62	159	29	11	86	128	130	98	8	401	266	22	13	98	140	149	2	9	5	18	1	9	13	91	11	53	137	50	267	94	5
ADAMTSL2	96	10	10	43	2	338	102	195	2	5	159	0	7	156	337	223	140	57	50	109	35	8	48	70	45	70	5	186	193	18	17	61	106	150	2	5	1	8	1	3	18	37	6	85	171	34	322	83	7
ADAMTSL3	100	0	6	19	11	129	91	118	0	0	122	3	9	251	134	108	371	42	57	100	10	11	48	77	110	100	3	306	175	2	6	61	101	108	1	3	0	13	1	8	11	76	6	53	118	35	187	75	7
ADAMTSL4	60	217	339	20	45	186	74	112	183	357	92	49	17	146	219	118	123	53	144	96	26	117	63	81	52	70	30	147	153	26	101	39	115	81	75	78	71	194	87	43	19	143	127	147	93	60	218	194	265
ADAMTSL5	17	4	7	17	3	186	49	88	0	2	71	1	1	101	157	107	41	29	24	107	14	5	44	38	48	47	3	61	81	8	8	23	71	86	2	4	0	3	0	4	11	35	1	41	86	21	221	28	3
ADAP1	56	30	18	26	3	202	62	97	4	8	63	2	16	159	179	127	65	37	22	118	17	14	36	58	46	59	2	103	116	10	11	23	113	100	6	4	7	18	2	10	12	34	3	41	95	30	249	50	5
ADAP2	46	14	34	7	6	65	34	45	22	25	46	10	33	68	89	57	120	13	15	69	5	35	32	37	33	35	4	101	48	16	27	20	29	42	9	21	8	20	27	12	21	35	9	44	54	15	96	19	32
ADAR	137	60	390	31	208	135	94	86	108	124	100	29	76	239	148	117	329	78	180	109	16	131	85	103	56	88	39	221	184	41	78	90	176	92	69	57	71	145	62	46	38	144	71	105	89	135	122	233	161
ADARB1	112	4	16	25	5	234	101	138	5	1	123	0	7	205	220	170	292	61	50	122	12	7	49	89	93	76	6	232	259	17	16	75	119	132	3	10	1	22	1	17	14	89	3	70	119	22	215	86	13
ADARB2	152	0	9	38	2	416	129	225	0	1	205	1	12	259	370	250	224	103	48	205	36	18	81	130	70	108	5	231	271	13	11	84	157	182	1	8	4	21	2	18	12	81	4	95	207	42	349	73	5
ADAT1	54	10	24	9	20	55	28	42	17	7	48	0	7	121	75	44	136	27	17	67	12	11	24	36	35	45	9	108	76	6	14	39	52	59	2	6	6	7	12	5	7	21	10	22	60	21	56	75	22
ADAT2	56	5	3	9	2	51	27	41	4	5	38	1	2	102	49	37	136	15	18	50	5	3	23	37	60	40	2	161	86	10	5	17	32	50	1	6	3	4	2	4	2	16	6	18	54	11	58	25	9
ADAT3	16	0	2	8	2	92	27	39	1	2	28	2	3	26	93	54	15	8	5	32	8	3	23	11	5	17	4	23	62	4	3	12	48	47	4	4	3	2	1	7	6	12	0	16	25	11	90	18	3
ADCK1	62	2	20	21	7	129	79	91	5	4	82	0	7	185	156	110	150	39	40	105	15	13	36	78	66	54	9	213	201	12	14	44	78	105	4	3	4	28	2	16	4	26	4	47	91	32	159	49	8
ADCK2	44	11	7	11	7	75	22	36	4	9	27	4	10	75	54	61	40	23	6	34	11	3	22	27	8	21	6	60	51	7	18	20	38	52	5	3	2	7	5	13	17	17	2	16	55	16	51	20	10
ADCK5	20	1	12	18	11	172	54	77	5	6	77	5	4	105	164	146	80	23	23	99	25	7	22	38	17	47	6	65	154	11	11	28	100	106	5	16	7	13	3	6	9	36	4	54	55	14	198	29	16
ADCY1	183	27	8	56	1	296	137	226	0	1	194	1	16	310	348	249	374	109	87	173	34	21	70	131	117	126	8	264	333	29	17	134	170	184	3	4	1	22	0	14	13	103	12	88	221	46	309	99	7
ADCY10	75	5	2	15	1	98	42	70	0	0	62	1	8	172	94	92	316	37	34	90	10	5	21	45	55	66	1	243	90	8	4	29	60	55	0	2	2	14	1	4	6	41	9	37	78	22	99	42	6
ADCY2	148	25	9	27	73	182	119	151	0	0	136	1	12	313	217	193	422	76	70	178	14	15	69	119	151	130	9	335	264	21	9	82	135	164	4	4	4	27	6	7	13	92	12	76	173	42	233	89	6
ADCY3	72	19	177	30	22	221	84	137	22	11	94	11	13	122	194	168	129	48	46	93	17	41	47	71	45	74	12	168	145	14	31	56	116	145	8	13	12	34	6	20	11	92	41	64	137	34	215	237	36
ADCY4	94	9	13	22	6	164	64	117	2	3	92	2	7	156	176	128	203	36	45	146	23	14	45	90	81	96	3	167	157	21	11	48	118	104	4	5	2	11	1	12	15	58	4	49	120	25	227	50	12
ADCY5	128	12	8	43	2	385	132	196	0	0	191	4	8	245	348	289	193	88	67	175	44	19	73	122	87	92	8	206	357	18	20	103	165	177	4	7	2	30	0	15	16	87	9	96	204	48	375	95	6
ADCY6	113	2	11	28	38	200	78	118	1	0	120	3	3	191	169	181	166	62	53	161	21	13	65	68	68	90	15	184	171	12	14	73	108	127	2	10	2	8	6	5	15	81	19	64	167	43	239	48	21
ADCY7	98	91	191	29	24	309	119	166	94	124	156	46	19	154	366	191	196	69	121	138	38	79	69	89	50	83	22	156	269	24	91	75	130	142	37	55	44	111	44	28	27	120	68	110	146	47	314	101	142
ADCY8	134	13	10	20	1	189	94	122	0	1	88	3	5	151	217	115	248	57	28	93	19	8	42	67	68	61	1	201	209	6	14	70	89	101	1	8	0	8	1	5	5	59	6	47	65	24	167	57	5
ADCY9	112	18	76	28	90	318	112	178	7	41	162	10	12	257	324	228	264	83	40	150	27	32	72	68	59	84	13	202	247	17	19	74	132	176	8	12	12	27	24	8	14	100	22	75	151	100	284	87	35
ADCYAP1	22	1	0	8	0	36	21	39	0	0	38	0	4	48	35	38	79	6	20	22	1	2	14	16	18	22	1	53	49	7	2	16	15	18	0	0	0	6	0	1	3	11	1	5	22	5	39	15	2
ADCYAP1R1	128	3	5	26	2	178	73	152	1	0	99	1	6	176	196	166	250	85	38	86	24	7	55	85	96	61	6	155	155	10	9	110	94	133	2	5	0	13	1	8	3	87	7	57	129	29	247	65	6
ADD1	115	33	167	29	128	191	106	144	55	49	114	18	39	256	200	157	309	81	106	174	28	53	83	100	114	109	20	291	237	19	60	81	128	143	25	27	19	37	61	27	27	96	42	100	132	98	227	103	95
ADD2	143	5	9	43	1	236	119	157	0	1	144	1	6	332	226	187	367	80	47	139	19	13	57	109	132	90	6	277	268	17	12	107	131	116	3	4	3	8	0	5	10	85	8	63	156	38	240	82	9
ADD3	52	7	33	9	70	51	40	34	9	6	46	2	8	135	57	41	209	28	26	51	10	8	21	41	62	49	5	149	90	5	17	21	40	52	4	7	8	11	9	8	3	49	6	37	41	69	60	38	13
ADGB	92	3	2	3	138	41	57	53	1	1	52	1	3	186	66	56	336	40	36	76	0	8	31	38	78	63	5	215	143	12	5	38	34	62	3	9	2	12	14	14	5	87	10	30	51	118	79	53	8
ADGRA1	74	7	10	34	2	442	131	213	0	0	201	4	12	197	411	281	112	67	43	161	54	16	59	59	42	77	5	136	256	14	15	75	155	153	3	3	0	15	0	4	11	89	6	79	142	32	320	66	8
ADGRA2	99	42	26	32	9	369	90	181	4	11	194	2	13	207	277	292	91	53	37	142	22	20	62	101	73	86	15	134	326	26	12	75	147	135	4	3	5	19	0	6	12	81	3	66	147	39	351	69	13
ADGRA3	88	12	9	25	32	87	68	83	0	0	60	2	8	184	107	72	285	49	33	92	9	7	57	59	78	72	2	254	130	13	6	45	68	92	2	2	2	9	6	6	4	40	7	30	66	28	98	42	3
ADGRB1	119	46	14	63	3	553	195	332	3	1	280	4	19	305	589	433	156	90	77	278	55	33	109	111	78	136	11	209	369	22	30	115	417	265	5	10	5	29	5	10	17	132	9	158	250	55	566	119	10
ADGRB2	155	4	9	50	8	427	128	229	0	2	239	0	13	277	419	325	201	77	48	229	47	22	81	111	90	103	4	178	368	32	16	116	198	201	1	5	0	15	1	12	28	71	8	126	213	73	417	118	6
ADGRB3	74	0	3	12	0	53	49	59	0	3	53	0	4	137	64	46	337	33	30	74	8	6	19	51	97	62	2	213	140	5	3	38	45	59	0	0	1	6	1	9	6	25	9	27	59	15	107	34	1
ADGRD1	173	9	13	45	1	361	122	228	5	3	187	2	8	308	344	260	344	107	54	199	41	14	78	135	120	125	7	425	387	23	19	133	188	227	3	8	2	23	12	13	21	101	8	97	185	57	352	85	22
ADGRD2	80	16	4	23	2	309	94	137	0	0	144	0	3	217	309	237	167	53	36	150	19	12	43	95	46	86	7	170	290	15	17	89	122	158	3	4	0	11	1	6	9	70	3	79	148	31	321	73	7
ADGRE1	44	22	20	7	7	74	30	54	8	1	37	3	13	108	44	51	151	14	25	72	9	8	19	41	56	37	2	109	110	12	8	17	40	50	5	1	6	3	9	3	5	22	6	30	29	13	59	175	25
ADGRE2	86	34	27	19	6	139	59	106	14	14	80	7	9	168	147	124	126	39	207	118	21	34	58	67	80	83	9	155	129	11	26	53	131	107	11	11	15	27	10	8	17	56	16	72	107	24	169	128	37
ADGRE3	35	30	28	3	0	37	20	38	5	1	31	0	9	49	48	35	102	18	27	36	1	8	20	23	39	32	2	98	36	4	6	14	47	45	1	4	3	6	1	1	5	20	1	20	40	8	53	30	9
ADGRE5	81	146	276	20	103	173	76	111	91	150	112	36	26	168	159	94	141	32	316	111	24	95	66	53	62	76	16	138	165	24	69	58	166	101	39	41	39	90	45	27	10	116	86	101	80	95	174	841	184
ADGRF1	87	6	3	18	94	88	94	85	0	0	53	3	7	209	125	91	286	46	52	101	5	4	46	75	128	93	16	302	159	12	9	58	68	84	3	4	1	11	13	4	5	81	9	57	86	141	116	73	9
ADGRF3	67	10	6	19	4	134	59	90	4	0	70	1	10	137	121	129	172	50	31	89	10	9	32	64	58	61	6	129	106	14	7	45	66	85	2	2	1	12	1	7	6	41	3	45	84	20	170	40	3
ADGRF4	45	1	2	4	1	25	26	34	0	0	23	0	2	76	39	27	105	22	15	37	8	0	9	15	37	28	2	70	40	7	2	19	13	31	1	3	0	2	0	2	0	18	6	14	29	12	29	22	2
ADGRF5	68	3	3	8	12	68	66	57	0	2	54	5	2	138	79	52	249	32	27	69	8	6	27	53	64	48	5	173	112	8	3	37	39	74	0	3	0	16	26	8	5	44	15	23	65	13	80	34	28
ADGRG1	185	6	18	59	156	337	131	218	0	2	202	4	14	271	335	269	339	112	70	248	48	19	72	138	125	117	6	306	296	20	18	91	151	232	4	11	8	33	10	9	17	128	11	98	216	92	342	110	10
ADGRG2	45	0	8	15	1	61	61	30	0	1	50	1	4	91	52	80	144	49	37	48	12	6	40	41	108	39	5	293	62	4	6	29	31	93	1	3	0	1	1	9	1	28	5	33	69	21	140	31	8
ADGRG3	52	24	3	10	1	83	52	91	3	0	60	0	5	83	118	78	113	28	162	57	13	20	47	52	43	35	5	78	114	10	30	21	106	76	2	1	8	7	1	1	1	43	3	54	54	21	98	331	2
ADGRG4	85	2	3	27	1	51	59	38	0	2	59	0	7	105	62	77	236	47	35	44	9	6	48	58	122	37	1	303	99	1	1	51	32	117	0	2	1	3	2	7	1	26	11	45	90	26	109	37	2
ADGRG5	80	12	9	19	1	133	71	97	0	0	91	2	5	152	167	123	149	69	32	94	17	13	38	68	59	57	5	107	177	24	12	61	92	100	1	6	6	10	0	12	5	61	1	35	90	29	192	60	7
ADGRG6	76	0	5	12	2	81	46	60	0	0	73	1	1	120	80	79	277	50	30	65	6	8	43	53	102	76	6	187	124	9	5	42	67	55	1	0	0	9	5	6	4	35	6	23	70	20	82	40	3
ADGRG7	20	0	2	2	2	19	19	15	0	1	28	0	6	70	26	17	109	16	18	26	0	0	9	17	36	24	1	78	54	2	2	15	12	25	0	0	0	4	1	3	1	14	2	10	32	6	31	18	3
ADGRL1	68	22	22	39	24	321	102	215	11	12	131	6	12	229	321	246	197	81	42	173	41	22	69	96	53	97	8	186	259	17	27	70	164	187	9	8	6	22	5	11	22	87	9	74	165	50	342	81	7
ADGRL2	57	3	5	14	10	69	54	48	0	0	52	0	1	114	60	59	369	37	21	68	9	4	23	39	95	65	2	229	152	7	10	28	61	60	2	2	0	9	1	2	2	20	6	20	60	16	74	34	5
ADGRL3	96	6	3	21	1	99	101	96	0	0	84	1	6	260	150	94	423	60	43	102	13	6	53	96	129	85	6	360	247	7	4	49	82	80	5	5	1	16	0	5	5	63	7	46	103	30	117	78	6
ADGRL4	22	0	0	8	0	43	15	18	0	0	23	0	2	47	23	18	122	19	12	35	1	0	19	13	46	19	2	65	49	0	3	10	18	18	1	1	1	2	0	2	1	22	4	10	14	5	27	11	1
ADGRV1	205	7	12	44	235	164	129	165	0	2	172	1	11	513	186	181	901	98	98	230	16	17	84	135	265	174	12	806	358	29	7	92	124	176	5	10	5	23	38	13	12	171	27	96	221	103	230	108	12
ADH1A	12	0	1	3	1	16	12	15	0	0	10	0	2	40	13	12	39	9	2	21	0	0	5	8	22	13	0	42	26	1	0	7	13	7	0	1	1	2	0	1	0	3	2	3	13	1	16	9	2
ADH1B	56	5	4	4	1	58	49	60	0	0	36	0	1	142	64	41	134	21	23	87	7	2	20	30	72	57	1	158	88	4	3	28	44	54	1	0	0	13	1	1	5	19	2	23	43	14	64	28	1
ADH1C	35	2	2	6	73	18	30	14	0	0	13	1	2	55	23	23	107	23	9	14	2	1	9	28	19	24	7	57	40	4	3	14	12	13	2	0	4	1	8	2	0	15	5	10	22	10	31	15	2
ADH4	20	0	0	5	4	25	20	11	0	0	15	1	0	63	21	17	88	7	7	27	1	1	9	6	28	20	0	73	32	2	1	2	24	10	2	0	0	5	0	0	2	3	1	9	22	8	22	11	3
ADH5	32	7	24	3	32	27	20	24	13	10	26	3	10	72	44	22	131	18	14	58	2	14	18	35	47	33	9	59	36	4	5	21	17	38	2	8	6	13	9	8	5	10	6	17	32	10	36	18	31
ADH6	32	0	0	8	10	35	16	32	0	0	22	1	2	75	33	20	118	11	10	25	3	0	10	16	47	25	0	96	49	5	2	10	20	28	0	0	0	1	2	0	2	12	4	12	27	7	39	13	1
ADH7	15	0	1	1	24	15	20	11	0	0	13	0	2	55	20	16	135	15	6	26	1	2	9	13	23	26	2	66	23	3	0	16	12	17	2	1	0	1	10	2	1	4	3	9	20	6	38	11	2
ADHFE1	35	6	6	10	12	63	27	45	1	0	43	0	0	86	41	45	127	23	23	49	11	0	20	31	38	30	1	74	93	5	3	22	34	52	1	3	1	4	4	2	4	34	1	20	56	23	82	24	1
ADI1	48	9	23	8	30	62	30	41	11	4	45	3	3	89	47	43	135	24	25	53	8	10	17	31	23	31	9	71	83	10	11	20	40	43	5	7	3	6	7	4	10	22	9	23	43	20	36	29	29
ADIG	14	0	0	2	0	29	8	20	0	0	19	0	2	39	37	32	31	10	4	15	4	2	5	11	17	8	0	34	21	0	1	8	11	8	0	0	0	3	0	0	0	1	1	15	32	15	26	3	1
ADIPOQ	12	0	3	7	0	30	19	9	0	0	24	0	0	48	17	17	63	3	8	30	4	1	14	10	32	23	0	72	32	0	2	4	18	32	1	0	0	1	0	0	1	6	0	10	15	5	19	9	1
ADIPOR1	59	8	92	4	73	26	35	38	16	19	53	8	36	95	60	42	158	29	32	40	4	19	30	25	39	28	18	96	51	12	15	33	65	50	9	5	10	21	12	16	24	37	12	42	43	63	56	40	23
ADIPOR2	57	17	105	12	20	47	30	52	19	11	37	4	5	128	51	52	164	26	26	54	12	15	30	30	62	50	9	117	129	4	11	30	31	52	7	7	5	15	21	7	5	38	9	34	55	31	82	36	27
ADK	38	0	16	3	19	59	30	36	2	4	48	1	3	74	68	35	130	18	9	44	2	9	19	20	40	30	3	62	60	3	4	19	25	38	5	4	0	6	8	3	1	22	6	10	36	20	56	10	11
ADM	48	8	2	12	0	59	27	38	0	2	35	0	4	44	82	51	33	15	74	40	12	9	39	20	18	22	4	63	83	6	9	17	60	39	2	0	2	8	1	2	12	32	0	27	36	12	60	132	8
ADM2	45	11	2	22	2	160	55	87	0	2	69	2	4	68	156	107	59	27	22	78	25	10	40	49	28	44	6	36	156	8	3	17	94	92	1	3	1	8	1	4	5	24	4	33	71	29	201	31	3
ADM5	11	0	0	3	0	50	10	15	0	0	21	0	0	15	40	24	13	4	2	14	4	2	10	7	4	6	2	5	20	3	0	3	11	12	1	0	1	1	1	1	4	5	0	6	17	5	39	7	1
ADNP	61	9	69	3	103	45	38	41	18	21	35	5	16	100	68	49	244	38	19	49	7	19	31	30	54	40	5	77	105	9	18	29	54	34	19	6	9	20	48	8	4	43	16	27	34	46	77	33	49
ADNP2	52	2	23	15	18	97	46	52	8	7	43	5	2	121	91	66	98	26	25	47	7	11	28	50	34	38	5	94	81	8	12	28	56	65	4	2	6	2	6	8	10	30	7	35	50	41	105	45	27
ADO	35	5	38	8	14	58	22	39	8	16	37	9	25	43	37	37	84	23	7	32	2	10	14	24	20	14	6	67	110	4	19	10	29	32	9	1	8	12	4	12	11	29	3	10	15	12	74	12	8
ADORA1	40	3	12	9	0	147	59	93	5	4	66	1	6	99	126	108	89	43	31	80	15	8	30	59	40	50	1	147	149	4	5	34	64	73	9	4	1	11	0	6	8	34	2	32	65	20	132	28	7
ADORA2A	20	0	2	16	1	73	27	40	0	0	37	1	1	28	88	72	28	10	17	53	12	2	19	37	19	27	1	60	72	4	2	23	56	46	1	5	0	2	0	5	5	21	1	22	48	11	119	45	3
ADORA2B	22	4	10	6	15	59	26	37	4	1	43	1	4	57	52	32	46	12	9	20	4	3	10	24	7	15	1	59	66	1	1	13	33	38	2	1	0	6	0	1	0	15	2	23	33	16	43	17	7
ADORA3	18	0	0	2	1	14	9	14	1	0	12	0	4	35	10	14	50	9	6	24	0	1	3	9	16	13	0	27	13	1	3	8	7	12	1	1	1	3	1	0	0	8	3	8	9	0	18	6	1
ADPGK	45	52	104	16	34	69	43	33	32	23	33	6	8	102	72	55	127	27	47	55	7	39	22	26	40	48	7	102	94	5	43	19	52	64	13	21	13	24	32	11	10	35	28	34	36	42	69	66	78
ADPRH	41	5	50	5	3	54	23	23	15	9	27	4	13	62	49	31	84	16	12	34	3	9	20	19	37	26	4	91	75	3	10	12	26	30	3	3	5	15	11	3	8	29	5	32	31	9	56	24	25
ADPRHL1	36	2	2	7	7	101	33	50	0	0	55	0	6	82	98	76	56	20	12	50	5	5	21	42	13	19	3	60	54	9	8	31	40	45	0	2	0	9	0	2	5	36	3	26	52	11	90	16	2
ADPRM	5	0	8	2	4	6	7	10	1	1	4	1	0	30	23	9	35	5	9	19	3	2	4	9	15	5	3	34	15	2	3	4	6	8	1	0	1	1	6	2	1	10	0	3	14	3	14	7	2
ADPRS	43	17	31	12	49	52	38	33	14	15	24	2	11	60	44	53	40	29	25	32	4	11	32	26	21	13	5	57	61	11	14	39	42	39	7	5	4	16	13	4	8	50	9	28	29	50	67	16	10
ADRA1A	84	5	4	20	0	65	47	77	0	0	49	0	4	111	120	90	180	44	23	81	19	3	31	59	68	48	1	142	136	10	5	53	56	65	1	1	1	7	1	3	5	45	4	25	47	18	108	43	5
ADRA1B	15	0	0	10	0	66	25	27	0	0	19	0	1	53	53	32	46	13	7	32	1	1	21	16	12	14	1	13	18	1	0	14	23	28	1	0	0	1	0	8	1	12	1	12	22	9	57	11	0
ADRA1D	29	0	1	22	1	115	38	62	0	0	61	1	3	65	103	89	41	24	9	62	14	8	25	42	14	19	0	49	91	3	4	23	46	65	2	1	0	5	0	3	4	17	0	31	41	10	120	27	1
ADRA2A	49	1	0	5	13	118	47	60	0	1	42	1	6	95	115	76	49	16	13	60	9	3	33	37	19	30	6	61	92	7	3	29	44	49	0	3	1	1	4	7	5	27	3	24	37	14	106	35	1
ADRA2B	42	0	3	10	1	112	23	68	0	0	52	1	4	69	103	72	35	11	17	53	15	5	23	26	19	34	2	53	119	4	3	19	39	52	2	1	0	2	0	4	9	22	3	27	51	8	117	28	3
ADRA2C	28	0	3	12	0	104	27	38	0	0	34	0	2	49	98	52	16	12	9	31	9	4	25	20	12	16	0	36	50	4	3	19	28	53	0	2	0	4	0	0	4	23	1	18	26	7	87	10	3
ADRB1	37	1	2	9	23	110	40	46	0	0	43	2	1	55	113	75	24	14	16	43	7	3	21	31	18	24	0	33	74	0	2	20	35	61	2	2	2	8	3	2	6	32	2	27	33	21	73	27	1
ADRB2	33	0	29	12	8	46	27	50	4	10	40	0	6	55	87	43	65	19	25	64	13	5	20	36	36	30	1	65	169	1	7	36	29	47	2	5	5	3	6	8	6	31	1	33	61	19	46	48	5
ADRB3	27	2	4	6	1	100	36	59	0	1	38	1	5	68	108	70	21	16	18	39	17	8	20	23	29	36	3	53	99	4	5	16	47	54	0	1	1	5	1	2	4	22	2	24	53	8	100	29	1
ADRM1	26	7	42	12	17	91	54	49	18	14	52	7	24	51	109	71	53	23	26	65	13	15	29	39	12	24	9	26	79	7	9	19	54	70	14	17	8	17	6	7	20	31	10	32	52	35	126	27	24
ADSL	40	0	32	19	15	68	42	41	8	5	42	3	12	92	63	51	135	19	22	56	6	18	30	29	53	50	5	119	71	3	16	28	24	56	2	5	5	9	11	14	6	26	12	26	59	23	80	25	13
ADSS1	95	0	9	24	18	175	76	105	1	1	104	1	11	137	202	140	150	46	32	101	23	16	29	84	69	63	2	99	143	7	9	57	100	113	3	4	0	7	1	6	6	58	4	64	120	42	243	47	8
ADSS2	39	8	29	12	47	38	34	40	8	10	40	5	8	75	42	44	168	16	10	31	3	9	18	28	27	31	8	108	116	9	14	21	45	41	6	7	4	13	8	9	7	26	6	32	24	31	43	23	28
ADTRP	66	12	83	8	10	45	64	46	7	12	54	1	3	95	57	71	187	23	37	58	6	18	40	54	63	52	11	109	108	9	6	34	55	73	6	7	5	8	7	5	6	29	21	46	47	17	76	23	26
AEBP1	66	4	7	25	1	267	78	178	2	0	124	1	3	144	225	156	74	41	22	130	21	11	43	61	58	70	4	121	168	14	9	47	83	124	1	6	1	13	1	3	10	47	1	83	109	18	221	59	7
AEBP2	50	5	11	16	33	79	61	66	10	22	62	8	13	106	80	53	152	33	34	69	13	14	37	35	60	58	9	150	139	14	23	29	60	64	9	18	8	16	9	18	7	50	12	38	45	67	139	39	24
AEN	51	9	18	11	12	107	46	51	11	8	59	4	10	96	76	72	119	37	28	71	9	12	22	49	40	60	8	96	122	5	10	38	68	70	3	13	6	11	6	7	22	34	5	33	65	19	102	44	10
AFAP1	94	0	7	28	14	171	77	91	2	1	101	3	4	266	162	108	219	43	47	90	15	8	34	60	95	54	9	162	167	17	14	66	82	93	3	6	4	14	3	8	9	49	2	53	121	43	189	63	4
AFAP1L1	76	3	6	14	20	122	51	109	7	5	78	11	20	126	157	119	201	31	26	79	6	12	35	73	55	57	2	141	140	13	6	48	102	72	6	12	1	8	5	5	7	47	5	41	84	32	145	46	15
AFAP1L2	94	6	10	22	6	172	65	85	0	0	98	2	8	152	177	154	148	58	42	88	18	8	38	59	58	59	5	155	216	12	14	62	87	99	1	5	2	14	0	5	3	42	5	55	108	31	223	46	3
AFDN	127	51	34	27	504	166	140	98	21	38	133	16	26	393	164	154	370	145	82	100	13	41	99	128	140	144	35	283	313	45	28	180	121	150	48	29	10	92	77	49	24	449	57	133	122	691	228	118	69
AFF1	118	40	166	19	144	126	80	89	41	53	93	13	28	264	144	99	373	55	101	87	14	54	55	67	92	98	17	264	170	30	35	73	104	99	22	26	21	53	35	28	37	126	54	83	89	112	167	115	100
AFF2	64	4	8	18	1	68	84	57	1	1	79	1	12	120	77	108	294	42	43	55	9	5	53	56	121	43	2	278	79	7	4	86	35	103	1	6	2	4	0	5	5	29	8	48	101	25	130	33	7
AFF3	113	7	4	30	3	154	79	121	1	0	113	1	4	248	203	157	364	58	57	142	14	13	59	102	127	105	4	232	229	19	13	84	133	152	5	2	0	13	1	8	9	54	6	57	117	33	192	77	7
AFF4	104	35	139	15	165	89	72	75	25	48	64	16	21	175	101	87	369	33	58	97	10	53	46	68	126	86	9	261	148	27	32	43	102	95	12	30	17	49	63	19	22	101	31	66	71	90	102	116	103
AFG1L	57	0	11	11	18	69	43	45	5	1	44	2	2	127	62	58	250	23	15	56	4	3	14	34	62	48	6	159	82	5	2	29	30	57	0	4	2	7	1	5	3	19	8	23	60	18	63	27	8
AFG3L2	52	1	32	24	20	61	52	55	14	6	49	1	11	110	101	71	161	29	33	77	18	13	39	60	68	64	9	162	79	13	11	18	41	64	6	3	4	19	9	5	7	35	4	34	67	20	87	24	21
AFM	21	0	3	4	0	20	23	32	0	0	20	0	0	56	17	17	86	14	6	32	0	4	15	16	31	17	1	81	47	3	1	9	12	14	2	0	0	2	1	1	0	15	1	11	20	4	33	10	2
AFMID	46	6	21	17	11	53	40	44	0	6	44	2	3	123	74	52	94	32	21	75	18	13	27	38	34	47	7	131	72	7	7	10	34	58	4	2	3	6	9	4	8	38	3	26	68	25	105	27	13
AFP	30	0	1	7	0	24	24	15	0	0	22	0	2	40	48	16	94	11	7	19	0	3	8	16	44	26	0	115	68	3	1	20	15	29	1	0	0	4	0	2	0	13	2	16	13	8	22	11	0
AFTPH	13	1	24	3	27	32	7	29	6	10	12	2	8	67	34	15	92	16	8	26	4	7	11	21	15	19	2	69	41	4	8	12	28	17	1	4	7	7	8	9	1	9	3	25	17	8	37	19	13
AGA	23	0	14	6	5	34	12	16	1	1	24	0	3	47	28	25	62	3	14	23	3	6	15	11	25	21	1	57	56	3	3	10	15	27	0	2	0	1	4	2	1	14	1	13	19	7	40	9	10
AGAP1	142	13	11	41	65	350	129	191	10	2	215	4	22	291	321	279	295	83	70	184	34	20	91	103	110	115	17	283	277	35	18	125	176	214	9	11	2	43	10	12	20	135	10	79	155	126	336	106	24
AGAP2	69	9	31	24	1	212	74	97	10	8	60	3	17	110	136	143	153	52	72	122	16	16	35	63	36	62	7	110	186	15	21	52	118	111	5	17	10	16	5	4	10	56	7	43	94	26	200	66	23
AGAP3	183	49	134	54	56	452	170	264	47	68	243	26	59	320	420	300	325	106	83	185	62	77	136	132	97	118	28	241	482	34	49	95	270	249	32	33	39	69	60	33	34	146	47	152	212	115	498	142	95
AGAP4	24	6	5	1	6	38	30	25	4	5	26	1	0	53	47	33	71	20	7	29	2	5	11	20	26	23	2	52	57	5	7	17	19	27	5	4	1	6	3	2	4	24	2	17	48	18	52	32	13
AGAP5	5	0	2	3	2	18	10	4	0	0	11	3	0	11	12	10	16	8	2	8	1	2	5	4	5	3	1	27	11	1	0	0	8	10	0	0	0	2	0	0	1	5	1	4	3	1	20	8	3
AGAP6	37	0	17	7	27	63	30	34	6	9	32	1	3	64	60	37	57	12	19	46	7	15	11	21	28	26	2	76	87	7	6	24	33	40	5	6	2	8	9	1	6	30	9	27	43	30	58	23	24
AGAP9	17	2	3	4	11	23	12	13	3	15	18	2	3	18	3	17	27	5	11	22	2	3	2	4	3	14	1	36	23	1	3	7	14	13	0	5	2	2	7	2	4	15	6	10	19	13	45	6	14
AGBL1	12	0	0	1	0	12	7	8	0	0	8	0	5	32	14	18	27	2	4	9	0	1	4	7	12	10	1	18	27	2	2	9	3	19	0	0	0	2	0	0	1	0	0	7	5	4	11	8	1
AGBL2	39	6	3	12	153	61	39	57	1	0	62	1	4	128	78	71	157	37	24	88	7	8	26	31	66	61	4	184	58	13	5	17	52	62	1	3	1	10	7	6	4	76	5	57	50	93	104	42	9
AGBL3	55	3	5	13	7	68	43	43	2	0	44	0	5	150	67	54	181	16	16	70	11	3	25	36	75	51	4	245	108	6	5	43	39	52	2	4	1	5	1	5	3	33	2	12	44	22	76	39	10
AGBL4	69	1	1	22	32	128	67	88	0	0	69	2	5	182	113	98	196	36	46	95	15	6	36	52	81	69	4	198	178	13	3	51	60	100	2	4	4	10	2	6	7	53	4	45	82	30	128	59	3
AGBL5	56	8	17	14	36	82	57	75	2	2	49	4	9	179	109	90	124	57	36	71	13	14	38	45	47	34	8	118	128	14	6	53	47	67	3	5	4	7	8	4	6	50	5	42	59	48	140	46	15
AGER	25	7	3	13	5	56	35	42	7	8	34	8	8	62	57	46	56	18	15	34	6	10	7	18	19	29	1	93	42	5	9	30	40	33	3	3	8	7	8	3	7	29	2	19	41	15	55	35	16
AGFG1	59	34	171	5	32	58	48	58	42	64	34	6	23	113	52	45	201	23	37	74	8	30	25	33	78	45	12	184	139	16	19	26	42	47	23	30	17	38	31	14	33	55	25	64	35	27	64	53	117
AGFG2	71	5	4	19	14	122	80	84	4	3	106	3	8	120	136	125	77	36	23	106	32	7	51	46	56	60	4	144	139	14	8	45	65	94	3	7	5	12	1	7	5	33	8	47	100	30	178	36	5
AGGF1	68	4	41	11	23	53	30	54	13	13	39	1	12	89	62	46	157	29	14	50	1	20	22	39	49	40	7	137	71	8	14	27	40	43	4	8	9	14	11	9	6	34	14	25	53	26	59	25	29
AGK	56	15	14	9	18	47	36	33	2	6	33	1	5	115	58	51	181	28	22	51	7	7	19	35	71	46	2	155	115	6	2	29	49	29	1	2	2	7	5	6	5	31	7	34	56	24	70	31	18
AGL	65	12	20	10	37	81	35	48	4	4	54	2	7	185	79	77	320	30	20	66	7	10	23	36	94	65	7	200	114	14	13	24	67	59	4	6	3	4	17	7	3	22	14	39	41	20	66	25	29
AGMAT	25	0	2	7	1	73	23	45	0	1	33	2	6	50	71	36	71	12	14	51	9	6	23	18	17	29	3	53	34	3	3	12	31	48	1	2	0	3	1	3	4	20	1	10	43	7	53	11	0
AGMO	17	3	1	2	0	21	12	28	0	0	27	0	1	53	25	29	119	6	8	34	4	3	15	20	44	29	0	94	44	1	0	29	21	31	0	0	0	2	0	1	1	10	0	15	14	8	39	22	0
AGO1	107	12	64	23	45	128	73	96	14	29	84	12	34	186	124	127	263	45	52	119	10	29	67	77	123	101	15	258	163	27	13	59	92	132	11	10	11	29	12	15	11	70	15	59	129	39	223	64	45
AGO2	155	25	87	30	68	287	122	165	27	36	162	21	40	349	296	205	348	97	149	187	34	49	87	99	107	111	18	289	240	33	35	98	170	153	21	36	25	44	34	18	36	152	20	138	170	115	260	129	82
AGO3	96	11	51	38	51	141	105	153	26	14	115	7	13	306	170	121	445	70	62	161	21	35	73	80	152	133	11	381	200	16	22	51	113	181	12	14	16	34	26	7	15	61	33	72	113	50	167	72	55
AGO4	48	19	53	10	36	64	28	51	22	16	49	2	12	131	53	62	196	25	35	64	5	30	27	38	65	70	8	100	68	8	25	24	69	54	18	17	5	17	32	7	9	40	21	35	51	39	90	52	46
AGPAT1	26	4	12	7	4	28	30	30	3	0	23	0	5	54	35	36	84	15	15	45	2	8	13	27	28	37	4	89	64	3	2	18	24	52	1	2	0	2	1	1	3	10	1	23	33	9	56	21	3
AGPAT2	26	7	111	10	35	123	47	44	30	29	49	13	14	56	102	68	59	39	18	49	9	18	30	30	9	24	12	32	86	15	19	25	53	51	11	9	19	19	13	12	8	47	14	47	42	29	117	25	40
AGPAT3	151	29	144	40	92	343	154	202	41	60	207	16	31	288	323	297	263	62	75	166	44	40	74	116	90	116	21	249	242	44	45	92	204	174	23	22	14	44	33	37	21	112	37	102	168	84	370	95	82
AGPAT4	71	7	44	12	26	88	59	110	15	24	75	6	7	136	103	114	168	37	41	95	10	25	37	44	61	46	11	132	135	14	19	45	75	76	22	23	13	17	18	14	11	53	24	44	80	42	121	46	48
AGPAT5	44	4	11	12	15	62	31	47	1	4	40	2	3	114	61	50	115	28	14	48	4	8	17	30	61	54	7	119	110	7	3	31	38	58	2	2	3	2	0	5	4	22	1	27	40	41	80	34	7
AGPS	59	15	153	8	46	47	43	53	26	24	33	9	30	118	46	43	263	32	19	51	2	35	21	42	67	47	21	164	90	5	30	16	39	31	8	17	14	15	33	13	14	38	46	40	32	37	44	29	74
AGR2	37	0	0	10	501	22	16	21	0	0	23	0	9	93	33	22	155	25	21	35	3	7	17	22	31	17	2	75	38	6	1	35	16	25	7	3	0	9	17	2	8	37	10	31	30	21	24	24	11
AGR3	12	2	0	2	43	9	11	6	0	0	13	0	0	33	8	4	48	2	5	7	0	2	4	4	14	6	0	39	10	2	1	6	9	14	0	0	0	2	0	2	1	14	1	8	15	41	13	3	8
AGRN	133	91	86	78	168	815	278	323	47	171	351	21	26	322	727	493	176	110	98	325	92	62	160	132	65	159	33	198	460	34	76	104	343	287	46	62	41	188	79	49	31	354	80	202	240	270	747	173	136
AGRP	9	0	28	3	3	26	8	13	8	3	17	2	13	22	21	13	16	13	3	12	2	2	4	8	5	12	1	9	12	2	5	12	8	8	1	2	2	6	2	0	1	9	1	8	19	2	30	3	2
AGT	22	10	1	4	0	41	14	30	0	0	28	0	2	67	52	47	39	20	6	19	10	1	12	15	14	21	4	37	67	1	1	27	15	21	0	2	0	4	0	2	1	18	3	10	40	7	34	18	3
AGTPBP1	58	17	68	11	33	45	26	41	31	8	32	7	9	113	40	55	175	27	28	42	3	20	23	28	50	40	8	130	85	4	24	22	40	39	5	4	5	13	11	5	8	33	14	25	33	20	85	51	34
AGTR1	26	0	2	4	1	41	25	35	1	0	27	1	3	55	52	41	59	15	12	31	3	3	13	9	31	21	2	63	77	2	2	18	18	16	1	1	0	6	0	3	2	15	1	16	19	11	30	18	2
AGTR2	5	0	1	5	0	7	13	8	0	0	10	0	1	23	11	12	26	5	8	10	0	0	5	0	16	6	1	34	11	0	2	8	5	11	0	0	0	1	0	0	0	3	0	3	11	1	6	1	1
AGTRAP	43	4	23	10	17	82	24	51	4	14	39	2	5	59	90	66	79	15	37	51	8	4	25	32	25	25	2	36	86	4	11	22	50	52	5	12	3	23	0	6	7	33	6	37	45	37	105	52	17
AGXT	58	10	4	28	0	200	66	112	1	0	126	0	4	107	199	136	129	45	24	81	18	7	41	42	39	54	3	81	227	11	6	42	101	120	1	0	0	5	0	5	5	49	7	54	103	31	205	42	3
AGXT2	42	0	2	8	0	35	33	59	0	0	43	0	4	80	42	39	181	22	20	51	6	4	10	22	39	31	0	130	64	2	1	28	34	34	1	1	1	3	0	3	4	15	2	21	51	21	53	27	4
AHCTF1	73	11	66	14	79	85	70	83	9	19	60	6	14	231	96	121	426	37	77	86	11	29	65	56	114	99	7	306	209	11	10	39	101	92	7	9	7	33	21	18	16	68	28	43	91	56	118	57	59
AHCY	70	4	50	23	28	106	43	66	23	14	87	5	29	102	97	110	94	53	39	69	13	12	28	34	34	39	6	93	150	19	21	54	54	64	10	10	9	31	11	5	37	43	11	40	72	36	133	23	33
AHCYL1	76	13	108	13	71	72	60	52	24	14	53	13	19	104	87	65	196	34	44	78	16	39	31	48	52	48	21	130	134	14	18	41	67	58	11	15	7	15	23	19	8	46	16	43	50	48	84	48	58
AHCYL2	91	9	23	14	25	70	65	69	12	5	45	5	15	142	99	66	197	56	39	68	10	8	31	45	60	55	6	180	120	14	7	46	62	62	3	5	7	12	22	13	7	55	16	43	56	23	96	45	26
AHDC1	73	22	17	46	31	361	107	155	5	8	151	6	8	156	296	189	128	62	48	136	48	16	73	92	53	75	12	124	264	20	13	65	103	136	12	5	9	22	7	10	15	70	8	70	120	78	297	53	15
AHI1	69	12	59	7	56	75	54	53	9	17	49	3	7	165	61	63	298	30	27	90	1	22	21	41	108	74	3	258	123	6	11	32	48	74	8	11	6	22	26	9	7	54	20	36	49	67	82	45	51
AHNAK	440	190	3178	51	1913	254	282	176	1102	1500	231	307	222	690	398	294	646	171	436	268	45	730	209	254	144	151	207	310	317	178	747	447	229	176	806	604	358	1000	978	323	303	1640	1247	801	208	1445	311	907	2265
AHNAK2	129	24	17	47	154	388	174	265	3	25	265	7	26	426	589	335	280	71	73	235	39	37	80	120	95	131	15	171	313	45	19	136	171	228	22	17	3	60	22	37	17	391	43	120	300	318	421	110	29
AHR	77	25	93	8	99	45	25	29	31	38	28	11	41	93	42	38	262	24	17	51	3	31	28	41	50	35	16	103	67	13	39	33	40	55	11	8	25	25	45	6	11	55	30	60	25	60	56	43	78
AHRR	74	7	5	31	0	277	119	192	2	5	138	6	14	195	302	214	178	67	42	142	30	17	44	52	76	81	3	218	215	13	13	61	134	134	2	8	2	13	1	3	15	63	3	68	159	42	300	57	6
AHSA1	21	1	28	9	69	46	23	21	10	8	38	1	15	53	33	28	105	16	15	39	3	18	17	21	25	22	9	82	46	4	7	24	28	37	3	8	2	19	6	5	7	19	8	21	28	41	54	24	16
AHSG	44	1	1	3	1	40	28	40	0	0	25	1	0	68	41	34	65	16	13	33	4	0	8	17	23	19	0	61	39	4	1	17	31	21	0	0	0	1	0	3	2	21	1	18	25	5	51	16	1
AHSP	14	0	1	6	0	5	4	9	0	0	7	0	0	25	14	12	31	8	2	11	2	2	3	5	15	8	0	23	1	2	0	1	11	17	0	0	0	1	0	0	0	4	0	3	18	1	12	4	0
AICDA	18	0	1	5	1	44	23	23	1	0	21	0	0	69	50	30	54	18	4	48	8	3	10	17	20	28	0	68	46	2	2	8	14	36	1	0	0	2	1	0	2	10	2	11	25	9	38	14	1
AIDA	38	1	28	3	18	33	25	41	7	12	32	2	13	68	37	49	142	37	12	40	4	7	15	32	27	29	9	107	71	11	12	10	29	34	3	4	6	9	11	9	9	18	5	12	28	17	44	20	12
AIF1	11	6	98	7	6	32	14	13	25	8	18	4	20	26	31	21	95	14	40	36	8	17	16	27	23	21	6	52	58	7	17	8	21	19	10	6	11	10	22	15	19	10	4	18	25	12	32	25	22
AIF1L	44	12	2	20	1	127	53	102	0	0	74	3	8	129	129	102	137	30	23	71	18	6	31	33	56	45	3	146	133	16	7	34	74	75	2	4	2	6	0	6	6	48	2	42	115	14	184	36	4
AIFM1	33	11	13	10	18	35	34	22	3	4	44	4	14	52	41	62	141	35	17	29	3	5	23	31	55	16	1	95	24	2	11	29	27	48	3	7	5	6	3	6	5	17	4	16	84	14	79	9	19
AIFM2	52	1	17	21	7	124	63	71	12	10	56	6	18	114	114	82	105	32	24	61	11	12	23	52	48	53	6	111	95	9	10	36	52	61	6	7	1	9	2	9	15	36	11	39	63	27	145	31	19
AIFM3	74	18	19	24	8	244	78	153	12	12	127	12	5	134	189	153	106	51	41	120	16	19	54	65	60	66	10	115	167	10	12	59	97	101	11	10	16	14	4	8	14	68	8	62	133	36	233	63	15
AIG1	43	3	9	11	16	66	30	37	1	1	33	0	8	114	65	54	159	22	30	68	9	5	14	28	61	38	3	121	106	10	3	17	42	51	0	4	3	11	3	5	3	21	8	24	36	19	96	35	6
AIM2	19	0	3	9	0	24	17	18	1	0	19	0	0	38	30	23	112	12	16	26	3	5	12	23	27	15	1	86	49	1	3	25	16	19	1	2	0	7	0	4	2	8	1	16	30	10	38	17	3
AIMP1	18	5	19	7	12	11	11	13	2	4	15	3	0	59	23	19	77	7	8	17	0	6	10	16	24	21	0	46	34	5	3	3	16	14	3	2	0	6	2	2	0	13	2	9	20	16	17	11	12
AIMP2	10	0	10	12	8	24	10	29	5	6	20	5	4	39	33	17	26	8	8	23	3	2	15	15	22	20	0	25	38	3	4	11	12	28	1	1	2	2	2	6	5	5	3	12	19	4	41	12	4
AIP	34	11	84	13	14	89	40	43	11	11	42	2	16	51	71	61	51	14	24	32	17	12	21	30	8	22	8	31	78	10	19	24	37	33	5	9	8	18	8	6	8	30	7	19	47	19	71	28	15
AIPL1	32	4	2	12	0	118	40	88	0	0	41	2	3	82	121	84	95	34	12	63	11	0	32	26	27	22	7	83	66	8	6	18	43	74	0	1	1	5	0	2	8	20	0	38	54	16	133	20	5
AIRE	53	2	3	24	3	310	67	143	0	0	142	2	5	120	277	175	83	52	36	114	23	9	47	52	38	51	2	113	219	8	17	27	113	158	1	4	0	6	0	8	13	37	3	48	134	20	244	54	8
AJAP1	95	13	6	29	0	202	110	116	0	0	127	3	6	216	187	156	262	65	47	115	20	16	49	83	93	79	4	208	267	12	12	80	139	126	0	4	0	8	0	7	12	54	6	60	107	26	216	68	6
AJM1	24	11	13	19	7	217	69	93	9	8	59	1	3	125	164	88	36	19	25	91	23	19	49	40	23	41	4	11	139	7	5	22	120	94	1	4	1	9	0	3	9	31	1	40	49	22	178	19	6
AJUBA	46	0	3	23	9	138	68	80	1	0	43	2	3	90	154	96	75	40	26	94	21	2	24	40	59	54	2	103	108	8	4	31	62	80	1	4	1	10	4	4	6	21	3	36	71	29	143	22	8
AK1	27	1	4	13	8	91	28	36	0	6	28	2	1	46	64	46	35	6	12	40	6	2	15	28	5	24	4	42	57	5	3	15	48	35	2	5	2	5	1	0	3	16	1	14	36	6	109	18	5
AK2	79	6	48	15	49	84	47	74	13	14	57	8	11	133	104	88	163	36	39	68	9	18	44	55	81	59	8	137	143	11	21	32	65	95	10	7	8	12	17	11	14	27	7	48	57	30	85	55	29
AK3	26	16	30	12	24	66	39	51	5	5	23	4	14	78	64	45	127	12	19	60	8	5	24	41	39	31	2	118	73	6	9	22	31	34	3	3	3	10	7	7	11	20	6	35	38	21	73	32	19
AK4	42	0	5	16	0	121	55	66	1	1	86	0	3	105	101	90	174	26	26	63	12	7	22	55	55	57	2	143	145	13	4	28	80	89	2	3	5	9	0	2	10	17	2	24	46	27	108	34	5
AK4P3	3	0	0	0	0	11	7	10	0	0	5	0	0	10	6	11	10	0	1	0	1	0	1	1	1	0	2	2	3	0	0	7	4	5	0	0	0	1	0	0	0	0	0	4	8	1	9	3	0
AK5	74	2	10	12	1	118	59	71	0	0	68	2	3	129	90	87	172	37	19	53	17	9	31	39	47	59	2	221	173	5	5	46	61	47	3	2	1	12	0	3	4	22	5	27	57	16	134	35	4
AK6	2	0	5	4	5	11	2	6	1	1	9	0	0	25	14	15	35	0	2	12	0	3	7	3	10	10	0	42	4	0	5	2	5	10	2	0	1	3	0	0	1	2	0	4	11	3	9	5	3
AK7	55	2	3	9	124	62	45	56	0	0	55	1	3	100	71	53	196	35	29	73	5	8	28	34	58	59	5	122	108	5	3	28	56	64	6	6	0	16	8	8	2	52	6	26	80	79	100	33	3
AK8	65	5	1	13	45	83	41	45	0	1	49	0	5	101	85	64	110	23	33	43	9	5	19	49	26	35	4	88	109	7	3	35	50	43	1	4	1	6	4	3	2	41	6	21	68	36	108	21	9
AK9	67	3	22	18	215	79	67	59	4	2	43	2	5	230	99	69	317	37	32	96	5	7	41	44	117	66	4	266	133	9	17	28	73	119	4	8	3	8	21	14	6	131	23	39	88	92	91	45	14
AKAIN1	15	0	1	3	0	15	21	17	0	0	11	0	1	20	17	11	21	2	5	15	1	3	8	22	4	11	0	13	30	0	1	20	22	8	0	1	0	1	0	0	1	12	1	5	7	3	20	7	0
AKAP1	89	7	45	15	20	153	76	83	17	14	84	12	9	154	130	136	117	47	46	100	24	13	45	51	67	57	8	113	152	16	14	51	83	80	9	9	4	19	13	15	10	50	15	58	103	30	169	34	26
AKAP10	42	17	37	10	48	63	45	38	13	8	40	5	4	113	59	56	146	25	22	65	14	20	31	17	43	41	8	134	78	11	14	17	41	53	8	10	3	13	15	9	8	26	12	35	43	26	57	28	31
AKAP11	59	9	71	12	93	42	41	34	14	20	44	0	11	137	64	42	241	30	27	48	4	31	37	41	72	45	9	203	137	13	29	33	41	59	13	9	13	19	24	11	8	47	26	40	62	67	49	38	37
AKAP12	50	2	4	16	0	99	53	64	1	8	67	2	3	120	142	102	180	27	28	106	17	11	36	52	79	67	11	213	147	18	6	28	81	92	5	3	4	16	0	7	12	100	15	61	87	36	140	55	7
AKAP13	188	97	536	36	197	236	134	153	147	206	160	36	61	407	238	195	571	93	272	196	16	124	121	133	218	160	43	334	278	53	116	110	204	195	104	78	82	166	147	63	50	265	138	206	172	164	229	266	324
AKAP14	9	3	0	1	32	8	12	15	0	0	9	0	1	29	8	18	35	4	7	6	4	2	5	10	7	6	0	13	5	0	0	3	5	17	0	1	0	1	0	1	0	8	0	9	14	17	17	2	1
AKAP17A	71	32	75	22	66	174	91	109	48	87	95	60	53	130	149	138	81	91	92	86	30	58	52	48	31	51	54	89	133	27	85	63	115	99	63	52	37	105	63	47	36	123	36	82	75	108	185	138	87
AKAP3	32	0	4	2	9	22	19	25	0	1	26	3	2	43	32	37	60	22	26	26	7	2	11	19	27	26	3	108	64	2	3	21	32	28	1	1	0	2	0	6	3	20	2	9	33	11	36	24	1
AKAP4	29	2	5	4	0	15	27	13	0	0	24	0	0	27	18	38	43	31	10	25	9	1	14	16	34	26	2	88	34	1	3	18	11	29	1	2	0	2	0	2	1	7	6	20	21	7	39	8	1
AKAP5	28	11	43	7	5	51	30	28	13	2	31	1	4	90	44	38	146	9	11	52	5	13	20	23	39	41	1	153	60	7	4	10	29	42	7	1	1	7	11	4	3	14	3	18	42	10	49	13	10
AKAP6	109	3	9	30	118	119	106	113	0	0	99	3	8	309	153	111	525	57	86	124	23	5	46	87	169	120	9	357	233	16	13	65	90	114	4	4	1	17	6	5	10	106	14	54	106	133	149	74	7
AKAP7	34	0	16	4	5	46	30	52	2	1	35	0	3	60	54	53	110	17	21	59	6	7	17	33	42	42	4	133	66	5	4	26	42	47	2	2	3	8	8	2	3	16	6	20	53	16	62	29	10
AKAP8	54	7	19	16	22	126	60	88	21	15	67	5	7	116	126	85	86	43	42	62	14	19	37	46	39	55	8	109	113	9	13	34	68	81	12	12	15	20	14	9	5	82	11	47	55	33	136	56	33
AKAP8L	40	13	27	14	40	72	42	62	17	16	43	6	8	79	104	84	41	33	33	57	16	14	32	24	34	24	13	97	115	9	16	34	53	42	7	9	6	18	14	12	3	30	6	31	50	43	107	26	35
AKAP9	172	22	216	31	636	138	90	86	53	46	86	5	17	354	135	111	566	75	107	196	6	56	76	96	211	156	37	528	240	18	69	53	105	159	60	44	20	79	94	29	14	198	102	86	97	295	144	122	132
AKIP1	28	3	12	13	12	54	20	20	2	5	27	2	9	38	54	28	57	21	6	18	9	6	17	25	18	18	2	37	58	8	7	14	12	16	0	1	3	7	4	2	10	13	1	17	20	14	48	7	11
AKIRIN1	33	8	42	11	37	33	13	24	10	14	28	5	12	69	44	24	59	18	18	34	6	12	21	31	19	26	10	47	54	8	7	15	32	39	1	7	5	10	10	8	13	23	8	29	29	30	41	28	12
AKIRIN2	44	44	75	10	15	52	35	25	12	48	23	15	13	68	40	24	73	17	19	38	7	11	22	18	21	15	12	33	60	7	21	26	97	31	9	7	16	30	8	5	16	20	12	42	28	21	56	42	37
AKNA	171	64	80	38	192	269	122	153	29	49	165	11	47	301	264	192	320	87	231	169	22	70	82	112	132	122	27	277	268	41	99	109	208	165	19	68	51	74	59	33	22	231	35	145	146	208	275	250	72
AKNAD1	33	0	5	4	2	39	36	35	0	0	30	0	2	70	47	62	119	13	8	41	6	4	18	27	39	32	4	93	73	7	5	22	33	48	1	2	0	4	0	3	4	25	3	14	53	9	59	22	2
AKR1A1	70	19	109	3	72	42	36	31	57	12	36	11	51	78	71	67	151	45	21	47	8	34	23	48	23	29	14	97	61	7	40	35	39	46	18	21	17	24	24	27	14	48	42	34	39	41	87	23	80
AKR1B1	61	9	105	8	19	82	46	46	37	31	41	13	48	101	72	58	134	38	10	49	14	14	17	61	26	34	15	102	104	10	39	40	41	51	14	17	10	24	9	21	41	34	17	54	63	36	89	38	53
AKR1B10	32	0	3	4	0	32	18	30	0	0	35	0	2	73	32	46	67	19	16	39	2	0	13	18	17	30	1	90	47	2	2	16	27	34	0	2	0	2	0	5	2	13	1	14	35	7	40	19	4
AKR1B15	48	14	2	6	0	30	35	47	1	0	40	1	2	75	62	35	129	25	17	53	11	1	13	25	34	38	2	70	63	4	2	28	34	63	0	3	0	4	0	2	3	29	5	17	45	12	60	21	3
AKR1C1	82	15	5	10	42	63	36	41	7	12	43	3	8	125	65	52	235	29	24	65	7	1	29	37	44	57	19	148	97	12	5	31	28	59	5	9	2	10	16	14	9	50	53	39	51	23	72	30	22
AKR1C2	68	7	16	11	15	58	32	33	6	22	35	1	13	99	46	44	167	20	17	46	5	2	19	36	43	33	16	118	54	6	2	32	23	31	14	8	2	6	5	5	5	32	24	25	31	17	54	24	40
AKR1C3	46	8	28	3	17	31	38	35	1	22	32	6	11	100	32	32	131	32	27	34	3	5	15	32	43	39	6	81	79	7	4	19	30	41	11	3	2	7	1	2	16	22	5	23	31	18	31	29	38
AKR1C4	18	0	5	3	0	22	16	26	0	2	15	1	2	45	30	23	49	9	7	21	1	0	2	13	30	18	0	87	43	2	1	17	12	21	2	1	0	0	0	3	0	20	1	3	16	3	19	6	4
AKR1C8	22	0	2	9	3	13	10	14	1	1	18	0	1	55	18	10	79	15	5	19	3	2	7	8	30	20	1	74	29	4	2	12	20	16	1	0	1	5	0	1	1	5	1	10	31	8	21	11	3
AKR1D1	25	0	0	6	0	31	15	25	0	0	29	2	0	42	35	40	63	10	15	37	2	2	9	21	37	29	2	124	36	1	0	24	16	21	1	1	0	0	0	1	1	9	0	12	26	12	39	21	3
AKR1E2	49	7	12	7	6	70	42	34	7	8	39	1	11	110	53	77	139	26	11	32	6	5	17	23	26	28	5	81	89	8	12	20	39	37	4	8	0	10	7	8	10	26	12	21	28	17	62	26	13
AKR7A2	43	5	14	6	19	60	33	26	7	4	35	2	19	53	76	52	48	11	8	49	6	9	15	19	25	29	3	55	55	7	3	27	31	45	6	4	0	8	3	7	4	19	6	27	43	32	61	18	9
AKR7A3	26	0	1	7	1	63	26	45	1	0	37	1	2	48	70	49	44	17	9	44	7	2	13	18	12	13	3	52	70	6	4	9	31	24	1	2	1	7	1	5	4	13	4	16	34	18	65	14	3
AKR7L	26	0	5	9	1	86	33	39	0	1	39	2	4	84	80	66	54	20	18	51	7	2	13	28	26	42	2	64	69	1	7	18	32	47	0	1	0	4	0	1	2	27	2	15	44	8	73	18	2
AKT1	186	98	152	53	75	409	136	201	80	82	176	38	87	155	353	224	177	74	85	198	36	63	101	119	81	78	40	206	339	46	59	84	155	181	50	47	51	72	63	40	39	142	46	127	186	129	345	119	80
AKT1S1	66	12	23	18	22	113	59	80	13	16	73	6	29	101	124	81	94	44	27	74	17	19	31	71	31	47	10	52	137	7	15	43	96	101	11	3	3	18	7	6	23	40	7	48	93	31	142	48	20
AKT2	166	9	87	47	115	372	157	206	27	25	215	15	24	367	358	323	314	88	98	250	42	50	110	136	110	144	19	311	299	34	53	127	207	247	24	25	21	53	29	29	21	138	13	160	217	109	386	123	60
AKT3	52	7	23	26	2	81	43	59	3	12	67	2	7	203	90	64	264	25	22	68	9	10	26	27	81	82	4	203	118	5	6	36	39	75	3	5	2	9	7	5	7	27	14	36	52	11	72	44	16
AKTIP	50	14	5	7	19	69	39	46	3	3	36	3	2	97	64	47	129	15	12	61	6	8	24	28	42	49	2	104	84	7	6	34	38	60	1	3	1	3	3	5	9	21	4	31	43	30	68	26	8
ALAD	56	18	64	11	20	97	45	77	22	6	77	12	17	80	101	85	129	42	40	114	23	24	46	58	51	59	16	154	116	8	21	43	57	92	3	8	7	20	8	17	6	44	16	41	80	32	134	36	33
ALAS1	56	19	345	8	28	50	34	31	87	58	31	18	70	75	59	49	158	36	20	54	5	49	38	28	32	26	30	66	82	7	36	29	71	22	33	21	30	43	27	21	9	79	25	47	33	25	63	31	107
ALAS2	30	1	3	6	0	32	37	24	1	0	29	5	4	58	23	46	79	21	22	15	5	1	17	27	42	6	0	80	59	3	4	24	30	34	3	2	0	12	1	4	3	5	2	25	50	14	59	9	3
ALB	25	0	1	8	0	17	24	23	0	0	21	0	2	106	33	32	141	16	9	33	4	4	16	8	51	19	1	99	64	3	1	10	12	26	0	3	0	1	0	2	2	11	2	3	23	9	31	17	0
ALCAM	74	14	115	5	461	71	75	52	28	100	45	7	19	163	69	52	314	40	34	56	5	38	34	36	66	36	12	155	98	13	27	55	62	42	30	26	10	62	58	21	22	166	28	73	43	168	58	35	79
ALDH16A1	59	29	27	13	22	167	55	84	22	9	83	14	6	103	166	128	52	31	24	75	25	13	39	39	25	70	11	88	162	17	15	34	77	73	4	6	6	17	7	9	10	27	18	49	68	25	162	48	14
ALDH18A1	67	3	9	15	37	60	45	60	5	1	45	3	10	88	81	60	189	22	25	45	5	10	36	45	46	28	6	99	131	11	10	47	49	48	2	5	2	5	4	7	4	25	11	37	52	30	82	35	6
ALDH1A1	75	12	66	5	505	21	26	21	43	19	26	3	56	184	45	32	304	49	29	35	3	26	20	46	42	30	22	159	72	36	26	48	43	29	14	9	11	23	26	16	18	58	25	55	33	87	45	42	52
ALDH1A2	96	3	8	21	3	127	76	106	4	13	63	2	9	163	117	108	277	57	37	91	12	13	40	72	99	74	8	299	220	9	7	63	111	88	2	3	2	15	14	15	12	45	13	50	103	36	154	87	12
ALDH1A3	60	0	4	14	18	129	60	73	0	0	53	6	6	148	121	91	83	35	30	58	11	10	31	36	31	46	2	84	109	12	4	64	59	85	1	4	0	5	0	1	8	54	3	34	64	38	121	44	6
ALDH1B1	40	0	11	11	3	73	31	62	2	3	43	1	4	58	63	49	78	23	18	40	8	3	14	35	25	22	2	60	66	9	4	21	43	29	3	0	3	7	2	2	5	23	3	26	30	7	67	25	7
ALDH1L1	173	8	9	44	22	350	155	207	0	0	178	0	10	313	344	270	317	97	56	198	38	15	65	143	88	105	13	274	330	13	6	146	177	189	3	7	1	19	1	12	12	90	4	105	192	60	363	93	12
ALDH1L2	69	4	8	19	8	72	54	61	1	1	61	1	4	138	99	67	304	26	32	76	7	21	25	51	87	71	0	201	141	7	1	32	57	88	2	3	0	12	3	5	5	22	8	29	71	17	81	26	3
ALDH2	74	101	568	21	79	155	52	93	155	89	59	16	80	194	115	98	234	56	27	100	13	61	67	63	61	88	28	155	131	20	61	31	65	106	37	17	33	67	94	26	26	72	37	75	82	48	120	55	97
ALDH3A1	84	10	4	17	120	138	50	89	1	0	72	0	10	139	138	85	116	50	28	67	19	6	23	49	38	25	9	83	158	17	2	47	62	49	5	2	1	5	20	5	5	47	7	50	64	18	151	33	6
ALDH3A2	72	24	73	13	64	86	37	56	19	29	57	11	37	109	81	65	246	40	7	84	13	20	41	55	73	50	17	162	128	11	14	39	52	65	20	19	12	24	30	13	15	45	30	36	64	28	115	33	70
ALDH3B1	145	64	124	30	366	267	107	148	49	55	107	23	45	217	233	145	179	113	43	141	33	52	72	99	72	64	31	181	167	46	30	104	116	126	25	33	21	89	62	33	30	183	27	86	91	272	214	73	67
ALDH3B2	55	8	5	20	19	204	74	102	0	0	92	1	7	121	168	126	86	38	29	94	20	5	32	55	32	34	4	72	142	9	6	38	74	67	0	4	0	7	0	2	7	35	4	50	106	24	185	30	9
ALDH4A1	24	0	9	9	2	58	18	36	1	0	33	0	2	58	48	53	49	21	5	31	4	8	11	28	15	17	1	23	43	5	1	19	29	34	0	5	1	5	1	1	3	25	2	13	31	7	53	18	2
ALDH5A1	33	0	9	10	16	55	31	32	4	2	33	1	3	123	84	43	103	31	29	60	9	7	17	39	48	46	6	125	114	6	7	15	44	62	3	3	2	7	5	4	8	24	6	27	63	10	70	22	5
ALDH6A1	33	11	13	10	26	84	33	53	5	3	34	2	2	101	69	44	113	37	23	71	7	6	34	25	43	60	3	105	93	7	3	20	39	62	0	4	0	8	3	7	7	21	4	29	39	18	60	17	5
ALDH7A1	83	2	14	18	9	73	38	52	4	5	64	1	6	177	71	74	248	38	35	78	12	5	22	38	75	60	5	166	89	5	14	25	57	69	1	3	1	4	5	4	7	20	8	36	68	15	112	43	8
ALDH8A1	35	2	0	5	1	52	15	43	2	0	27	0	3	79	42	42	82	22	10	36	4	4	8	24	34	31	0	58	69	5	1	15	17	36	0	1	0	2	1	2	2	30	0	20	41	6	53	19	3
ALDH9A1	45	10	49	16	30	43	39	31	6	12	37	1	22	62	47	49	112	20	11	41	2	9	24	29	31	23	6	98	73	6	14	26	23	29	4	2	8	4	10	6	6	18	8	32	47	28	53	18	14
ALDOA	249	100	909	50	248	139	98	101	279	202	86	83	277	133	169	163	400	120	372	132	31	180	135	144	43	79	78	119	180	65	120	142	176	103	120	85	98	146	135	87	149	171	122	176	90	193	178	364	310
ALDOB	37	0	2	6	0	29	26	33	0	0	28	0	3	57	24	23	94	27	9	39	4	0	8	18	28	18	2	93	66	3	3	27	24	31	0	5	1	2	0	3	1	21	3	12	23	3	30	15	1
ALDOC	36	9	1	3	4	47	29	36	0	0	20	0	3	53	61	50	50	24	10	32	13	7	17	31	30	23	1	80	30	1	2	24	49	42	0	1	2	7	0	6	4	13	0	12	26	5	62	19	2
ALG1	42	2	9	5	8	87	41	58	5	3	41	3	4	71	64	63	66	18	11	66	13	7	15	36	43	40	3	73	44	4	15	16	33	54	2	2	5	2	2	1	2	31	4	24	38	19	94	27	10
ALG10	17	0	1	2	3	12	8	5	0	0	10	0	1	36	18	8	65	6	10	19	1	2	10	10	26	10	0	60	35	0	1	9	9	10	1	0	0	2	1	0	1	5	1	1	14	5	7	7	2
ALG10B	42	5	5	6	16	47	29	38	0	1	39	1	2	111	50	52	225	15	19	63	2	2	24	30	87	43	6	223	101	8	4	18	30	78	1	4	2	3	0	2	4	25	7	15	35	18	45	22	8
ALG11	48	1	15	10	15	66	28	48	1	2	37	1	6	97	68	52	119	30	22	84	5	8	25	38	57	55	5	155	76	6	5	23	38	57	4	3	2	7	1	4	6	30	6	20	53	11	90	36	9
ALG12	38	7	12	10	9	70	27	46	4	7	31	0	5	57	77	77	80	25	22	45	10	5	18	35	24	30	1	87	68	7	4	23	49	57	4	3	0	10	2	6	4	34	2	27	46	11	98	30	8
ALG13	48	3	32	20	36	46	54	40	14	12	61	0	8	83	50	79	216	40	32	41	11	16	40	51	92	27	4	199	58	2	23	35	28	55	9	11	10	18	25	4	5	26	18	51	60	44	96	22	36
ALG14	50	1	9	16	6	99	44	67	0	0	52	0	4	124	85	65	215	29	22	95	8	6	31	56	65	78	4	171	98	4	6	23	53	89	1	3	1	4	2	4	3	33	7	30	55	11	96	32	8
ALG1L2	36	0	4	4	0	58	24	30	0	0	49	0	2	54	65	62	39	12	14	37	10	5	14	27	19	22	4	84	81	6	2	17	29	27	0	1	0	5	0	1	4	22	1	12	32	6	73	13	4
ALG2	27	1	23	5	24	44	16	21	9	8	32	2	8	59	36	22	54	3	9	20	1	11	17	26	15	18	2	88	24	12	7	23	16	23	6	4	4	4	6	1	4	24	4	15	21	16	45	15	11
ALG3	23	4	15	6	10	51	25	33	6	8	37	2	16	76	49	53	81	23	9	47	3	8	8	13	32	45	3	61	58	4	2	18	35	56	3	5	3	6	3	2	6	20	7	13	39	12	66	31	17
ALG5	19	0	15	9	10	10	17	23	0	1	8	2	1	55	27	22	89	3	6	26	1	2	10	8	16	26	2	62	36	1	8	2	15	23	1	3	2	2	6	5	0	6	6	12	14	8	42	10	4
ALG6	18	0	4	5	7	28	17	30	3	0	24	1	2	92	30	34	134	16	14	45	0	3	25	22	33	41	1	112	51	5	3	7	28	38	1	2	2	4	1	3	2	12	2	23	41	9	40	16	7
ALG8	26	5	5	9	11	53	20	44	3	1	51	2	7	94	57	42	115	11	18	75	4	5	27	19	55	54	4	178	69	2	9	11	44	61	4	2	4	17	3	4	4	17	5	27	52	15	64	29	13
ALG9	39	1	15	11	7	46	29	56	4	2	40	1	7	98	59	60	179	22	18	60	6	5	21	31	56	55	3	132	58	2	3	12	32	54	2	1	2	5	1	3	5	12	6	14	45	7	57	21	5
ALK	135	24	17	33	4	209	110	164	9	6	135	3	8	275	190	151	261	67	47	129	15	14	76	107	90	95	7	262	271	18	12	104	104	140	2	2	3	11	11	7	11	91	10	61	161	41	226	82	32
ALKAL1	5	0	1	2	0	48	29	10	0	0	17	0	1	33	43	22	48	8	5	26	3	3	14	17	13	8	1	36	37	1	0	6	18	15	0	0	0	1	0	2	6	7	0	9	19	4	42	12	0
ALKAL2	22	0	0	5	1	70	34	46	0	0	24	2	2	36	54	31	40	7	5	36	7	5	15	13	17	20	2	47	68	1	0	11	30	31	1	1	1	4	1	0	1	5	1	16	17	8	94	14	0
ALKBH1	25	0	6	8	3	33	21	30	1	1	29	1	3	52	22	24	63	4	3	29	0	4	13	10	30	30	3	53	22	4	7	9	22	28	1	3	1	5	2	0	1	17	3	9	15	7	38	17	7
ALKBH2	22	2	3	6	0	43	17	30	2	2	25	0	3	44	31	25	39	6	6	32	4	4	14	21	21	10	5	43	32	3	1	14	20	31	0	3	2	2	3	1	2	6	4	19	20	6	56	12	1
ALKBH3	23	0	11	6	8	42	23	23	0	1	22	1	4	63	29	21	78	9	7	28	4	3	7	18	19	20	3	45	57	1	3	14	23	26	3	1	2	5	2	6	5	19	6	14	24	12	53	12	18
ALKBH4	16	9	9	4	5	72	14	31	1	3	32	3	2	28	64	47	20	4	7	30	12	2	13	20	16	26	2	60	56	1	5	14	33	40	1	3	3	1	1	4	5	23	3	8	25	11	76	23	4
ALKBH5	66	30	67	6	71	65	28	27	20	16	18	8	35	52	57	32	91	37	31	32	2	21	28	30	16	27	12	38	68	11	7	32	23	27	14	2	13	15	9	20	10	29	11	28	22	53	66	25	29
ALKBH6	9	0	0	2	1	42	9	17	0	0	26	1	2	50	26	18	21	9	5	36	4	1	6	12	17	23	1	39	31	1	1	9	12	26	0	1	0	2	0	1	0	8	1	7	17	6	42	12	2
ALKBH7	23	1	24	8	6	72	40	54	4	9	40	4	9	29	62	52	47	23	20	47	10	5	26	27	23	29	9	39	77	4	7	17	37	54	3	2	4	7	4	5	9	9	8	35	48	13	74	16	8
ALKBH8	43	1	10	12	4	34	24	42	3	2	32	0	3	99	34	27	168	24	16	44	0	2	19	25	44	33	2	145	101	9	4	24	23	33	1	3	1	7	3	5	2	35	4	22	46	14	55	22	6
ALLC	19	0	1	7	0	55	25	36	0	0	24	0	1	77	41	34	98	15	8	40	4	5	18	22	33	31	0	64	60	0	3	22	35	26	0	0	1	3	0	3	1	21	3	19	49	5	43	18	0
ALMS1	122	6	44	16	327	99	95	86	26	13	105	7	13	276	108	119	374	65	58	113	10	38	56	93	114	79	10	326	203	24	14	94	74	103	14	7	12	32	35	6	14	170	20	55	115	223	142	86	32
ALOX12	32	0	1	6	1	64	31	42	1	3	56	1	3	63	91	71	99	27	20	58	8	5	27	30	29	24	2	76	82	5	7	12	44	51	1	9	4	6	0	4	5	15	3	38	38	19	99	27	13
ALOX12B	46	2	3	13	2	77	35	50	0	0	42	0	2	47	103	64	52	34	14	55	16	2	16	40	13	29	2	97	65	2	1	25	61	73	0	2	2	5	0	0	2	25	4	20	50	11	100	37	1
ALOX15	57	9	5	9	562	80	76	77	1	1	65	3	23	165	89	83	181	62	40	79	13	9	55	71	43	28	23	103	122	28	6	60	67	72	4	5	11	30	38	20	4	195	16	54	70	117	112	28	14
ALOX15B	47	0	4	8	2	99	38	56	4	4	61	1	7	78	120	86	80	37	19	61	7	5	36	41	29	44	1	93	85	13	8	32	75	68	8	8	1	12	4	0	33	40	6	33	64	11	128	28	11
ALOX5	126	234	974	12	69	152	83	107	318	347	117	78	141	97	181	152	175	87	233	86	21	194	87	89	40	50	83	76	173	21	138	85	113	79	104	75	103	190	177	111	65	158	143	160	82	45	170	310	471
ALOX5AP	50	25	594	6	27	21	17	20	85	47	12	13	14	37	30	34	136	18	62	23	4	27	17	14	9	16	17	46	25	3	32	30	39	13	34	16	13	30	25	11	14	31	20	31	20	20	31	108	67
ALOXE3	61	9	5	14	2	128	47	68	0	0	81	0	5	119	144	85	127	39	34	91	36	6	24	56	38	51	8	87	138	8	1	38	89	63	0	4	1	3	0	2	7	32	5	40	92	17	156	32	0
ALPG	44	0	5	7	0	122	45	59	0	1	52	0	1	77	101	93	29	11	21	53	16	7	22	25	21	38	2	56	97	5	12	21	59	71	2	1	0	3	1	5	3	20	1	40	58	12	109	32	4
ALPI	68	5	3	24	1	136	43	75	0	0	71	0	1	75	147	122	46	32	18	43	14	5	21	39	24	44	2	49	103	5	3	43	50	74	2	4	0	5	0	0	3	43	0	34	68	19	145	33	0
ALPK1	114	11	45	18	50	93	78	76	23	23	81	4	6	269	114	105	303	44	74	116	11	29	42	69	106	111	8	274	187	10	30	60	99	110	8	14	20	16	26	20	8	78	33	46	85	51	154	113	46
ALPK2	67	0	1	14	1	64	48	62	0	0	59	1	2	133	69	55	175	18	21	58	9	5	21	39	67	36	2	132	86	3	12	32	47	60	1	2	1	9	0	8	6	30	4	24	49	10	85	30	5
ALPK3	169	45	80	38	32	318	114	151	38	66	147	20	16	261	315	224	270	89	59	146	39	40	85	116	99	88	26	199	234	15	30	114	161	167	47	22	11	36	22	13	21	188	22	97	152	101	327	77	46
ALPL	73	6	7	27	85	153	80	79	2	0	90	1	2	161	122	103	104	36	374	65	20	14	34	59	36	48	16	121	120	14	8	47	132	77	3	4	1	16	10	3	14	57	10	155	79	39	128	392	18
ALPP	48	0	2	10	0	73	23	40	0	0	42	0	0	41	64	59	38	14	4	35	9	5	8	24	15	28	3	40	66	7	2	22	26	30	0	2	0	1	0	5	5	22	1	28	39	12	76	19	1
ALS2	100	0	34	22	55	92	76	78	7	12	73	3	9	263	131	88	382	51	48	136	6	17	63	65	133	98	3	299	188	7	11	54	77	95	2	10	5	26	21	5	11	76	17	42	107	43	110	56	22
ALS2CL	122	10	8	42	37	273	115	163	2	3	179	7	7	251	288	258	188	90	48	194	40	13	77	128	97	101	11	169	307	26	17	133	144	147	6	11	1	41	30	7	18	134	12	123	193	213	356	76	30
ALX1	17	0	1	6	0	19	10	7	0	0	17	1	1	35	25	22	42	8	8	16	1	1	8	16	20	12	3	27	48	1	0	4	8	24	0	1	0	0	0	2	0	18	0	9	14	8	20	12	0
ALX3	8	0	1	1	0	32	8	16	0	0	10	0	0	17	27	18	22	9	2	9	5	4	10	11	2	7	3	11	20	4	4	3	20	23	0	0	0	0	0	2	2	1	0	8	15	2	34	8	0
ALX4	70	12	3	16	0	198	60	100	0	0	94	2	6	135	181	122	123	34	35	77	26	6	49	46	44	52	3	97	125	8	5	38	60	80	0	0	0	8	0	6	13	41	3	50	95	25	134	45	5
ALYREF	13	10	38	10	17	35	33	21	6	11	17	2	11	48	45	32	54	7	19	20	7	13	27	30	12	19	0	38	41	8	12	8	17	27	1	6	5	6	4	5	12	15	7	17	26	18	66	15	14
AMACR	39	0	1	4	1	36	16	23	0	1	30	0	2	51	45	34	63	10	8	22	3	1	6	13	11	10	3	28	65	0	0	13	16	25	3	1	1	4	0	2	2	18	3	7	26	7	31	5	0
AMBN	21	0	2	1	0	20	25	21	0	0	15	1	2	35	32	31	131	13	7	24	1	3	5	17	32	19	1	101	53	5	1	10	26	20	0	0	0	4	0	1	0	13	1	5	27	16	31	10	0
AMBP	48	0	3	14	0	61	38	44	0	0	43	2	2	74	78	52	73	38	15	31	5	3	15	26	28	34	3	68	105	3	1	34	33	30	1	3	0	3	1	2	5	27	0	26	63	14	67	13	6
AMBRA1	67	14	56	28	45	144	70	99	27	33	107	12	14	191	126	118	223	29	51	111	21	21	38	65	93	70	7	229	166	12	24	37	96	119	15	15	20	36	19	10	14	71	18	59	104	41	181	66	44
AMD1	55	14	84	18	31	62	25	53	21	21	52	6	14	82	96	30	233	30	16	70	9	15	27	37	48	54	7	117	71	12	13	30	66	61	10	10	7	12	19	13	28	38	11	34	39	33	91	35	30
AMDHD1	22	2	2	6	0	60	22	30	1	0	36	0	4	58	51	32	122	8	15	35	4	4	11	11	20	28	1	49	78	4	1	15	25	31	0	0	0	4	0	0	3	10	3	11	35	1	43	14	2
AMDHD2	17	6	17	4	12	92	40	60	23	25	54	9	7	33	85	63	19	20	25	50	13	20	23	23	10	23	2	39	78	11	20	19	110	36	19	9	7	29	5	7	4	42	4	48	38	31	111	43	18
AMELX	13	0	4	5	0	12	4	8	0	0	15	1	1	23	8	11	30	5	6	4	1	1	6	13	11	4	0	24	10	1	2	20	8	21	0	1	0	2	0	2	0	3	2	8	12	2	20	5	1
AMELY	5	0	0	0	0	5	0	10	0	0	0	0	0	8	10	0	13	0	0	13	0	1	0	2	0	8	0	0	3	0	0	0	6	0	0	0	0	1	0	0	0	5	0	0	0	0	0	4	0
AMER1	57	0	10	10	3	46	68	39	2	2	53	3	10	60	53	111	97	38	26	50	16	6	30	45	79	22	2	157	52	4	6	50	41	85	1	3	2	5	3	2	6	25	6	38	68	18	139	24	6
AMER2	74	1	8	16	1	105	49	83	0	0	55	1	5	147	116	77	174	38	19	92	8	7	34	40	78	65	2	167	154	11	3	49	68	73	1	4	0	5	0	4	4	41	2	32	72	13	113	33	4
AMER3	63	0	5	29	0	231	61	116	0	0	120	0	2	105	200	127	87	17	30	91	26	8	42	51	41	63	0	95	121	11	8	45	59	83	1	1	1	4	3	5	6	29	0	41	74	13	162	29	1
AMFR	61	43	101	23	46	105	55	56	35	29	66	7	24	145	115	85	126	39	29	75	7	21	39	33	43	46	12	109	99	10	30	48	75	66	13	10	15	32	14	10	19	43	25	46	52	32	123	41	47
AMH	14	4	3	8	0	162	53	58	0	3	42	0	3	61	142	76	14	6	15	57	12	4	21	17	2	21	1	40	47	4	4	10	61	60	1	0	0	7	0	1	5	17	3	22	22	7	105	20	0
AMHR2	23	0	3	5	0	56	27	55	0	0	49	2	1	78	62	68	87	26	23	53	13	2	30	23	41	51	3	115	57	7	5	11	45	59	0	1	1	2	0	0	0	21	6	30	60	11	95	16	0
AMIGO1	50	1	6	18	10	74	36	55	0	0	61	4	3	97	97	63	120	24	27	52	6	5	16	49	45	49	0	106	81	10	0	23	55	65	1	5	2	5	1	3	9	31	2	21	47	13	96	28	3
AMIGO2	32	30	105	2	6	23	27	32	32	26	21	8	5	36	29	41	50	5	14	24	5	22	12	23	24	14	9	86	62	1	13	13	16	22	11	15	10	16	27	10	6	22	6	24	30	11	33	21	32
AMMECR1	42	1	10	9	11	30	43	22	2	0	39	2	2	49	42	73	140	33	14	38	9	2	34	47	69	22	2	115	55	4	2	28	24	48	2	1	0	3	3	1	0	16	6	21	50	21	80	19	10
AMMECR1L	48	13	26	13	13	54	30	63	10	8	54	2	14	139	74	61	136	25	10	43	6	5	33	33	46	43	4	91	82	5	7	33	39	48	3	7	2	8	15	6	5	35	6	30	37	20	62	19	14
AMN	46	18	1	13	14	291	103	135	1	3	119	2	8	120	228	159	55	33	28	95	27	7	58	63	23	44	5	76	220	10	7	63	99	136	1	1	0	10	3	12	9	33	3	48	95	25	288	49	9
AMN1	11	0	5	4	4	32	22	14	0	2	17	0	0	46	28	22	63	14	5	31	4	0	9	19	27	25	0	92	49	0	2	5	31	39	0	3	0	7	1	1	1	15	4	10	20	5	25	10	1
AMOT	66	0	6	16	35	47	58	35	2	0	63	0	10	84	61	92	132	45	50	58	12	1	30	52	83	29	5	200	63	13	6	56	36	74	1	0	2	9	1	8	3	28	8	47	86	42	122	20	7
AMOTL1	139	15	107	26	7	159	78	89	21	17	88	12	26	192	140	120	284	68	46	88	13	23	50	92	103	74	22	201	239	15	23	79	86	103	12	8	9	34	32	19	12	53	16	63	102	30	145	49	43
AMOTL2	68	0	8	23	17	198	62	83	1	2	106	6	6	140	146	132	185	41	38	88	36	6	66	50	56	43	6	85	168	17	4	63	72	99	2	7	1	12	14	4	16	69	8	54	122	56	236	46	17
AMPD1	18	3	2	7	3	20	14	25	0	0	26	0	1	56	34	27	127	8	6	30	1	2	8	13	47	39	1	84	68	6	1	12	22	32	0	1	0	2	0	0	1	12	1	12	41	5	40	18	1
AMPD2	75	8	21	25	13	183	81	107	18	15	84	2	6	123	168	157	151	78	59	100	19	20	43	53	51	66	9	112	196	7	23	68	107	106	0	9	8	24	10	10	9	65	10	61	93	23	189	71	31
AMPD3	105	18	11	28	62	140	87	119	6	1	106	4	6	158	189	170	263	92	87	123	36	21	61	91	66	79	13	144	224	20	25	94	148	120	2	7	5	13	6	18	22	93	9	89	116	111	177	176	14
AMPH	70	1	5	21	2	88	45	51	2	1	61	1	8	126	114	86	212	39	38	84	8	3	31	65	84	59	5	181	128	12	6	38	60	106	3	5	1	8	3	4	3	43	7	50	66	27	109	61	8
AMT	39	3	4	16	15	55	40	50	5	3	35	1	2	75	64	47	77	30	18	75	7	8	18	39	20	47	3	39	57	4	13	14	50	43	2	3	0	7	6	2	8	36	7	26	52	29	89	25	9
AMTN	12	0	1	2	0	13	14	14	0	0	8	0	1	32	3	6	56	3	8	14	0	3	2	4	16	12	0	48	16	0	2	7	8	6	0	1	0	0	0	2	0	4	0	9	14	3	23	5	0
AMY1A	4	0	0	0	0	3	2	4	0	0	4	0	0	4	3	3	5	0	1	6	0	1	0	3	3	2	0	5	11	0	0	2	0	2	0	0	0	1	0	0	0	1	1	3	5	2	6	1	0
AMY1C	5	0	0	0	0	4	0	3	0	0	1	0	0	3	0	0	29	0	0	4	0	0	1	0	1	1	0	0	3	0	0	0	0	0	0	0	0	0	0	0	0	1	0	2	1	0	0	1	0
AMY2A	15	0	1	0	0	9	4	11	0	0	9	0	1	28	6	8	59	5	1	3	1	1	4	3	13	15	1	23	23	2	2	5	10	6	0	0	0	1	0	1	2	15	0	4	11	1	7	3	0
AMY2B	23	4	4	6	14	20	17	22	2	1	22	1	3	62	25	20	166	25	9	21	1	4	18	12	41	33	2	79	40	0	6	12	14	33	3	1	3	4	5	2	3	10	3	16	25	21	24	24	9
AMZ1	60	17	41	29	5	268	85	146	7	5	123	5	6	188	300	169	142	55	29	132	21	18	43	50	50	75	6	129	202	12	11	51	110	139	27	16	1	6	1	8	22	64	5	69	142	23	232	52	21
AMZ2	49	7	24	10	24	28	28	22	7	11	33	3	7	100	45	38	109	19	7	47	3	9	17	34	34	35	2	125	72	3	8	20	23	24	2	12	5	9	6	6	9	32	7	20	23	21	52	21	11
ANAPC1	87	1	31	16	26	99	57	94	5	9	76	2	8	191	107	82	330	49	32	108	6	14	36	53	125	71	4	271	193	14	10	45	67	102	6	5	3	14	7	11	5	46	10	55	72	23	141	54	36
ANAPC10	29	0	1	5	6	24	9	17	0	1	18	0	1	49	29	20	95	5	6	27	1	4	13	12	34	26	4	89	39	2	5	12	16	24	3	2	1	2	5	2	3	8	2	13	18	9	19	11	8
ANAPC11	36	17	48	10	15	94	28	77	17	6	57	6	24	81	87	64	82	23	20	39	11	13	29	32	27	39	11	69	58	15	13	26	49	60	5	8	13	8	7	10	19	26	5	29	67	42	102	29	14
ANAPC13	28	2	14	4	16	12	18	15	1	2	22	1	2	41	11	11	48	8	12	13	1	6	6	14	24	16	1	41	38	4	3	9	17	11	3	0	1	7	4	3	3	6	4	13	15	9	25	7	6
ANAPC15	36	0	3	5	2	25	17	21	1	2	22	3	4	58	35	19	50	13	14	44	8	3	20	16	29	21	0	55	64	5	1	24	31	26	0	1	1	6	0	4	3	12	2	8	25	5	30	11	0
ANAPC16	29	4	36	17	43	42	8	34	9	8	14	4	20	68	41	29	124	18	21	40	2	9	25	23	35	46	6	68	42	10	9	8	28	54	7	4	4	8	3	7	11	14	12	22	23	24	42	30	9
ANAPC2	47	33	51	20	49	252	75	139	22	39	124	10	11	142	213	133	94	52	46	97	31	21	45	54	41	48	12	68	171	21	28	44	101	96	13	18	8	49	21	14	12	101	19	62	98	45	195	43	44
ANAPC4	51	5	20	16	38	56	35	37	9	10	57	5	9	143	64	55	259	18	21	68	5	8	23	25	74	54	3	209	99	9	15	14	38	64	10	5	4	10	5	9	3	40	11	27	43	38	78	29	28
ANAPC5	73	37	76	12	103	96	60	82	14	26	72	8	8	144	101	109	206	36	47	96	13	30	41	49	108	82	12	201	96	15	23	32	58	99	10	16	13	19	21	10	5	50	24	52	81	81	128	55	46
ANAPC7	35	2	23	5	20	85	40	45	15	12	41	4	9	118	66	73	158	31	21	80	6	10	20	33	58	41	3	99	79	9	18	22	31	58	1	4	3	10	12	5	5	32	12	25	33	30	99	24	25
ANG	2	0	0	2	1	4	2	6	0	0	2	0	0	12	2	3	9	5	1	12	0	0	0	3	7	9	1	10	2	0	1	2	1	4	0	0	0	3	0	0	1	1	1	3	3	5	1	3	0
ANGEL1	66	7	35	11	24	109	43	59	28	24	58	7	4	141	115	70	207	38	38	71	14	24	28	34	64	37	5	127	149	15	34	36	52	63	11	7	9	10	24	8	10	45	17	48	82	27	134	40	54
ANGEL2	49	15	23	11	19	70	41	37	4	7	41	2	8	122	55	49	203	23	11	76	9	8	27	51	57	51	1	133	97	6	3	30	54	65	7	4	4	11	7	8	8	13	10	28	38	22	63	34	21
ANGPT1	33	1	2	5	1	33	24	35	0	0	34	0	0	74	45	46	174	19	16	53	3	4	17	23	54	35	3	147	65	3	4	18	31	37	1	2	1	10	2	5	3	22	4	25	47	17	48	35	3
ANGPT2	42	2	7	12	7	62	36	32	1	4	22	2	2	115	59	67	174	22	16	49	3	9	18	28	55	54	2	146	89	5	8	15	35	47	6	2	0	6	8	3	1	25	6	22	40	13	76	19	20
ANGPT4	48	10	14	11	1	102	45	86	7	4	66	1	2	77	115	96	121	35	19	65	9	8	37	66	57	43	7	99	129	6	5	40	52	73	4	2	2	6	5	4	1	42	9	40	82	24	119	51	7
ANGPTL1	12	0	1	4	5	11	7	15	0	0	19	0	0	27	18	14	72	7	4	24	2	2	4	6	13	7	0	54	23	0	0	7	16	14	2	0	1	1	0	1	0	6	2	11	11	6	25	6	1
ANGPTL2	47	0	6	11	5	99	36	36	0	1	74	0	5	84	95	61	131	29	29	41	11	6	27	40	29	34	0	62	104	7	8	36	60	51	2	3	0	5	2	2	6	27	2	25	68	18	115	33	3
ANGPTL3	15	0	2	3	1	10	12	12	0	0	13	0	0	55	12	11	86	5	7	24	0	1	3	6	37	22	0	62	34	1	0	7	6	20	0	1	0	0	1	0	0	4	1	2	12	4	10	12	2
ANGPTL4	27	9	2	14	1	106	34	42	0	2	51	0	3	67	101	55	47	22	23	56	19	5	25	22	19	40	2	58	99	9	6	11	41	65	1	3	0	6	0	1	5	21	4	12	36	13	101	28	2
ANGPTL5	14	0	3	1	3	7	12	10	0	0	6	0	2	58	21	15	89	6	4	21	0	1	2	10	21	13	0	72	25	1	1	2	7	12	0	0	0	1	0	0	0	9	0	5	20	3	13	6	2
ANGPTL6	15	6	1	9	0	51	25	41	1	0	22	0	3	52	55	41	30	13	6	27	5	2	16	15	16	12	1	19	94	0	6	10	24	44	1	3	0	6	0	1	1	21	0	11	25	10	67	9	1
ANGPTL7	17	0	1	6	1	32	16	27	0	0	19	1	3	49	39	23	36	12	7	15	2	6	8	7	22	21	1	76	27	2	3	21	34	35	0	0	0	1	0	1	1	15	3	14	23	10	42	8	4
ANGPTL8	17	6	0	14	0	44	26	36	0	0	29	0	1	23	36	36	30	11	5	26	5	1	11	10	9	9	0	15	17	5	4	9	24	25	0	2	0	6	0	2	3	9	1	11	28	3	49	18	0
ANHX	46	0	4	13	0	111	56	77	0	0	71	0	4	88	130	65	96	33	16	65	17	3	20	41	29	29	2	93	128	9	7	28	68	41	0	0	0	6	0	2	3	33	4	28	66	11	160	31	6
ANK1	174	27	12	47	2	396	150	298	0	0	240	6	14	304	429	346	339	112	76	253	55	17	75	148	112	158	5	301	384	19	23	135	199	229	4	8	1	20	2	19	21	138	11	118	246	52	508	127	8
ANK2	171	14	13	36	5	187	130	177	3	4	161	2	8	364	224	154	551	121	88	198	22	12	84	120	206	164	13	506	314	23	13	118	124	157	3	6	3	26	3	17	10	108	12	83	176	46	238	117	19
ANK3	206	11	10	39	255	192	139	149	1	2	127	2	16	455	216	194	746	97	74	201	20	8	74	124	221	190	9	591	349	24	10	99	168	188	17	9	2	29	35	15	18	160	20	86	163	173	248	131	26
ANKAR	40	7	11	8	8	32	47	49	0	2	36	0	5	112	50	35	218	22	14	50	4	8	18	30	60	42	2	152	86	7	7	11	45	45	2	1	0	7	2	6	1	27	8	20	42	14	49	24	9
ANKDD1A	58	5	16	15	6	100	51	79	5	5	70	2	3	110	113	94	126	35	27	55	15	6	40	63	52	44	6	99	160	11	7	28	75	71	5	5	1	11	2	3	6	47	7	25	85	25	104	54	13
ANKDD1B	42	0	3	12	23	46	30	31	0	1	36	0	1	61	44	44	80	17	10	28	3	2	17	25	25	22	2	79	33	7	2	15	19	23	0	3	1	4	4	4	3	30	3	25	33	36	58	16	4
ANKEF1	46	1	5	7	17	37	33	30	1	2	19	3	5	80	47	35	201	31	22	36	1	5	15	30	41	37	3	95	80	5	1	29	27	29	1	0	0	4	1	4	2	28	0	17	44	12	51	27	2
ANKFN1	138	9	5	21	85	113	56	104	0	0	81	2	5	203	116	106	269	55	36	92	7	6	45	73	90	73	9	220	205	16	5	50	68	92	3	5	0	15	4	8	10	96	11	46	80	98	128	64	8
ANKFY1	133	16	128	23	84	224	102	156	40	46	127	17	31	281	229	214	363	68	81	171	24	50	43	112	111	106	19	247	274	27	39	87	126	179	20	27	18	66	53	19	15	102	48	90	149	105	284	101	93
ANKH	72	17	27	17	4	118	90	96	14	19	95	5	9	206	170	100	264	43	47	103	14	18	59	56	95	57	9	201	181	13	20	63	79	103	3	6	8	18	4	12	6	72	20	47	82	23	161	60	31
ANKHD1	9	0	1	1	4	13	9	10	0	1	18	1	0	27	11	14	55	6	11	16	0	1	6	3	19	14	0	71	26	0	2	4	15	14	4	1	2	2	1	1	0	5	1	6	9	4	11	11	5
ANKHD1.EIF4EBP3	10	0	3	1	3	14	3	14	0	2	11	0	1	34	10	13	41	5	3	17	0	2	5	9	17	11	0	44	17	1	3	3	8	9	0	0	1	0	1	1	0	6	1	4	10	5	11	7	4
ANKIB1	46	4	55	9	36	59	41	51	19	14	56	1	22	121	66	71	301	38	31	57	7	13	15	38	75	60	8	193	88	10	15	28	50	46	13	9	6	18	16	8	11	40	21	20	47	38	85	35	28
ANKK1	56	2	4	14	32	115	66	67	0	0	68	1	3	78	89	107	84	17	17	55	9	5	18	43	30	33	3	36	128	6	8	44	48	61	4	1	0	4	1	4	5	49	2	42	72	41	104	26	6
ANKLE1	14	0	1	12	0	61	18	52	1	0	36	0	2	57	59	45	32	23	11	50	7	5	16	25	26	29	1	51	42	5	1	11	38	37	1	2	1	4	0	2	6	14	1	21	29	13	51	25	3
ANKLE2	98	17	54	43	42	252	131	136	22	29	172	5	7	296	258	214	274	60	75	206	41	32	97	100	128	139	8	316	260	32	32	56	196	233	7	13	11	53	33	20	35	122	24	101	157	99	282	117	96
ANKMY1	136	25	33	29	185	314	157	187	10	15	182	8	17	292	337	245	172	95	78	189	27	28	97	108	117	141	17	228	326	29	27	100	181	210	21	26	11	51	27	12	11	177	21	124	150	180	364	97	45
ANKMY2	33	7	15	6	16	28	25	30	7	6	27	3	2	61	29	32	138	7	13	34	0	8	18	22	41	27	7	77	57	4	9	18	27	29	2	3	2	6	6	3	5	25	2	11	32	9	35	27	14
ANKRA2	23	0	1	4	16	14	18	25	2	0	11	2	2	40	20	17	82	7	5	17	0	1	7	19	17	18	1	64	32	6	4	5	16	13	2	0	4	1	4	5	2	8	3	6	17	19	17	10	8
ANKRD1	22	0	7	3	0	7	16	18	1	0	23	7	3	54	17	18	57	8	7	19	3	0	5	21	25	12	4	46	36	4	0	16	16	16	0	3	0	7	3	1	3	6	2	9	17	4	32	17	1
ANKRD10	58	22	78	11	68	51	39	39	16	32	35	6	6	94	87	54	106	22	24	57	7	24	23	37	52	33	15	104	105	11	26	30	44	50	14	19	11	35	23	15	5	44	22	44	51	58	50	78	88
ANKRD11	205	59	211	66	156	618	275	298	136	148	307	53	59	358	508	384	339	151	276	291	55	107	132	217	159	168	48	431	483	70	115	167	379	319	111	80	65	170	117	79	62	299	75	215	238	210	580	365	155
ANKRD12	74	31	163	18	89	101	50	72	33	29	49	5	19	155	80	72	290	44	67	126	8	45	63	46	122	77	11	280	157	16	44	29	72	115	20	21	14	43	30	14	17	91	63	50	38	64	95	151	74
ANKRD13A	57	11	49	16	31	65	34	59	16	13	43	5	17	145	82	72	176	30	43	64	8	21	34	38	52	54	10	147	115	11	20	19	62	78	9	12	4	16	17	4	10	34	12	41	65	68	91	112	22
ANKRD13B	55	0	8	20	3	171	57	93	1	1	87	4	7	113	159	136	87	33	20	100	28	7	48	33	25	49	2	72	126	9	7	49	74	83	1	2	2	12	2	7	12	36	4	49	76	11	169	37	4
ANKRD13C	23	3	21	8	19	38	31	34	7	9	34	5	6	74	39	36	129	29	15	43	6	6	14	19	35	53	5	147	96	3	6	9	17	37	2	5	2	14	6	4	8	21	11	23	38	30	56	7	18
ANKRD13D	68	86	86	28	82	243	93	142	54	51	109	15	28	133	218	133	109	39	80	112	34	62	70	77	47	68	18	97	122	33	62	44	143	124	17	40	33	69	26	13	25	108	40	73	105	81	225	122	60
ANKRD16	31	9	4	6	6	74	22	39	2	1	40	1	6	65	64	66	76	18	16	45	6	1	20	23	21	19	0	39	98	3	1	22	46	43	1	1	4	2	1	4	5	29	2	12	43	14	97	26	1
ANKRD17	150	37	159	26	170	106	116	100	62	51	90	19	47	283	144	106	404	77	123	138	16	53	63	95	155	123	22	315	213	34	66	50	117	122	30	41	41	66	52	21	24	115	69	91	88	126	139	108	130
ANKRD18A	27	4	1	5	68	43	29	24	0	0	35	0	3	115	56	43	189	29	21	48	5	2	17	23	42	41	2	104	62	3	4	28	33	39	3	1	0	8	12	4	3	41	8	20	38	56	48	21	6
ANKRD18B	49	1	10	12	43	58	35	46	0	0	31	0	1	142	56	56	199	19	25	49	6	7	21	40	61	38	6	122	126	3	8	12	27	45	1	2	1	7	5	7	3	44	3	20	44	44	54	27	4
ANKRD2	27	0	4	8	0	103	32	51	0	0	51	0	0	61	86	67	54	20	13	36	14	5	23	23	29	26	0	69	88	4	7	31	37	39	1	3	0	4	0	2	2	16	1	20	47	12	69	23	2
ANKRD20A1	12	0	1	3	4	8	4	12	0	0	7	0	1	18	10	11	33	1	6	9	1	2	5	6	4	4	1	27	28	0	0	4	7	13	1	3	1	1	0	0	0	9	0	2	4	5	15	6	0
ANKRD22	20	0	3	5	1	19	9	16	0	0	17	1	3	32	11	18	49	10	12	15	0	0	5	10	15	10	0	38	28	3	1	4	11	12	0	3	2	3	1	0	2	4	2	12	17	3	22	20	1
ANKRD23	6	0	1	3	4	15	7	7	1	0	6	0	0	11	6	3	3	3	0	7	0	0	3	1	4	8	0	9	7	3	0	7	7	15	1	1	0	2	2	0	2	7	0	1	13	5	20	1	0
ANKRD24	54	1	13	30	10	317	118	157	10	6	162	11	8	179	336	201	112	49	27	168	47	18	76	88	61	82	7	164	217	24	14	30	123	158	2	10	4	13	1	11	9	85	5	56	142	43	285	67	6
ANKRD26	55	7	32	7	75	62	50	59	12	13	45	2	5	184	63	54	348	31	35	91	4	7	38	38	108	61	5	298	97	5	8	18	50	73	13	10	6	17	17	6	3	40	23	41	57	64	53	47	17
ANKRD27	112	17	29	27	39	133	75	115	11	22	112	6	16	198	183	125	174	62	48	118	22	24	40	67	88	86	8	199	163	7	15	75	81	113	7	15	6	16	12	12	21	69	15	54	116	54	215	58	36
ANKRD28	96	8	69	16	75	75	61	59	23	45	61	7	20	224	78	79	414	45	56	71	8	23	34	47	128	77	12	276	201	7	12	33	60	91	26	19	15	16	40	7	7	67	50	62	64	63	105	74	85
ANKRD29	24	0	5	17	2	56	41	58	1	0	40	4	1	122	96	65	158	27	15	73	9	6	18	42	52	51	8	131	95	6	3	19	46	69	0	1	2	4	15	7	9	29	6	24	72	6	93	21	3
ANKRD30A	47	4	6	14	0	67	29	28	0	0	36	0	5	88	48	44	166	15	9	51	1	5	23	21	62	48	3	190	64	7	3	17	34	47	0	2	0	4	0	3	0	22	5	17	37	14	58	38	1
ANKRD30B	42	0	6	10	0	42	50	45	0	0	33	0	2	80	53	53	207	24	24	56	3	3	24	19	79	53	2	214	79	9	6	23	37	56	3	1	0	6	0	5	1	30	4	22	52	15	57	35	2
ANKRD30BL	39	0	1	14	0	86	38	55	1	0	55	1	3	72	105	55	97	30	19	43	7	6	16	37	36	35	1	86	108	7	2	22	52	42	0	3	0	5	0	3	6	18	3	25	33	15	85	31	4
ANKRD31	46	0	4	8	7	25	34	46	1	0	26	0	3	133	54	38	279	23	11	40	3	1	12	27	67	48	2	169	88	6	2	9	37	56	1	0	1	6	0	5	4	22	1	18	40	11	62	21	4
ANKRD33	28	0	2	9	1	66	26	48	0	0	41	0	2	100	93	69	62	16	14	52	6	3	21	33	25	28	0	54	52	6	8	34	45	47	1	2	0	1	0	2	2	16	2	27	49	13	104	24	0
ANKRD33B	72	6	1	19	1	185	80	121	2	1	113	0	4	178	181	127	158	34	33	116	14	15	59	43	65	64	3	126	183	12	6	42	109	118	2	4	2	13	1	4	6	39	6	43	115	19	268	86	4
ANKRD34A	23	3	3	7	0	74	31	36	0	2	27	0	2	52	59	34	56	15	18	48	11	7	12	40	28	38	1	36	38	3	3	23	34	42	1	1	1	2	3	6	2	11	2	18	39	10	73	18	3
ANKRD34B	25	0	1	7	2	55	24	33	0	2	40	4	5	66	47	39	55	14	18	25	7	2	24	24	24	23	1	89	70	6	4	25	32	40	0	1	0	3	0	3	6	20	3	16	32	3	59	27	2
ANKRD34C	24	0	0	2	1	17	20	23	0	2	12	0	1	63	32	19	93	11	9	19	4	5	12	27	26	27	1	70	56	5	0	12	25	20	0	0	0	3	0	1	0	6	0	9	28	8	45	11	0
ANKRD35	55	0	3	19	39	95	63	54	1	0	51	1	3	108	99	78	109	42	21	85	16	8	27	64	43	64	2	128	96	12	4	25	55	62	4	3	0	15	0	7	3	38	5	42	70	41	123	45	3
ANKRD36	78	22	55	27	77	107	79	96	21	25	68	5	11	295	131	96	486	41	49	144	7	25	65	54	118	105	17	306	229	13	28	31	92	102	26	19	5	30	40	27	4	88	45	65	108	88	150	82	86
ANKRD36B	37	7	15	7	42	56	34	42	10	18	30	1	0	80	31	39	127	11	37	26	11	9	24	24	40	27	3	142	106	4	12	16	21	37	8	7	5	10	17	8	4	39	20	38	28	46	39	23	25
ANKRD36C	112	5	48	13	54	89	99	75	19	15	82	6	9	321	97	104	541	46	85	122	4	36	43	59	139	103	22	439	206	14	22	64	98	86	18	16	3	23	43	11	12	218	45	127	93	255	106	91	84
ANKRD37	22	2	9	3	16	34	19	30	0	1	33	0	3	49	40	38	35	10	11	41	9	4	11	17	9	16	0	51	70	2	5	13	27	23	2	1	0	8	1	3	3	21	1	11	25	22	42	16	3
ANKRD39	20	0	2	4	11	22	10	21	0	0	26	0	2	25	38	27	37	9	7	15	3	5	9	4	13	18	1	14	31	2	6	4	11	36	0	4	0	4	3	3	1	6	0	11	17	14	27	10	1
ANKRD40	22	7	37	6	16	50	25	48	6	10	43	5	12	71	61	41	63	11	12	46	8	10	22	23	31	38	12	86	71	4	12	16	19	40	2	9	1	6	8	1	14	24	5	21	25	15	62	13	10
ANKRD40CL	18	0	2	7	0	31	24	29	1	0	31	0	2	45	48	24	80	7	9	27	6	2	12	13	26	25	1	104	31	5	2	9	22	35	0	0	0	2	0	1	1	14	2	11	24	8	47	12	1
ANKRD42	38	3	18	14	73	42	36	36	3	3	33	3	1	97	48	43	168	14	25	51	9	5	27	30	52	40	2	119	78	3	10	15	45	45	5	3	3	14	9	3	1	57	11	29	42	47	51	43	11
ANKRD44	109	18	62	26	22	122	73	100	26	15	74	8	9	194	111	107	309	43	58	122	8	31	54	72	130	99	11	229	209	14	40	54	101	103	13	12	9	23	26	16	5	58	26	47	92	32	154	94	30
ANKRD45	21	0	0	3	34	27	18	25	0	0	14	0	2	27	23	20	71	12	14	44	2	1	11	16	19	32	1	82	25	2	3	10	14	37	0	1	1	3	4	0	0	17	3	8	26	22	42	18	2
ANKRD46	38	0	11	8	5	57	39	46	1	0	45	1	2	92	83	85	179	24	22	58	5	5	19	27	41	38	5	117	122	4	6	25	43	63	1	3	0	3	2	4	2	21	2	24	44	18	84	33	4
ANKRD49	23	0	9	1	6	30	22	18	2	0	11	0	5	44	21	21	115	19	9	12	3	3	11	18	29	20	1	66	55	5	5	18	13	24	0	2	4	6	5	0	1	11	5	3	26	9	14	18	3
ANKRD50	68	9	19	9	32	49	41	58	11	11	47	2	7	134	73	54	174	28	31	57	3	10	22	27	43	48	9	134	155	7	4	38	32	46	4	5	8	10	19	11	3	62	13	21	33	24	74	30	30
ANKRD52	80	39	75	34	69	199	94	133	28	24	119	15	16	211	201	203	213	69	52	161	23	29	69	103	81	110	9	193	215	34	26	65	139	131	11	15	19	33	23	13	11	99	28	94	137	64	265	72	47
ANKRD53	42	0	3	10	2	74	38	73	0	0	36	1	2	63	108	66	57	35	25	39	12	2	25	42	27	42	4	94	128	12	8	28	54	58	1	3	0	7	1	5	3	40	3	25	51	17	109	22	8
ANKRD54	40	21	19	10	55	77	50	52	5	8	43	5	10	59	66	67	109	25	20	56	10	5	37	25	25	43	5	151	60	11	8	28	61	57	4	4	5	18	7	5	11	60	6	37	33	50	91	28	7
ANKRD55	38	0	5	4	0	32	38	33	0	0	38	1	1	77	51	45	167	27	19	35	5	6	21	30	39	37	3	96	54	7	3	19	37	30	0	1	1	4	0	7	1	15	1	19	43	9	33	19	1
ANKRD6	93	11	15	16	17	115	57	73	3	7	63	1	8	144	111	113	219	37	36	67	9	9	29	50	68	46	2	198	157	16	3	44	74	59	2	9	0	9	7	6	7	56	6	36	96	25	122	33	8
ANKRD60	27	0	2	3	0	33	22	14	0	0	16	1	0	35	47	43	41	14	6	22	6	1	11	26	12	10	1	19	37	2	2	11	24	28	0	2	0	5	0	1	2	10	2	14	38	4	80	12	1
ANKRD61	15	3	0	2	3	4	11	9	0	1	19	1	0	17	30	17	19	8	3	13	3	1	3	4	14	12	1	26	20	2	0	2	8	19	0	1	0	3	0	2	0	7	2	6	18	2	21	3	2
ANKRD62	35	0	0	11	0	49	30	35	0	0	35	0	1	74	42	30	191	18	10	60	2	5	17	26	52	48	0	151	73	1	0	8	27	41	1	2	0	2	0	2	1	20	3	11	53	9	71	30	1
ANKRD63	12	13	1	4	0	86	25	33	0	0	20	0	2	47	75	46	12	10	7	33	3	3	9	16	13	15	0	23	91	1	1	9	37	37	0	2	2	0	0	0	3	13	1	13	17	8	72	13	1
ANKRD65	27	3	5	8	41	79	42	30	1	1	40	0	3	43	76	52	27	13	11	31	9	3	19	19	7	24	1	30	69	14	2	19	45	46	0	1	2	5	2	2	2	31	1	24	41	21	101	22	2
ANKRD66	27	0	1	5	15	42	23	23	0	0	28	0	0	46	30	30	87	13	17	25	3	3	19	8	32	25	0	100	41	1	3	18	19	23	0	0	0	5	0	2	4	12	2	7	21	21	25	9	2
ANKRD7	15	0	1	4	0	32	9	25	1	0	24	0	1	35	32	22	58	10	12	26	1	0	4	7	16	15	0	54	35	0	1	7	10	15	0	0	0	1	0	3	0	10	2	7	19	4	22	9	2
ANKRD9	58	28	21	17	11	151	78	108	3	12	85	3	18	145	177	135	71	40	35	90	24	17	31	32	43	57	10	72	184	11	13	31	90	116	4	4	10	12	9	11	11	47	2	41	87	34	218	61	15
ANKS1A	129	24	159	28	110	178	106	118	40	62	117	18	26	204	221	166	215	64	57	110	34	29	75	84	76	96	23	192	272	30	33	82	100	145	29	26	17	51	38	29	30	169	36	93	125	104	222	83	73
ANKS1B	115	10	10	22	5	147	96	142	0	2	95	0	5	270	186	154	435	46	90	108	13	9	53	73	97	117	7	311	244	23	7	65	126	103	2	4	0	11	0	7	8	59	4	59	130	30	176	84	4
ANKS3	67	2	11	25	19	233	78	107	7	6	122	8	13	141	186	155	217	43	34	119	29	18	41	48	61	70	15	135	173	14	16	49	81	126	2	12	4	14	10	5	6	66	12	51	141	48	232	36	17
ANKS4B	23	0	4	6	1	59	22	30	0	1	31	1	0	77	49	37	82	15	13	53	7	2	20	23	33	42	1	68	36	5	1	9	21	56	0	1	0	4	0	2	1	9	0	11	44	13	56	19	0
ANKS6	102	8	12	18	21	161	79	134	1	3	107	6	13	188	184	162	237	30	42	96	28	8	51	56	68	78	12	174	157	16	14	62	102	87	1	4	4	20	6	7	13	76	9	62	108	42	203	62	20
ANKUB1	37	3	4	5	84	39	29	26	0	0	27	1	3	104	33	35	130	19	21	35	3	4	20	26	53	33	4	99	47	8	2	28	26	32	2	2	3	4	8	1	1	50	7	17	36	52	39	35	3
ANKZF1	37	10	30	11	65	76	59	66	13	11	41	4	10	131	75	74	149	34	32	71	11	14	26	44	62	51	7	139	102	8	15	44	60	80	12	11	7	25	15	5	7	61	20	43	53	73	66	34	17
ANLN	39	4	19	13	2	47	35	25	1	1	45	0	1	128	57	53	175	29	33	38	4	3	23	34	71	47	1	169	83	2	4	16	26	49	3	4	2	6	9	4	0	25	6	17	47	17	50	19	17
ANO1	88	1	3	27	0	206	89	122	1	0	124	2	8	167	224	153	158	37	31	121	33	7	37	75	57	70	1	145	170	4	9	42	109	107	0	4	1	8	0	3	4	50	6	55	129	22	206	49	5
ANO10	99	3	25	20	14	93	60	84	8	4	64	0	8	132	109	88	163	45	40	79	8	15	31	56	81	67	11	185	142	8	10	53	49	72	5	7	2	9	4	7	4	45	10	34	83	19	109	44	15
ANO2	154	3	7	32	1	148	103	141	0	1	95	5	6	213	176	163	275	90	54	119	18	8	45	91	90	93	6	301	272	17	3	102	96	100	1	7	0	11	1	5	10	78	10	61	150	31	191	75	6
ANO3	67	0	8	16	2	52	43	57	0	0	61	1	2	183	77	38	272	35	28	65	5	4	29	35	78	67	3	208	114	3	4	35	38	52	1	6	1	2	0	5	4	33	7	27	50	13	72	41	2
ANO4	79	2	5	10	1	84	63	56	2	0	69	2	4	137	83	73	229	50	37	88	7	4	21	52	76	60	4	178	125	12	5	39	46	62	1	1	1	5	3	4	6	36	3	34	58	16	86	29	2
ANO5	60	3	7	21	0	71	39	45	0	0	45	1	7	100	71	59	173	26	36	76	4	4	35	30	80	56	4	184	146	1	6	32	38	61	1	3	4	13	7	5	5	32	4	27	59	9	62	28	4
ANO6	82	5	37	14	31	74	63	74	14	8	44	2	11	174	85	72	288	19	35	92	5	19	25	41	77	61	6	173	154	16	18	36	56	69	4	6	7	9	5	7	5	75	15	30	73	28	95	48	31
ANO7	86	8	16	40	2	337	118	182	2	1	171	3	4	191	345	275	166	55	50	150	27	19	56	74	76	86	8	150	231	6	11	59	138	161	3	10	1	8	1	9	15	64	3	68	197	36	317	73	12
ANO8	69	16	41	28	20	304	100	133	20	47	120	20	7	139	243	157	79	47	39	132	30	29	56	68	50	66	7	88	193	15	11	33	132	143	21	9	13	24	15	13	17	63	19	52	125	54	335	57	37
ANO9	76	6	9	34	19	410	114	159	3	0	148	2	9	180	315	227	81	54	44	163	38	12	59	67	53	67	11	120	256	22	19	44	174	151	3	7	3	22	8	10	13	68	11	78	132	47	352	77	10
ANOS1	44	19	41	12	34	53	56	21	7	14	43	3	8	55	39	62	123	38	16	44	5	7	20	37	53	27	9	167	34	2	6	50	28	49	11	4	5	21	14	8	3	24	14	21	45	18	76	15	17
ANP32A	69	5	86	14	34	93	49	88	28	19	63	10	23	136	94	86	278	45	40	75	14	25	44	53	51	51	11	164	160	16	26	47	72	74	13	15	18	23	25	8	17	42	25	56	71	37	123	200	41
ANP32B	89	17	193	14	42	32	20	39	80	44	30	16	58	72	43	45	120	49	29	49	14	50	44	40	28	20	14	85	73	18	49	33	35	38	52	27	46	41	36	27	28	45	39	60	34	42	64	37	66
ANP32D	12	0	2	3	0	28	11	9	0	0	14	0	1	35	19	11	18	6	5	15	1	2	8	16	15	16	1	22	32	2	2	6	10	13	0	0	0	1	0	3	0	7	1	6	7	3	27	11	0
ANP32E	15	2	39	4	30	28	28	36	12	7	30	6	11	59	42	29	121	17	16	48	1	9	19	15	37	21	5	100	58	7	13	13	39	34	6	11	8	10	11	9	7	9	4	18	19	21	39	21	19
ANPEP	89	54	150	24	69	212	78	132	103	167	102	56	15	170	228	157	181	55	109	118	33	74	56	75	62	73	24	126	182	36	32	72	160	114	40	29	25	86	61	54	44	104	133	85	142	106	270	336	323
ANTKMT	22	28	23	10	13	116	48	47	18	18	51	7	25	50	109	45	24	11	10	30	6	7	19	13	13	16	6	3	89	11	12	14	50	52	5	9	11	14	5	6	10	41	8	34	35	32	110	18	13
ANTXR1	95	2	8	21	16	96	70	77	0	0	69	1	3	169	96	95	288	51	32	89	8	5	43	58	78	65	4	183	172	6	5	48	73	90	4	3	0	4	3	5	7	42	7	42	66	31	134	47	7
ANTXR2	103	19	12	25	24	124	83	90	5	4	94	1	7	192	126	96	298	47	93	111	14	18	46	73	99	67	2	239	271	18	14	46	81	94	0	11	5	19	1	12	7	50	12	61	97	36	127	107	13
ANTXRL	103	4	5	15	2	108	58	102	0	0	85	0	7	125	114	102	119	42	44	93	22	2	30	88	72	63	3	163	190	5	8	60	57	94	0	3	0	5	0	2	13	41	7	32	87	21	247	86	3
ANXA1	102	14	349	22	206	27	38	33	96	90	18	22	70	179	25	23	407	45	78	40	1	65	37	45	57	33	56	98	66	14	31	83	33	25	31	35	28	66	124	26	42	241	93	114	39	323	35	79	225
ANXA10	15	2	0	3	0	13	3	17	0	0	7	0	0	51	12	11	68	6	3	26	0	1	6	8	30	17	3	64	32	2	1	8	12	12	1	0	0	1	1	2	1	5	2	16	12	2	23	5	1
ANXA11	208	53	268	41	186	188	113	105	100	135	116	42	105	211	197	150	275	104	149	119	19	76	91	105	88	70	55	198	210	56	50	124	114	103	42	38	33	83	52	67	37	228	74	100	105	215	231	128	166
ANXA13	36	0	3	10	0	40	28	36	0	0	40	0	5	93	63	41	150	7	5	40	2	1	14	23	41	45	0	106	57	6	2	21	42	42	0	1	1	1	0	4	2	17	3	17	49	18	61	28	2
ANXA2	271	57	927	31	548	94	94	98	234	118	101	91	308	279	129	135	792	148	103	122	16	198	117	143	66	96	78	244	184	57	111	168	92	93	97	89	69	104	276	94	165	266	167	162	110	379	152	82	448
ANXA2R	14	4	2	1	4	6	7	18	2	0	14	0	2	30	12	13	49	8	8	21	0	1	8	14	14	11	2	45	41	0	3	7	12	18	0	2	0	0	1	1	1	14	0	3	7	8	24	9	2
ANXA3	47	0	4	10	6	66	37	40	0	0	47	2	10	132	65	68	208	34	41	63	7	5	20	45	56	45	6	167	132	6	7	49	50	68	3	1	1	12	7	4	3	43	11	41	43	30	76	58	6
ANXA4	72	10	67	30	105	86	60	81	22	22	60	8	35	205	109	87	337	39	38	89	13	31	42	65	95	92	6	210	150	21	22	49	73	86	17	5	9	34	16	16	7	79	35	55	95	96	133	44	57
ANXA5	76	44	582	13	97	37	38	30	136	84	57	32	107	80	45	43	269	39	44	39	4	92	45	53	53	24	49	84	56	20	71	51	51	33	49	33	37	65	81	48	116	66	64	98	48	61	50	51	205
ANXA6	100	20	52	26	20	114	68	123	11	4	91	4	20	185	151	138	229	96	49	98	13	35	31	75	66	71	4	205	219	22	44	61	94	118	1	24	17	21	6	14	14	54	14	50	110	31	177	71	21
ANXA7	34	2	58	14	50	30	32	41	17	14	38	4	24	73	52	46	123	10	20	54	8	15	38	26	41	25	3	79	57	9	5	21	35	40	3	4	5	19	17	10	16	24	14	30	34	37	38	30	23
ANXA8	46	9	4	14	2	70	32	68	0	0	40	2	1	48	92	87	68	39	21	51	8	1	17	33	18	36	2	66	98	6	5	44	49	71	0	1	0	4	0	1	8	27	4	34	68	16	125	44	4
ANXA8L1	79	7	4	17	0	117	40	52	0	0	48	0	7	94	86	75	113	28	28	80	18	5	22	47	49	67	1	118	166	6	5	33	69	73	2	4	0	7	1	1	6	58	6	26	63	27	150	48	2
ANXA9	19	0	2	4	2	32	27	32	3	1	34	0	2	112	67	31	71	41	19	39	7	5	12	23	23	34	2	91	42	11	6	14	48	48	2	1	0	6	0	1	1	22	3	15	32	12	65	14	3
AOAH	62	18	13	11	1	62	49	62	9	1	55	1	5	97	72	78	185	34	36	55	8	4	34	43	52	46	2	134	91	9	22	37	43	45	4	9	2	28	10	4	3	36	6	34	63	16	78	62	6
AOC1	67	0	8	16	1	105	57	79	0	1	76	1	4	103	133	98	121	37	30	80	14	6	35	45	38	45	2	100	115	7	7	50	64	75	2	1	0	5	0	5	4	57	3	39	75	24	120	38	3
AOC2	26	0	5	3	5	55	23	36	1	1	32	0	2	67	42	26	35	21	19	24	10	4	6	22	15	17	5	37	62	3	4	21	27	27	2	0	2	3	0	0	3	17	2	12	36	6	56	9	7
AOC3	44	15	69	9	14	106	35	68	60	26	53	14	5	88	106	71	107	33	18	64	14	8	21	37	38	44	14	90	88	13	14	50	43	47	20	6	9	12	23	7	14	55	38	33	54	12	103	28	21
AOPEP	113	6	12	16	52	130	79	120	2	4	92	6	8	219	154	125	244	70	49	111	14	16	63	60	101	97	12	240	223	11	10	69	82	104	3	10	5	14	17	7	14	96	17	53	102	69	190	53	20
AOX1	73	0	5	18	0	97	74	67	0	0	82	0	4	169	103	74	304	49	45	99	6	4	39	58	64	55	1	237	148	10	3	40	80	68	2	1	1	9	0	4	7	47	4	33	89	15	88	37	6
AP1AR	33	3	22	3	14	39	33	28	5	10	20	2	11	56	54	36	119	20	18	26	4	12	16	19	44	35	3	79	73	9	6	17	27	34	8	3	3	8	4	5	3	10	7	23	26	17	54	19	13
AP1B1	136	60	160	38	84	250	101	135	89	70	118	33	126	204	233	182	214	66	61	127	29	61	59	114	69	78	20	177	193	28	91	89	141	130	37	29	40	65	50	42	37	91	46	88	143	73	263	74	130
AP1G1	61	26	75	17	115	107	62	90	37	25	75	9	18	215	102	99	309	49	58	100	6	32	51	47	116	112	9	287	133	23	26	26	87	96	16	14	9	26	21	17	9	71	23	40	93	84	106	91	51
AP1G2	42	13	13	9	37	40	16	26	12	16	24	4	4	71	48	33	51	29	20	35	9	15	18	26	31	23	3	31	31	11	18	11	47	51	6	6	14	18	14	3	4	24	13	21	24	35	62	40	21
AP1M1	95	19	61	36	18	293	94	183	17	25	141	12	30	278	291	206	205	64	68	199	34	31	93	99	119	173	10	294	242	18	25	69	127	225	10	16	19	38	15	6	12	67	13	69	168	56	244	93	41
AP1M2	36	1	6	9	41	59	18	48	0	1	42	2	6	80	75	67	40	31	15	55	7	5	22	18	33	33	2	93	97	5	3	31	47	54	2	4	0	9	5	1	2	17	3	25	52	34	84	34	6
AP1S1	29	3	18	8	11	60	28	38	4	8	29	4	10	31	45	42	72	13	8	30	6	3	19	30	12	23	7	58	52	6	4	23	22	36	4	3	2	6	3	6	2	21	5	21	23	18	79	12	11
AP1S2	32	0	31	9	11	24	13	12	13	6	20	1	13	36	15	45	73	7	2	18	3	14	24	33	37	11	4	82	25	3	8	21	15	30	2	4	2	4	6	3	3	3	11	15	28	13	52	11	18
AP1S3	35	2	8	19	10	68	28	44	0	0	32	2	4	84	59	49	82	24	22	59	5	5	20	25	33	38	1	106	81	7	4	20	46	60	0	3	3	8	0	4	1	29	6	18	34	8	61	33	9
AP2A1	97	26	135	35	59	329	119	163	51	54	143	16	46	224	279	167	222	88	81	198	43	63	89	104	88	108	13	271	248	25	63	86	189	183	22	33	26	53	39	23	35	70	20	90	142	75	304	89	89
AP2A2	137	17	109	48	56	337	126	175	30	58	167	22	47	237	372	270	234	83	80	180	30	56	76	116	87	105	18	285	341	40	72	93	169	204	25	33	23	66	40	33	29	97	37	115	175	112	354	87	88
AP2B1	83	15	133	13	64	89	72	73	33	13	68	10	26	221	102	96	276	53	58	94	11	32	54	61	90	74	12	202	139	16	29	39	67	74	12	16	17	35	40	16	22	63	27	67	72	65	86	78	66
AP2M1	110	25	246	18	62	92	51	79	71	50	51	25	102	112	94	97	247	54	48	91	10	69	47	71	52	45	34	136	120	26	44	55	63	59	34	27	27	53	42	30	34	85	40	65	62	57	109	39	113
AP2S1	41	14	73	9	14	57	28	82	28	17	45	22	54	63	63	70	72	19	17	46	14	23	23	43	14	23	7	45	66	19	23	18	37	36	7	6	24	17	10	19	25	20	9	39	52	25	90	21	28
AP3B1	65	13	73	7	55	50	38	44	28	21	43	4	22	129	46	51	270	25	38	71	6	32	33	23	100	43	6	190	125	6	23	28	38	70	22	21	14	30	28	9	8	34	22	22	42	24	68	44	50
AP3B2	133	7	6	31	4	215	109	143	0	0	116	2	6	226	225	199	311	96	56	149	31	20	66	105	103	106	9	242	193	19	7	100	139	171	4	8	2	16	0	11	17	76	5	68	146	41	254	75	9
AP3D1	196	83	277	67	186	565	159	254	135	167	272	79	108	280	453	305	243	134	167	198	57	125	97	114	85	99	68	144	433	58	92	117	270	206	75	74	61	141	101	53	57	213	60	209	200	156	398	166	207
AP3M1	38	0	33	7	33	37	27	30	6	4	29	2	12	102	44	26	147	10	5	40	5	17	13	25	32	34	3	119	58	7	14	19	29	29	1	5	5	2	3	3	6	20	7	23	30	17	39	17	16
AP3M2	63	10	8	13	20	90	51	66	3	3	57	1	12	75	86	64	121	41	27	56	4	11	33	46	46	45	1	164	120	8	12	29	75	50	3	4	6	9	5	8	5	37	11	29	54	33	103	31	7
AP3S1	24	2	30	3	6	55	33	31	12	4	26	2	7	82	29	47	117	7	18	29	5	7	16	23	23	31	6	77	106	3	5	17	26	31	2	4	2	6	7	12	7	12	0	18	26	13	37	17	4
AP3S2	38	10	12	10	14	69	35	66	3	7	50	1	2	114	92	51	170	30	22	73	9	6	25	19	41	59	2	93	99	6	4	16	53	72	2	7	4	10	5	5	4	30	7	22	51	22	72	25	14
AP4B1	44	2	14	6	10	40	27	48	4	2	33	2	7	84	41	39	116	17	22	39	2	8	16	22	47	41	2	81	67	1	6	18	26	28	0	9	3	7	6	4	9	24	4	20	36	9	56	38	12
AP4E1	43	2	16	10	14	58	40	41	10	7	41	3	11	175	53	40	263	32	20	76	5	9	29	29	67	46	5	156	125	9	6	17	41	56	6	10	5	7	6	8	3	29	12	12	55	14	59	38	22
AP4M1	29	4	12	13	8	97	37	53	2	3	40	1	4	67	68	44	101	23	15	53	20	7	35	35	39	35	3	106	35	12	5	20	36	57	4	2	2	3	4	1	1	24	4	33	49	26	85	24	7
AP4S1	31	2	14	18	9	70	33	75	2	2	55	2	11	135	71	66	153	27	31	84	10	12	35	38	54	64	2	124	113	10	11	25	42	87	2	4	2	7	4	11	5	28	12	47	76	25	96	45	20
AP5B1	43	109	110	15	22	144	50	89	64	53	72	25	43	89	147	83	104	39	127	71	18	44	56	30	22	57	35	96	167	23	30	37	139	62	21	20	37	53	17	20	20	90	23	77	45	30	142	152	62
AP5M1	43	10	26	8	26	46	39	49	10	11	39	3	8	163	40	47	337	33	27	58	7	17	29	34	96	61	11	211	109	5	7	22	54	49	4	5	2	9	8	4	8	26	5	22	39	25	57	33	29
AP5S1	39	10	5	14	9	56	42	60	2	3	25	3	9	78	74	64	71	17	19	65	16	5	18	22	40	33	3	96	45	6	4	15	30	48	1	1	3	4	6	8	5	19	3	18	35	13	78	25	11
AP5Z1	89	55	53	27	25	371	128	173	35	37	190	18	26	217	342	233	163	57	83	152	38	56	86	84	61	81	16	178	213	25	45	46	186	168	23	33	20	50	23	16	31	88	12	132	135	56	377	112	65
APAF1	80	14	30	6	19	67	38	40	13	8	48	7	11	138	71	74	237	32	25	76	3	23	34	42	73	75	6	180	159	10	10	24	36	78	2	8	5	13	9	5	2	31	7	30	46	31	87	50	16
APBA1	128	5	9	23	5	190	106	146	1	4	107	5	14	231	254	177	273	71	49	147	25	16	62	82	99	89	14	207	277	15	13	84	105	125	3	4	2	11	8	8	15	66	12	73	127	49	240	90	13
APBA2	101	13	9	34	4	286	82	181	0	0	146	0	8	207	263	217	293	77	48	148	33	7	60	91	47	93	5	123	250	21	18	94	126	127	2	7	1	6	0	12	11	65	3	67	144	35	247	75	2
APBA3	29	1	13	13	6	181	40	75	0	2	72	3	6	85	138	121	54	28	23	88	20	12	38	40	28	43	3	54	111	7	9	23	79	74	5	5	6	10	8	4	10	35	3	32	51	25	176	33	8
APBB1	87	8	5	30	31	166	86	128	0	1	78	3	9	144	165	165	174	58	31	90	30	6	35	48	43	52	12	94	143	9	12	58	96	98	0	3	4	19	2	7	11	70	1	49	95	42	189	50	6
APBB1IP	39	18	85	9	2	71	32	52	32	29	44	7	21	115	70	46	107	31	87	54	4	35	30	34	47	40	11	95	79	13	43	30	86	55	5	11	21	25	20	14	18	38	15	39	27	14	77	65	43
APBB2	105	11	30	21	29	162	70	120	1	14	107	7	15	219	163	134	347	61	55	126	12	8	39	84	108	102	14	242	260	13	6	66	112	116	3	9	6	17	10	9	7	60	13	60	94	41	193	66	26
APBB3	80	10	23	15	22	86	49	78	8	18	64	4	10	105	86	79	177	41	46	70	8	13	19	43	42	41	8	100	110	8	13	52	48	68	9	7	7	19	7	4	7	48	10	40	82	27	126	53	25
APC	75	4	101	16	43	107	53	90	21	20	85	9	22	216	99	80	320	40	52	89	10	32	41	62	112	85	14	363	148	5	23	49	99	91	23	12	8	28	22	9	11	50	27	47	83	45	120	59	53
APC2	103	23	16	41	5	688	188	314	6	9	240	5	10	320	572	320	144	80	65	267	65	36	102	95	67	127	18	142	479	24	14	55	322	298	3	10	4	25	4	16	16	86	1	120	222	52	591	99	14
APCDD1	66	7	5	15	24	107	45	69	0	0	75	0	5	142	105	106	134	37	22	56	11	6	37	40	40	46	3	115	101	9	6	48	47	73	2	2	1	7	0	4	5	43	4	25	66	42	103	35	2
APCDD1L	46	0	8	16	5	150	43	99	0	1	79	0	4	98	138	120	150	48	19	68	21	9	29	48	34	56	5	118	146	10	6	51	86	72	1	1	0	7	0	7	1	42	2	31	66	12	162	42	3
APCS	12	0	0	4	0	10	7	12	0	0	6	0	0	18	5	10	12	3	4	5	2	0	3	8	9	7	0	22	4	1	0	4	12	7	0	0	0	1	0	0	0	3	0	3	9	1	6	7	1
APEH	66	32	63	13	50	121	65	101	20	20	91	8	30	130	112	101	168	44	37	97	22	25	35	76	40	64	11	100	103	15	36	49	76	77	15	12	20	34	18	7	13	61	16	61	78	34	147	50	44
APELA	9	0	1	6	1	21	14	17	0	0	23	1	1	49	28	20	94	6	10	20	1	0	9	8	25	20	1	92	32	2	0	9	17	11	0	0	0	2	0	2	0	7	0	6	28	3	24	7	2
APEX1	37	4	80	2	21	19	12	26	18	19	15	7	18	54	29	21	72	18	11	23	0	19	13	13	29	17	8	31	36	7	18	7	29	14	9	11	11	6	20	16	12	19	10	11	17	16	38	9	33
APEX2	37	8	29	14	9	22	35	20	13	12	29	1	12	39	22	63	56	26	21	19	8	17	18	24	37	16	7	58	46	7	8	20	15	51	3	6	4	10	3	7	2	8	5	36	30	24	87	16	26
APH1A	23	22	61	8	12	40	24	30	17	11	30	6	20	58	38	30	74	21	12	32	7	16	19	29	30	29	3	59	38	9	8	18	20	24	4	6	6	10	4	3	9	18	5	27	26	17	64	24	27
APH1B	31	8	13	10	9	50	30	54	6	8	42	1	4	119	70	42	161	22	16	50	14	9	25	34	70	33	2	108	82	6	7	17	49	51	0	5	1	5	8	3	2	18	14	24	58	23	66	29	10
API5	39	11	34	3	35	35	24	32	13	8	40	2	14	84	38	45	156	28	15	41	4	14	10	26	56	38	7	108	83	6	7	23	41	31	3	10	3	9	15	11	13	18	8	25	34	17	41	20	34
APIP	42	4	36	9	14	52	28	23	11	7	32	2	9	86	39	30	210	23	16	51	4	10	16	30	52	50	5	102	59	4	4	15	28	38	2	3	1	5	2	4	9	9	10	14	34	16	45	22	18
APLF	45	2	3	17	1	65	43	46	6	2	48	1	1	120	56	50	178	28	20	44	0	9	28	33	68	39	5	159	113	2	4	22	34	47	2	2	1	7	1	4	4	10	6	24	42	11	75	37	6
APLN	25	0	3	4	0	45	35	26	0	0	47	0	2	47	45	50	42	16	14	24	5	1	25	26	26	13	2	79	29	4	1	24	16	53	0	2	1	4	0	4	0	10	6	22	37	15	110	7	0
APLNR	42	12	2	14	1	88	35	52	0	0	48	1	4	92	82	81	80	21	17	54	12	1	19	40	33	26	0	91	98	8	6	45	37	61	0	2	0	2	1	3	2	37	1	32	44	13	84	25	1
APLP1	62	4	3	14	0	150	54	123	0	0	101	0	7	129	173	140	145	33	31	104	31	10	48	62	51	57	7	131	186	10	11	36	91	130	2	3	0	6	1	4	10	24	4	51	90	16	203	46	7
APLP2	101	102	872	32	268	120	83	97	156	137	96	46	30	243	141	123	300	45	164	129	20	116	70	82	63	84	46	226	167	47	95	92	198	127	46	40	42	124	134	52	30	176	93	106	65	110	152	144	288
APMAP	39	7	81	5	25	39	42	30	15	15	34	2	9	81	65	47	109	32	31	40	8	13	21	32	30	24	9	97	85	4	11	24	27	37	7	13	13	7	15	3	8	40	15	33	46	18	82	61	25
APOA1	19	2	1	4	0	46	22	28	0	0	26	4	1	35	42	48	22	12	5	18	2	2	8	24	8	13	0	27	58	2	0	10	25	35	2	2	0	2	0	3	0	15	1	8	16	4	57	8	0
APOA2	18	2	1	7	1	20	7	8	0	5	15	3	0	37	9	18	54	3	8	19	5	3	2	18	12	21	1	18	16	1	2	7	14	19	0	1	0	4	0	1	6	11	1	4	13	7	33	43	4
APOA4	14	5	2	3	0	59	18	29	0	0	34	0	3	30	78	54	23	10	6	22	6	4	15	20	10	9	1	41	33	2	4	18	30	26	0	0	1	4	0	0	1	11	1	15	43	3	33	10	6
APOA5	30	4	3	9	0	49	28	51	0	0	41	0	2	52	63	49	76	12	4	43	7	0	8	26	23	24	3	70	53	5	1	25	41	25	2	1	0	2	0	2	4	7	3	19	24	4	82	13	0
APOB	128	4	10	20	2	119	89	118	1	1	93	2	4	227	161	133	440	52	45	126	9	2	34	84	120	92	7	328	218	13	4	57	89	97	2	4	0	15	0	2	9	72	11	58	127	25	176	58	2
APOBEC1	6	1	0	2	0	16	4	13	0	0	3	0	0	27	9	9	37	6	0	6	2	0	4	2	12	4	1	28	13	1	1	4	8	6	0	1	0	2	0	0	0	3	4	5	10	3	17	3	0
APOBEC2	12	0	2	2	2	16	9	7	0	2	12	0	3	19	25	29	49	14	7	12	2	1	1	7	5	5	0	22	32	3	2	13	16	9	0	1	0	2	0	1	3	8	1	2	13	1	17	2	1
APOBEC3A	35	24	2	7	0	52	28	29	7	0	29	2	0	61	38	56	56	18	41	38	11	8	21	16	15	24	2	33	54	3	10	19	44	21	0	3	0	27	0	2	3	16	1	31	30	7	58	179	3
APOBEC3B	26	3	0	4	0	39	14	9	0	0	34	1	2	74	51	47	48	12	12	37	3	4	8	7	0	19	1	37	37	5	6	14	30	14	0	2	0	3	1	1	2	17	3	15	13	8	31	12	4
APOBEC3C	32	12	32	6	5	35	15	28	11	10	17	3	7	48	50	25	56	15	8	42	6	13	30	24	28	16	6	69	48	4	17	12	27	34	6	7	10	17	7	8	8	14	3	18	28	19	52	27	17
APOBEC3D	25	1	2	17	12	80	34	34	0	1	41	1	2	98	67	35	51	24	13	53	5	8	17	37	28	37	3	73	87	10	3	28	36	51	0	4	6	13	1	4	4	22	2	28	47	11	86	26	1
APOBEC3F	34	4	7	8	6	68	25	47	1	3	48	1	4	67	68	64	47	15	14	76	11	5	23	30	24	50	1	124	87	10	4	15	52	62	4	1	1	15	1	1	7	41	5	27	42	28	107	30	1
APOBEC3G	42	1	17	18	8	121	48	70	5	6	62	3	7	104	112	98	84	28	36	110	17	8	20	40	49	53	2	117	101	8	23	37	74	90	5	8	9	24	4	7	7	19	2	28	64	21	136	57	13
APOBEC3H	18	6	0	3	0	29	11	19	0	0	21	0	1	31	41	25	40	8	14	24	2	1	7	18	10	13	0	30	45	5	8	9	24	26	0	1	1	0	0	4	3	9	1	5	23	5	47	13	3
APOBEC4	12	0	2	3	55	12	5	10	0	0	4	0	2	29	22	13	55	7	8	16	0	0	10	6	21	19	4	63	32	3	1	8	7	16	1	1	0	1	0	2	2	14	3	7	16	28	14	10	4
APOBR	54	47	243	17	19	182	40	81	88	129	79	11	24	104	173	110	65	28	323	67	11	60	48	76	33	51	16	109	73	20	71	41	147	87	49	27	26	59	30	19	9	69	26	76	63	17	163	273	67
APOC1	21	15	260	4	8	14	16	14	117	46	12	26	97	20	30	13	56	10	6	14	3	28	21	25	6	19	25	18	26	10	87	15	12	15	36	14	29	43	46	28	5	24	56	17	8	14	19	10	102
APOC2	0	0	1	2	0	9	2	8	1	0	6	0	0	7	9	8	7	6	4	10	2	2	2	2	5	6	0	4	6	0	0	1	4	13	0	1	0	2	1	0	0	0	0	3	8	0	17	4	1
APOC3	17	3	1	8	0	41	17	28	0	0	21	0	0	36	41	23	19	15	6	26	6	1	8	24	9	18	0	20	48	3	1	17	16	15	0	4	0	2	0	1	1	10	0	10	22	4	50	12	0
APOC4	1	0	0	0	0	3	0	1	0	0	2	0	0	3	1	0	0	0	1	4	2	0	0	0	3	1	0	1	0	1	0	0	1	2	0	0	0	0	0	0	0	0	0	1	1	0	4	0	0
APOC4.APOC2	5	0	0	0	0	3	7	1	0	1	4	0	0	5	4	1	9	2	2	1	0	0	1	6	3	0	0	0	8	0	1	0	4	1	0	0	0	0	0	0	0	2	0	2	3	1	5	2	0
APOD	30	0	2	6	40	59	25	27	0	0	32	1	0	56	42	44	63	29	9	34	5	3	14	23	28	22	1	51	74	3	0	27	20	36	0	1	0	9	0	2	5	19	2	11	30	26	55	20	1
APOE	119	127	1487	8	121	93	120	70	676	530	51	131	360	194	241	320	137	57	73	80	16	258	120	136	19	39	24	76	87	220	1610	62	124	70	315	239	94	755	239	225	94	198	454	276	46	80	105	33	821
APOF	20	0	0	5	0	27	15	12	0	0	15	0	1	33	31	10	37	8	7	19	2	1	9	4	10	13	0	37	20	0	2	8	19	19	0	0	0	3	0	1	2	5	1	8	17	3	15	8	0
APOH	7	0	3	5	0	12	13	16	0	0	16	0	1	43	17	24	58	9	10	28	0	1	12	9	17	10	1	40	29	0	1	4	17	34	0	0	0	0	0	5	0	7	1	3	19	3	25	12	3
APOL1	42	6	65	16	58	43	66	41	17	19	23	2	10	81	78	57	78	22	35	58	9	17	17	45	36	41	8	66	86	4	18	41	44	47	8	15	13	30	7	10	4	50	53	45	39	38	78	57	45
APOL2	50	6	29	16	38	63	38	53	22	33	27	7	18	86	65	63	116	31	63	58	11	32	22	32	32	47	7	91	90	7	44	60	55	39	11	27	1	34	19	15	12	58	26	26	46	37	76	79	46
APOL3	56	4	9	8	5	82	64	57	11	3	47	1	9	120	96	87	159	34	21	88	13	9	37	44	77	48	4	189	104	13	15	26	54	68	6	7	4	20	3	11	4	37	6	28	62	23	121	48	5
APOL4	62	11	161	13	17	69	27	51	49	17	37	8	30	96	55	53	163	40	22	45	9	17	30	52	27	24	7	92	55	14	28	53	46	59	17	11	11	20	26	18	3	37	14	24	65	9	67	34	17
APOL5	20	0	2	2	0	32	13	11	0	0	26	0	1	41	27	30	64	10	13	16	1	2	7	16	21	15	1	65	21	1	2	11	10	14	0	0	0	0	0	3	2	15	1	9	21	3	41	6	0
APOL6	55	35	207	12	60	60	53	57	60	54	37	15	32	161	53	55	248	31	100	81	5	74	41	48	65	46	21	173	98	17	54	46	59	60	27	24	26	64	30	26	13	51	70	52	47	74	73	122	129
APOLD1	28	5	1	5	1	69	46	51	0	0	28	0	3	94	48	57	86	17	19	55	6	6	18	18	36	31	6	75	86	8	5	16	28	54	0	0	0	7	0	2	4	13	3	27	47	15	57	11	3
APOM	22	0	1	2	3	32	13	21	0	2	12	0	0	43	37	27	49	4	13	20	3	1	14	14	17	16	1	51	26	3	0	2	12	14	0	2	0	3	0	2	4	4	2	5	19	5	25	9	5
APOO	19	1	6	7	21	13	18	16	2	0	18	0	3	28	15	30	29	10	5	14	3	1	4	7	22	11	1	41	11	1	7	7	12	25	0	1	0	1	1	4	0	8	1	9	26	9	48	8	4
APOOL	28	0	16	15	31	29	32	20	3	1	33	0	8	55	16	37	88	21	16	37	6	10	28	30	58	28	7	168	36	4	6	26	19	49	4	2	2	5	5	4	2	13	3	13	31	18	29	15	9
APP	101	24	147	31	314	100	81	62	25	28	66	5	14	233	95	78	258	68	107	90	19	30	37	67	85	72	16	182	148	27	22	66	98	91	17	14	9	76	49	39	10	148	29	80	65	165	114	66	64
APPBP2	63	11	30	14	35	78	44	63	9	4	42	3	13	132	60	65	197	22	33	83	4	11	38	47	87	68	4	180	82	5	6	23	40	77	1	8	1	6	9	4	7	26	7	18	50	25	61	37	18
APPL1	53	6	71	10	38	60	47	51	16	13	54	2	16	105	71	50	181	34	22	63	4	10	24	27	65	38	1	159	75	17	16	17	40	78	10	4	7	18	17	10	11	43	12	31	44	24	52	35	34
APPL2	66	7	29	14	97	55	40	64	12	11	49	3	11	134	82	50	190	41	28	55	15	20	40	31	60	66	4	145	123	13	13	38	51	47	14	10	0	12	13	7	10	74	15	41	52	61	76	47	45
APRT	35	4	31	12	16	49	20	43	13	13	32	4	21	41	67	33	37	12	16	35	12	16	12	17	6	26	12	29	88	9	9	12	23	34	3	5	8	11	8	6	11	26	10	22	34	19	84	19	16
APTX	36	3	18	3	30	41	20	33	5	2	30	1	14	68	38	31	111	9	18	49	7	6	13	34	42	28	1	104	69	5	5	24	40	48	0	4	3	6	2	3	1	20	7	21	28	15	53	15	11
AQP1	34	8	4	7	2	42	17	44	0	0	25	0	3	52	43	46	46	12	14	30	3	2	10	22	31	13	1	51	49	4	2	35	18	30	0	4	2	1	3	3	5	17	2	10	28	14	63	15	17
AQP10	26	0	1	8	0	38	20	60	0	0	23	0	3	56	59	39	60	20	14	31	5	5	15	21	20	22	5	70	51	3	1	15	39	36	0	0	2	6	0	3	3	21	2	15	23	5	53	15	5
AQP11	17	7	1	7	2	56	27	38	1	3	31	1	1	40	54	39	38	8	19	42	5	5	17	27	16	18	2	68	76	5	5	18	29	18	0	0	1	4	0	2	4	14	2	19	38	6	46	15	1
AQP12A	14	0	0	13	0	55	23	19	0	0	29	0	1	17	32	41	20	20	3	13	6	2	13	5	4	8	0	4	14	4	1	1	16	12	0	0	0	1	0	1	5	6	1	8	24	1	39	4	1
AQP12B	5	1	2	6	0	57	28	35	0	0	34	1	2	17	81	53	19	10	9	41	3	4	3	14	8	22	0	50	63	3	0	22	17	51	0	3	0	2	0	1	2	18	0	7	39	5	59	9	2
AQP2	12	0	1	6	0	81	37	39	1	1	40	2	1	61	70	43	26	9	11	34	9	6	17	16	28	20	4	56	69	1	0	25	20	46	1	1	0	3	0	5	2	20	3	16	36	10	65	24	2
AQP3	66	17	138	4	266	68	38	43	14	24	46	12	15	62	68	52	130	35	37	62	7	10	25	31	30	31	13	84	71	8	8	26	54	45	15	5	17	61	31	12	9	101	30	56	45	114	78	37	44
AQP4	42	0	1	9	5	46	13	27	0	0	24	3	4	79	36	31	103	24	10	38	2	2	19	21	37	33	2	101	48	3	2	14	27	26	2	1	0	2	17	4	9	14	11	11	31	11	43	22	16
AQP5	63	14	4	21	51	75	32	44	1	0	61	1	11	107	69	47	31	18	15	42	11	6	8	21	12	15	6	60	61	11	0	26	42	35	0	2	0	17	3	1	5	24	0	42	50	22	85	23	5
AQP6	42	7	8	13	1	143	50	77	1	0	71	0	3	118	148	91	98	31	23	100	21	10	34	33	57	58	9	50	130	10	8	33	54	83	1	2	0	7	0	8	2	31	2	33	82	17	153	33	2
AQP7	58	6	9	17	13	135	53	77	2	4	76	1	7	109	138	134	103	30	22	123	20	4	33	66	68	60	5	135	180	7	14	36	59	109	2	4	0	9	4	10	8	38	15	39	108	42	176	47	8
AQP7B	34	0	2	6	0	28	20	32	0	0	31	0	2	36	30	40	32	20	10	21	5	3	8	32	15	16	1	66	65	5	1	17	14	21	0	2	0	4	0	0	2	20	2	12	42	10	65	22	2
AQP8	20	0	4	9	0	35	16	34	0	0	29	1	1	54	43	37	40	13	9	29	9	2	16	14	30	12	2	40	70	3	3	6	29	25	1	1	1	2	2	1	2	18	2	19	24	6	43	13	5
AQP9	27	12	46	3	3	21	9	20	24	10	10	7	8	43	26	20	150	12	58	30	2	31	44	29	21	20	4	33	32	7	14	5	60	17	6	6	13	11	20	6	10	22	5	57	18	15	21	484	46
AQR	92	1	71	12	55	80	83	93	14	10	63	2	6	227	95	91	376	36	42	95	7	13	48	55	151	117	14	365	164	11	18	29	48	92	7	11	6	17	29	11	8	62	15	48	76	45	107	51	32
AR	84	14	4	29	12	90	100	50	0	1	67	0	6	108	65	110	178	54	44	48	20	5	53	78	130	38	9	291	142	3	10	82	42	111	2	1	1	6	4	1	5	35	5	53	115	32	208	37	6
ARAF	58	20	99	16	32	74	54	44	17	24	61	10	18	43	41	124	66	39	60	38	19	19	43	49	49	21	9	107	67	5	24	45	49	66	11	14	21	17	14	7	4	49	9	58	79	41	119	37	30
ARAP1	205	205	546	35	157	391	139	194	291	313	156	75	122	240	365	261	327	113	324	231	35	264	182	187	73	124	91	282	334	62	321	149	396	218	137	137	142	234	161	97	97	298	148	238	168	179	400	607	366
ARAP2	109	8	42	16	60	70	66	75	12	20	70	4	10	246	106	87	369	43	50	75	5	16	31	67	127	96	7	336	185	10	23	29	56	101	7	13	5	27	17	7	16	68	26	48	72	63	93	94	58
ARAP3	87	17	17	24	7	220	109	153	2	4	127	2	9	242	186	176	250	64	73	170	41	20	54	102	83	100	5	270	238	14	12	59	195	185	2	10	7	17	4	11	12	65	7	74	154	36	285	87	14
ARC	29	0	2	21	1	182	36	77	0	3	80	0	3	113	102	119	39	38	7	69	12	3	20	43	17	37	4	33	108	8	7	17	54	75	0	6	1	7	0	3	8	24	0	28	47	19	161	34	3
ARCN1	60	14	115	7	118	32	24	35	27	7	26	7	23	93	40	43	152	25	25	51	2	31	32	22	31	34	9	110	40	16	18	22	41	44	11	6	7	18	18	10	24	25	27	30	32	37	48	27	32
AREG	35	0	0	5	0	22	16	23	2	0	10	1	9	31	32	17	59	7	16	25	2	3	11	12	17	14	2	45	49	2	4	13	21	25	0	0	2	9	7	1	3	15	0	14	18	9	24	25	6
AREL1	84	10	40	24	34	91	65	75	12	7	60	5	12	166	114	100	271	47	35	98	11	28	43	69	70	63	4	224	129	10	22	56	104	91	11	3	6	18	17	9	4	48	14	58	55	35	112	90	37
ARF1	140	60	384	15	177	83	67	54	135	99	65	43	139	108	94	93	260	73	91	62	17	86	95	83	30	26	48	69	114	56	78	99	131	52	53	45	55	115	78	42	94	66	51	113	43	124	88	146	125
ARF3	35	24	70	7	39	69	35	46	22	18	45	10	30	77	58	58	122	39	37	57	6	21	30	33	40	29	15	76	89	9	12	26	52	43	11	8	7	21	19	13	15	41	9	26	42	34	84	35	31
ARF4	35	6	46	6	79	16	14	22	14	10	19	5	24	48	28	20	135	22	11	19	5	19	15	25	22	22	4	42	86	14	10	8	23	24	2	10	7	7	13	12	13	17	6	24	21	27	34	25	30
ARF5	36	12	34	9	18	50	21	21	6	9	28	11	19	45	60	30	33	11	16	15	3	15	16	26	11	6	6	60	54	4	5	17	26	23	2	7	5	13	12	3	4	23	2	22	40	12	47	22	9
ARF6	77	35	119	10	64	39	36	35	41	56	50	28	74	69	45	58	217	47	27	39	5	47	47	41	29	21	13	55	122	31	32	34	46	42	26	14	31	43	22	33	37	78	22	63	47	45	54	37	59
ARFGAP1	90	42	33	35	37	294	140	178	30	46	142	23	32	185	302	216	127	63	65	139	38	51	50	65	59	71	22	162	257	30	46	75	133	148	19	26	19	35	22	12	23	100	17	88	139	82	296	88	60
ARFGAP2	83	28	70	17	48	107	56	67	21	20	83	7	19	182	98	85	127	48	38	85	16	26	35	46	65	55	6	121	109	18	21	50	81	80	6	13	11	27	14	9	15	48	13	51	81	51	125	42	30
ARFGAP3	34	3	27	10	41	44	26	28	10	12	37	1	8	84	54	55	99	15	17	38	12	22	16	32	36	40	7	121	58	11	10	24	42	51	4	6	10	9	10	7	9	14	11	26	40	30	59	24	25
ARFGEF1	109	36	146	24	122	77	56	73	27	39	69	13	12	227	90	81	438	45	57	88	6	43	45	62	126	80	16	281	159	33	35	51	81	99	30	31	21	30	41	9	20	72	43	47	113	74	110	100	82
ARFGEF2	81	5	166	21	89	102	62	105	39	37	80	9	34	225	114	113	329	50	59	113	18	47	43	57	111	87	11	277	165	24	21	62	95	91	25	20	18	30	47	18	18	75	40	69	97	80	130	58	97
ARFGEF3	190	7	12	26	409	232	162	171	1	1	180	6	23	363	239	205	477	116	87	155	20	15	83	141	127	107	13	340	271	39	11	95	111	150	12	19	2	30	19	14	6	216	22	109	171	200	231	97	14
ARFIP1	27	1	17	10	19	25	19	24	6	6	33	0	6	61	45	31	102	27	24	39	6	8	17	23	38	38	2	128	76	3	5	19	30	53	2	1	6	8	5	11	8	18	7	18	31	13	55	30	8
ARFIP2	73	0	9	9	70	79	39	68	5	4	58	3	7	114	88	77	115	39	28	75	8	11	25	45	50	49	5	138	105	12	6	50	45	71	14	10	6	13	14	11	7	62	12	41	45	56	96	38	16
ARFRP1	63	16	19	20	13	223	60	102	10	11	105	5	6	155	226	135	123	40	48	90	31	16	43	72	36	72	13	111	161	8	27	45	77	133	7	13	5	18	15	4	12	69	13	48	117	42	231	85	33
ARG1	19	0	2	3	1	13	7	11	0	0	12	1	0	50	12	7	79	2	12	12	2	2	10	6	33	8	0	23	19	0	2	3	16	19	0	0	0	0	0	1	2	4	2	4	8	2	13	7	2
ARG2	16	0	3	8	4	28	11	32	1	2	25	1	0	46	30	24	54	9	14	22	2	4	6	16	14	11	1	24	41	8	6	7	21	15	1	0	0	1	0	1	4	14	2	10	17	2	28	10	2
ARGFX	6	0	1	4	0	15	7	20	0	1	15	0	1	21	19	13	20	8	3	13	1	1	8	7	13	15	3	31	15	0	0	2	13	15	0	1	0	3	0	0	2	6	0	4	11	0	22	5	1
ARGLU1	41	11	51	7	93	29	35	25	34	38	17	18	30	76	30	30	67	54	36	32	2	25	28	26	38	31	26	99	50	12	52	54	36	30	42	35	24	36	41	21	15	88	24	56	18	107	40	53	54
ARHGAP1	99	10	66	23	45	160	56	107	14	21	96	13	28	163	151	147	180	68	75	102	30	26	64	58	58	61	11	136	143	20	26	52	84	107	7	16	7	8	19	11	13	55	20	50	78	39	188	62	40
ARHGAP10	101	16	100	19	18	149	69	134	39	46	100	15	24	208	145	95	366	48	33	118	11	32	32	58	114	80	6	237	133	17	37	71	72	114	18	14	12	37	37	10	19	78	38	51	121	33	172	66	67
ARHGAP11A	30	3	10	15	3	40	27	39	8	2	41	2	5	108	59	50	150	20	9	71	7	8	23	27	58	49	4	162	96	8	5	14	34	51	4	3	0	11	0	9	2	14	4	25	36	13	57	25	9
ARHGAP12	41	3	24	11	34	44	55	45	5	4	33	0	6	96	33	41	230	15	19	55	1	13	15	28	57	51	5	195	83	7	5	18	33	44	3	9	3	9	9	4	3	28	3	26	40	37	50	20	16
ARHGAP15	49	5	26	18	3	56	46	54	10	65	54	0	23	127	58	56	209	49	42	65	6	9	28	40	91	44	9	235	100	5	19	29	45	57	6	6	3	11	59	5	11	28	10	30	45	14	66	54	12
ARHGAP17	115	15	108	22	38	142	85	116	30	29	75	11	24	239	142	140	270	41	48	104	21	38	60	70	103	85	9	231	224	12	19	61	105	104	19	15	18	32	34	11	17	89	30	71	80	58	163	66	51
ARHGAP18	71	11	240	3	235	26	25	17	61	62	18	18	45	92	26	33	201	39	24	36	5	50	49	34	55	30	19	136	68	6	55	20	23	38	36	34	22	50	69	42	30	71	50	38	32	124	36	36	117
ARHGAP19	30	0	6	4	1	30	27	19	1	1	22	0	4	62	45	32	103	11	12	39	5	4	20	25	58	38	0	96	39	3	3	4	26	48	0	4	1	1	2	3	2	18	3	13	29	9	51	23	5
ARHGAP19.SLIT1	22	0	1	2	0	17	15	19	1	0	14	0	3	45	28	17	57	13	7	16	1	3	3	6	12	12	1	44	19	0	0	10	16	12	1	1	0	3	0	1	3	6	0	6	14	6	35	10	1
ARHGAP20	56	0	4	15	3	89	62	73	0	0	53	2	4	128	82	84	184	31	29	67	11	2	29	48	53	49	0	165	127	10	2	24	47	75	0	3	1	1	1	2	5	23	3	40	48	23	155	40	3
ARHGAP21	109	15	105	20	82	86	69	80	23	23	88	5	16	181	96	97	308	61	47	95	10	24	48	83	109	71	22	263	210	18	23	54	65	93	21	9	15	32	27	14	11	78	34	45	91	71	107	59	51
ARHGAP22	135	10	11	44	5	337	132	186	6	1	144	5	16	212	313	234	249	79	53	156	44	26	49	105	91	91	14	224	262	23	22	116	122	180	6	9	6	26	4	19	11	85	7	94	147	35	324	88	18
ARHGAP23	95	14	11	43	23	375	152	180	1	5	192	4	24	280	397	323	203	83	65	227	53	17	81	140	91	113	15	230	318	23	13	91	198	247	3	7	1	18	8	5	24	136	6	111	179	81	457	94	15
ARHGAP24	76	4	10	21	18	77	52	61	2	5	60	0	5	130	57	63	228	25	23	74	7	11	31	38	83	53	5	171	125	10	5	20	55	54	4	2	2	5	6	5	8	50	8	24	43	24	92	38	10
ARHGAP25	52	28	54	9	9	68	56	56	20	15	55	5	24	142	94	64	185	52	78	70	7	32	31	46	48	52	7	131	106	10	38	36	102	51	13	20	21	21	12	13	8	49	21	36	63	25	109	60	28
ARHGAP26	150	34	124	41	55	171	101	126	35	52	120	19	35	318	213	164	412	80	197	148	13	71	81	134	141	147	23	312	318	28	60	112	231	149	32	30	27	56	26	20	26	129	39	112	148	56	207	313	106
ARHGAP27	125	63	87	35	39	341	137	187	42	75	172	14	27	257	284	154	263	70	109	206	42	64	77	93	76	110	17	233	278	27	47	61	235	179	20	26	20	75	27	28	26	125	25	125	110	72	341	130	65
ARHGAP28	86	1	4	9	1	73	72	97	0	0	68	0	4	199	99	89	331	25	37	97	8	7	25	47	99	74	4	280	141	8	4	45	55	98	0	1	1	9	0	8	1	33	10	34	63	24	99	42	2
ARHGAP29	97	9	6	22	9	93	55	73	0	0	73	0	11	201	96	82	318	30	32	94	8	9	39	70	135	79	5	400	128	12	7	43	52	105	1	2	0	5	4	5	5	26	10	32	61	34	114	57	8
ARHGAP30	90	76	286	19	48	86	63	93	138	137	65	37	92	123	132	98	161	77	171	90	10	87	66	74	62	58	28	161	118	21	102	38	132	96	69	58	57	91	60	41	24	102	58	93	70	54	146	216	130
ARHGAP31	73	27	160	28	18	109	63	75	46	54	95	17	57	182	120	89	225	64	44	79	11	41	53	89	50	80	19	168	138	18	38	55	57	90	22	25	20	41	57	31	30	76	34	55	76	25	133	94	77
ARHGAP32	119	4	22	16	157	120	69	71	11	3	82	7	9	241	135	105	335	50	38	97	5	19	44	70	83	63	14	218	179	23	9	45	89	94	3	11	1	23	29	8	9	102	20	77	114	122	142	60	11
ARHGAP33	65	30	11	32	26	302	97	156	9	2	141	6	5	193	313	187	77	65	38	132	33	19	82	83	46	75	9	201	214	10	11	55	120	171	7	15	7	17	1	13	5	75	7	62	123	50	303	75	14
ARHGAP35	117	16	67	25	77	247	99	130	23	11	131	9	30	220	188	197	216	82	63	118	20	25	62	89	70	88	14	196	185	10	35	59	91	121	16	16	18	30	18	13	17	60	26	74	121	54	229	75	39
ARHGAP36	31	3	1	8	0	31	34	32	0	0	30	0	2	22	47	64	34	19	24	26	8	3	16	17	34	31	0	117	51	2	2	35	15	47	1	2	0	5	0	2	3	10	0	29	57	9	76	8	2
ARHGAP39	73	9	8	28	126	300	152	173	4	7	127	1	14	146	298	215	87	58	47	124	36	22	49	58	36	64	11	114	255	25	10	66	109	127	9	8	4	39	10	10	14	179	5	91	118	177	280	74	15
ARHGAP4	85	39	108	27	18	167	102	103	83	91	111	34	39	78	169	181	136	57	130	61	51	66	55	61	48	43	29	120	79	17	130	50	112	155	37	53	42	87	54	47	21	61	37	139	129	40	293	117	107
ARHGAP40	48	0	5	17	2	95	59	75	0	0	59	1	4	114	115	72	130	43	26	67	21	4	34	56	41	39	5	81	95	5	1	44	53	82	2	4	0	13	0	7	0	30	3	26	75	26	128	37	1
ARHGAP42	60	0	2	9	20	36	31	58	0	1	39	0	3	111	56	27	223	29	21	54	4	6	25	18	57	43	4	165	84	3	3	23	39	45	1	0	0	5	3	6	1	29	5	15	37	23	61	25	3
ARHGAP44	99	7	15	28	25	198	85	122	0	0	134	2	5	209	209	147	194	58	43	153	32	14	58	67	81	97	3	252	241	21	7	63	128	115	2	6	1	11	7	7	11	69	7	57	118	46	207	57	12
ARHGAP45	80	54	87	36	18	399	140	181	43	30	209	12	26	201	399	226	75	69	333	207	43	83	105	84	45	98	13	125	336	38	141	61	351	182	21	35	54	86	24	14	37	85	8	129	136	64	339	244	47
ARHGAP5	57	3	56	10	111	56	35	39	10	8	42	5	9	171	50	55	306	35	15	68	2	13	24	46	65	51	17	161	135	6	10	31	41	45	10	9	3	11	21	11	12	57	12	30	39	56	74	39	21
ARHGAP6	65	15	16	30	7	107	79	54	8	9	97	5	7	110	95	128	100	64	30	46	14	8	35	81	50	40	10	146	108	9	7	56	37	87	4	6	3	5	7	9	8	29	11	47	102	38	193	33	11
ARHGAP8	42	0	3	9	0	78	26	57	0	0	44	1	3	58	94	51	50	14	10	46	11	8	18	28	26	26	2	82	70	1	4	21	30	57	0	1	0	7	3	5	1	19	4	15	36	6	95	26	1
ARHGAP9	47	18	45	11	5	115	60	74	21	10	68	3	4	115	97	84	95	29	97	63	17	28	44	47	56	54	12	113	119	5	33	35	93	74	9	18	30	29	8	6	8	40	15	72	63	15	107	80	15
ARHGDIA	58	75	184	11	35	54	53	43	75	97	50	50	91	59	76	64	92	30	55	53	9	59	54	45	14	9	25	33	71	26	69	33	90	53	25	31	51	74	32	34	59	60	24	73	25	54	88	103	76
ARHGDIB	89	18	467	9	20	28	26	28	108	40	23	20	84	82	19	32	229	39	61	35	4	50	49	56	38	22	28	108	79	21	57	40	46	35	32	31	41	57	42	23	33	37	19	55	27	30	44	51	77
ARHGDIG	13	0	2	10	0	144	26	42	0	1	36	0	0	45	136	60	16	4	13	36	15	4	15	15	8	17	1	26	60	3	2	7	24	42	1	0	0	7	0	2	5	12	1	8	26	9	89	10	0
ARHGEF1	137	119	151	64	47	382	167	217	127	135	198	33	47	299	368	251	248	117	270	327	38	98	113	120	98	146	25	266	327	50	172	92	303	244	67	80	77	158	70	51	30	135	55	196	167	90	464	213	158
ARHGEF10	112	5	9	25	4	239	135	150	2	3	158	6	12	279	224	216	286	60	57	152	23	10	71	104	117	83	7	316	267	12	14	79	115	147	4	8	2	14	4	15	9	72	15	67	160	44	255	71	17
ARHGEF10L	185	87	346	42	60	368	139	201	175	200	207	65	53	248	412	260	265	137	66	190	38	112	104	135	89	117	50	261	306	32	111	125	169	182	53	54	71	141	74	42	46	167	85	150	210	79	424	114	212
ARHGEF11	173	51	159	38	80	205	137	150	79	49	127	26	53	282	237	201	367	82	147	154	40	82	79	134	146	116	24	236	288	30	51	155	161	166	36	37	36	60	55	29	38	140	55	114	172	96	248	123	155
ARHGEF12	186	7	13	37	156	184	111	136	4	5	110	9	14	389	146	149	617	84	97	247	14	16	94	105	241	174	27	577	253	36	24	82	118	210	9	12	6	22	32	23	21	117	28	86	158	120	195	95	37
ARHGEF15	41	4	4	34	0	189	58	117	0	1	93	1	4	100	154	111	121	44	40	105	21	7	34	60	58	50	1	115	116	4	3	26	65	113	0	3	1	11	0	3	6	41	2	44	98	23	167	38	1
ARHGEF16	74	10	8	59	6	372	97	184	1	3	188	1	10	161	271	270	172	55	39	151	27	17	59	50	39	78	6	136	291	22	11	49	120	146	4	7	2	22	3	5	10	46	5	74	137	42	327	42	12
ARHGEF17	116	14	19	41	53	349	123	151	12	5	152	2	20	243	280	235	197	71	52	163	35	20	86	128	76	82	12	195	268	22	13	81	163	162	8	13	8	24	17	8	12	111	23	78	164	97	312	90	30
ARHGEF18	6	5	6	2	2	19	8	21	1	4	33	1	0	17	20	13	19	8	9	11	2	4	4	4	6	8	0	18	22	2	3	2	11	9	0	0	0	0	1	2	1	7	1	4	17	10	24	9	4
ARHGEF19	35	3	4	16	14	165	61	107	2	2	68	2	4	78	163	127	65	44	16	83	24	7	43	43	29	58	8	94	84	10	3	48	62	76	3	4	2	6	5	8	7	24	3	55	76	29	178	33	9
ARHGEF2	133	37	247	30	65	205	143	147	76	84	132	28	55	282	218	168	279	93	134	165	29	60	83	114	107	104	32	232	277	34	82	90	190	158	47	45	36	78	69	25	48	142	48	170	165	106	302	343	117
ARHGEF25	23	2	5	8	2	69	53	36	0	0	42	0	3	84	72	66	38	19	13	43	9	2	20	21	27	33	1	45	74	1	4	16	61	39	1	2	0	7	0	4	5	22	0	24	40	11	91	15	2
ARHGEF26	53	0	2	8	25	53	41	40	0	1	43	2	4	112	72	64	156	28	23	55	11	2	14	26	63	45	3	132	81	2	8	36	41	41	1	3	0	4	16	4	7	40	14	21	61	18	87	16	17
ARHGEF28	141	40	79	22	160	193	110	111	35	31	121	5	25	355	193	175	501	70	63	132	14	32	57	86	111	98	13	383	263	12	26	82	115	134	26	25	15	41	50	17	15	104	69	77	158	129	180	78	60
ARHGEF3	103	10	84	28	16	116	75	86	16	10	71	6	13	151	106	91	263	50	26	63	10	16	37	63	74	56	10	180	161	15	15	46	75	81	10	14	12	18	7	15	14	50	13	50	85	30	134	59	26
ARHGEF33	55	0	1	5	14	44	40	44	0	0	19	0	4	88	59	45	147	19	11	41	6	6	22	27	38	38	3	85	73	8	1	25	22	28	1	0	0	11	2	5	4	30	3	25	53	29	45	28	7
ARHGEF35	1	0	0	0	2	15	5	5	0	0	4	0	0	20	7	6	48	7	2	11	0	0	3	4	0	8	3	16	13	2	0	6	4	8	0	2	0	1	0	0	0	5	0	11	12	3	17	9	2
ARHGEF37	75	3	4	16	28	108	45	109	0	1	56	0	8	169	113	95	189	32	28	66	8	7	27	58	46	41	3	116	147	10	4	43	65	73	0	4	2	10	1	10	5	44	9	39	77	32	150	32	8
ARHGEF38	49	0	0	4	40	46	38	40	0	0	21	1	2	121	39	46	200	31	16	51	8	3	12	23	52	37	2	135	117	4	0	24	34	33	1	4	0	4	8	6	0	36	5	15	34	34	51	27	10
ARHGEF39	41	6	4	11	2	77	44	67	0	2	60	0	2	120	98	57	79	11	19	77	15	3	29	46	47	52	2	88	107	7	4	32	44	68	1	2	0	4	4	5	1	28	2	37	57	12	104	28	6
ARHGEF4	130	19	7	54	22	378	141	183	1	0	175	0	15	245	360	267	212	72	43	162	35	15	56	113	77	90	9	208	198	24	18	121	116	200	2	10	2	19	3	13	12	95	3	84	172	41	348	71	9
ARHGEF40	95	12	17	23	12	232	85	150	24	15	120	4	20	183	226	167	169	64	140	135	26	34	58	104	87	74	10	185	179	22	20	70	118	146	11	14	7	28	14	10	5	67	16	91	118	44	232	107	51
ARHGEF5	46	10	11	10	11	51	32	40	8	7	41	3	4	107	58	78	156	38	35	89	17	13	25	46	40	35	2	64	147	5	3	48	38	50	8	6	2	4	7	1	1	50	4	20	61	20	95	54	15
ARHGEF6	63	4	61	12	23	49	50	31	16	13	68	4	19	84	39	86	152	44	38	36	15	11	39	50	90	46	8	179	66	9	26	48	39	77	5	8	16	15	14	8	3	19	8	53	79	26	106	23	27
ARHGEF7	128	14	62	14	54	180	94	125	33	36	110	4	10	268	186	159	252	66	58	100	24	29	55	78	118	90	14	294	273	24	26	85	105	98	16	21	17	28	22	22	8	67	20	58	132	54	197	76	68
ARHGEF9	73	3	13	23	11	58	82	47	3	4	62	3	5	114	62	111	147	49	53	47	15	6	39	71	83	37	4	152	96	6	12	69	41	93	3	7	4	3	2	12	2	42	10	56	70	23	143	35	5
ARID1A	119	85	162	23	102	189	114	140	64	79	99	33	50	267	190	150	228	122	98	138	19	49	65	101	83	95	31	162	239	37	37	78	159	134	23	52	35	54	47	30	30	142	44	79	99	79	194	100	103
ARID1B	176	46	130	38	141	221	122	152	26	51	137	6	25	325	234	206	262	119	97	150	29	42	96	117	143	113	18	397	285	25	39	106	152	142	24	17	25	72	34	20	31	127	32	113	156	133	265	110	61
ARID2	81	7	49	13	39	78	53	67	13	9	58	2	15	212	67	72	262	35	39	77	7	15	44	64	100	79	3	268	147	18	26	40	44	87	6	12	10	10	14	8	9	40	14	48	57	51	92	44	42
ARID3A	43	38	26	22	5	253	83	107	14	6	126	8	18	151	219	155	76	41	76	125	25	25	59	58	42	70	18	99	193	19	26	22	149	135	7	20	12	21	3	8	16	21	2	71	103	33	271	113	16
ARID3B	62	12	27	19	8	130	70	76	5	14	77	2	3	146	128	102	140	27	47	75	17	21	52	54	52	53	6	134	96	13	16	54	84	97	9	7	7	7	9	9	3	51	11	54	100	40	163	56	13
ARID3C	14	0	3	6	1	79	30	37	0	0	30	1	1	45	51	32	40	25	18	28	5	0	13	24	18	35	0	77	49	2	5	18	17	40	0	2	1	4	1	1	3	16	0	25	33	12	64	8	0
ARID4A	54	19	65	14	39	69	55	56	24	10	47	4	13	112	73	68	210	42	35	88	10	24	31	53	105	73	6	188	144	2	27	31	61	72	12	15	5	17	22	16	11	47	29	37	56	19	86	60	37
ARID4B	61	6	60	19	85	98	51	69	23	29	54	7	10	178	80	73	232	37	74	93	11	21	58	55	94	49	16	200	128	5	31	27	73	88	16	13	13	34	35	11	16	66	24	67	46	66	87	105	61
ARID5A	61	37	54	15	7	168	55	108	29	23	89	10	24	114	201	113	114	43	171	79	19	26	53	57	28	41	6	64	106	14	43	64	124	82	16	15	16	43	12	17	12	75	10	81	64	27	196	118	29
ARID5B	67	6	7	14	36	77	57	57	3	11	53	2	6	141	84	70	223	48	55	63	13	8	19	46	58	61	8	145	119	16	7	39	67	70	10	9	6	17	6	5	34	48	6	44	51	34	105	166	20
ARIH1	92	3	69	27	59	124	60	88	15	18	76	2	16	251	112	95	302	53	57	168	12	23	65	80	163	166	9	415	155	13	26	37	99	151	10	11	3	12	14	5	14	49	26	43	88	62	121	75	57
ARIH2	50	5	49	15	37	99	58	87	17	24	59	4	13	155	98	89	214	37	29	80	14	14	39	57	75	65	6	186	100	6	23	33	97	96	15	11	12	16	24	20	11	58	19	38	84	44	118	58	32
ARL1	34	9	33	11	71	55	27	47	9	3	34	3	5	86	57	56	135	25	11	44	6	7	29	29	58	44	3	127	62	5	7	14	29	39	1	1	1	9	13	7	10	13	2	24	35	48	38	16	15
ARL10	67	0	13	17	2	144	65	92	4	2	54	6	8	149	160	115	170	44	24	114	19	13	34	61	80	91	6	162	126	9	12	29	73	109	3	5	2	20	0	6	3	51	4	36	97	30	141	33	10
ARL11	38	4	53	9	2	52	22	34	9	7	31	5	3	58	48	35	103	22	31	41	4	17	15	27	38	34	7	72	48	7	6	15	29	43	6	5	5	17	9	6	3	28	2	18	36	12	45	27	11
ARL13A	12	4	2	3	2	9	7	8	0	0	16	0	1	17	4	18	64	13	7	14	5	1	5	10	20	8	0	51	9	1	1	9	3	15	1	0	0	0	0	0	0	3	3	9	27	2	33	4	0
ARL13B	28	0	8	9	28	30	17	31	2	0	25	4	3	74	39	34	96	15	9	31	5	0	15	17	38	27	2	101	62	1	5	11	21	25	2	7	0	6	6	5	4	13	5	8	33	23	39	14	4
ARL14	4	0	0	0	0	5	6	4	0	0	6	0	1	14	6	1	21	1	0	12	0	0	1	3	9	6	1	8	7	3	0	4	4	3	0	0	0	0	0	0	1	3	2	2	8	6	9	6	0
ARL14EP	33	0	10	9	12	32	19	29	2	2	21	3	4	83	51	30	121	13	15	34	4	3	11	28	38	29	3	116	96	7	8	13	30	28	1	1	1	5	6	7	3	12	6	9	44	12	52	15	6
ARL14EPL	8	3	0	4	0	10	9	4	0	0	4	0	2	8	3	9	29	3	0	12	0	2	0	2	7	4	2	21	5	0	0	3	10	9	0	0	0	2	0	2	0	2	1	2	7	3	9	1	0
ARL15	29	3	17	5	1	30	15	14	4	2	25	1	6	40	37	35	109	7	6	20	2	10	13	18	34	29	0	63	32	1	3	9	14	23	1	1	4	5	5	3	5	13	2	10	17	8	28	16	12
ARL16	15	1	10	3	8	42	14	27	2	3	15	0	1	47	21	18	20	7	18	26	7	4	13	3	8	12	2	37	17	0	3	20	9	33	0	3	4	6	1	2	1	11	4	8	19	17	38	8	9
ARL17A	20	1	6	9	13	49	25	22	1	1	18	0	0	29	25	25	71	6	7	24	3	4	7	13	25	20	0	66	45	1	2	8	15	28	4	9	0	1	0	1	2	22	5	9	23	23	19	14	13
ARL17B	15	0	4	3	3	24	10	12	2	0	15	0	1	26	14	9	43	3	7	19	4	1	11	9	24	20	0	46	20	0	0	10	8	22	0	2	0	1	0	1	3	8	3	3	25	3	25	8	5
ARL2	18	10	6	6	2	49	13	29	7	3	31	1	3	33	50	37	45	8	7	22	5	1	16	12	14	18	1	32	26	2	1	5	26	27	0	1	4	2	2	3	0	8	2	8	20	4	43	10	2
ARL2BP	13	0	2	2	0	14	9	12	2	0	13	0	0	8	24	27	7	1	2	10	1	0	13	4	1	10	0	18	25	1	1	5	6	12	0	1	1	2	0	1	2	6	0	3	11	2	14	6	2
ARL3	32	3	5	10	27	57	12	28	0	1	34	0	2	72	31	39	122	19	14	45	8	3	13	14	26	38	3	38	67	2	5	16	40	29	1	1	0	3	6	7	5	12	1	16	29	19	55	19	4
ARL4A	30	6	35	8	19	36	24	35	1	13	30	5	3	57	56	47	122	14	11	36	14	3	24	22	32	26	2	69	65	4	4	21	20	50	0	3	2	8	9	10	8	32	5	14	38	17	40	13	11
ARL4C	23	24	11	12	4	73	37	49	3	3	30	2	10	76	59	44	65	15	32	43	8	19	27	30	33	29	7	47	105	9	25	29	21	34	1	19	17	11	5	6	5	9	1	19	35	11	60	23	7
ARL4D	16	10	3	3	8	39	17	33	2	0	25	0	2	42	59	38	33	8	7	27	11	5	19	18	6	19	0	17	41	0	2	8	23	35	1	2	2	5	0	1	5	10	2	10	19	15	38	8	1
ARL5A	39	0	53	4	41	43	49	26	10	13	32	4	17	123	68	43	126	23	15	63	8	18	18	28	65	33	8	135	77	5	16	14	50	44	8	7	4	12	15	5	4	21	12	28	30	22	67	28	23
ARL5B	29	2	14	6	21	31	26	18	5	2	31	1	6	69	31	26	166	13	19	35	6	9	22	19	52	36	2	113	58	8	6	8	21	36	3	3	1	16	9	3	7	20	6	17	24	14	36	66	12
ARL5C	18	0	1	1	0	22	10	12	0	0	11	0	2	35	39	27	42	13	3	27	6	2	7	15	11	20	0	21	33	0	0	14	22	28	0	0	1	5	1	1	1	9	1	10	22	5	33	9	3
ARL6	38	2	1	3	26	26	24	22	0	0	11	2	2	74	32	26	136	14	8	25	3	1	5	14	39	33	3	157	64	3	1	16	22	26	1	0	0	5	5	3	2	18	3	8	28	32	27	18	4
ARL6IP1	13	7	67	2	37	15	22	22	13	4	17	3	13	39	20	22	61	7	7	15	6	6	7	10	18	23	7	56	17	4	10	6	14	16	1	1	4	5	11	4	9	6	9	12	13	15	27	11	34
ARL6IP4	0	0	0	1	0	5	0	1	1	0	0	2	0	0	6	3	16	5	1	9	1	0	0	1	1	1	0	2	26	0	0	3	4	5	0	1	0	1	0	0	0	2	0	0	1	0	6	3	1
ARL6IP5	16	8	69	3	31	19	12	16	18	8	14	5	8	67	22	22	94	10	9	25	2	12	14	15	19	15	4	51	29	6	11	7	15	23	4	5	7	17	14	7	4	14	10	9	27	16	28	17	26
ARL6IP6	44	9	12	9	7	41	37	47	6	8	27	3	4	54	51	30	56	13	7	36	5	3	16	22	19	20	4	58	75	4	5	17	43	43	2	1	4	12	4	6	3	30	3	9	36	16	55	16	8
ARL8A	36	17	68	15	24	51	34	25	22	20	29	6	20	34	55	36	48	15	21	47	13	16	32	35	23	21	7	52	110	4	17	21	70	35	15	8	7	22	13	6	15	26	10	36	31	26	72	52	25
ARL8B	41	5	91	6	29	35	29	28	18	21	32	9	22	80	41	32	121	25	10	35	4	22	24	19	36	26	10	80	45	3	13	20	29	45	11	12	5	17	21	11	18	32	10	22	15	26	40	42	46
ARL9	21	0	1	2	1	15	10	16	0	0	9	0	4	29	18	18	42	9	1	13	2	0	1	1	15	8	1	18	28	1	2	7	7	12	0	0	0	0	0	0	1	5	1	7	9	7	18	2	2
ARMC1	16	0	17	3	18	30	22	25	3	3	28	0	5	56	29	28	102	8	9	29	1	4	10	14	44	23	5	62	52	3	3	14	22	28	2	2	1	9	3	1	5	12	6	14	35	8	27	4	14
ARMC10	36	12	27	9	21	51	20	40	5	2	33	6	17	80	63	46	132	27	20	53	4	12	9	33	43	33	4	81	78	6	6	24	36	25	4	4	4	9	8	6	5	27	1	30	39	31	52	21	17
ARMC12	18	0	0	2	1	47	15	24	0	0	20	0	0	40	40	22	21	12	6	31	3	0	7	19	23	16	2	34	43	3	1	9	27	28	0	0	0	2	0	2	2	5	0	9	28	5	45	9	1
ARMC2	67	0	11	9	119	49	41	48	4	2	47	1	6	107	80	46	150	36	20	49	9	4	19	38	47	36	8	96	73	3	11	26	34	47	3	3	3	7	7	12	8	70	12	36	38	75	63	34	8
ARMC3	78	0	1	11	241	79	46	37	0	0	48	1	5	149	79	54	219	28	37	68	5	4	21	29	67	55	4	203	87	10	3	34	52	66	0	4	0	16	12	5	8	72	8	37	50	124	58	33	5
ARMC5	46	4	17	17	7	198	51	75	8	8	73	4	12	111	193	112	63	32	35	88	12	10	33	48	26	40	0	100	122	10	13	28	52	81	0	1	3	10	0	4	3	25	4	41	60	21	131	42	11
ARMC6	54	12	18	7	15	143	72	92	9	9	82	1	9	102	129	107	89	48	28	105	13	13	32	46	30	38	10	96	106	15	14	34	53	76	6	7	4	15	4	5	9	24	10	41	73	27	124	45	24
ARMC7	34	4	8	10	10	68	28	28	1	4	32	2	8	49	70	43	37	18	17	40	17	6	18	29	18	24	3	68	85	3	10	18	32	43	3	4	3	4	2	6	1	21	4	20	30	10	76	25	13
ARMC8	50	4	60	14	43	81	47	80	23	17	43	1	20	168	78	79	273	30	19	69	8	13	28	55	81	68	6	171	154	8	14	38	54	87	15	7	8	18	24	7	16	37	14	44	64	41	86	49	48
ARMC9	110	1	13	33	60	191	74	168	2	5	110	1	13	295	191	159	340	75	48	126	25	8	67	87	111	105	8	239	225	19	6	46	85	135	4	5	2	17	6	7	11	90	13	65	131	77	184	51	23
ARMCX1	14	2	8	3	6	17	28	17	0	0	27	1	4	28	12	39	50	11	13	13	9	1	8	25	19	9	1	71	19	2	3	21	11	17	0	1	0	2	4	5	0	9	2	17	20	8	50	12	6
ARMCX2	27	3	6	6	8	26	40	13	1	0	30	1	4	41	22	47	50	17	18	20	6	7	6	30	26	11	2	63	30	0	3	31	17	44	3	0	0	1	1	1	0	7	5	15	23	19	69	23	3
ARMCX3	20	2	19	3	27	18	23	9	10	12	15	4	7	29	17	31	39	26	16	19	3	5	6	15	32	8	3	89	28	0	7	14	12	32	3	5	4	4	6	2	3	8	4	16	16	17	27	9	8
ARMCX4	112	0	6	25	7	120	92	65	2	6	132	1	6	135	118	161	175	60	62	71	27	8	51	113	141	41	12	295	145	9	9	94	53	139	2	1	0	6	8	9	4	27	6	62	119	49	189	48	21
ARMCX5	18	4	7	2	7	20	20	17	0	0	9	0	3	29	15	28	33	11	10	17	3	2	11	11	32	10	1	64	20	2	0	23	8	28	2	3	0	2	1	2	4	8	1	4	17	10	43	7	1
ARMCX6	21	0	8	4	2	15	24	10	5	2	9	1	1	11	16	22	36	5	16	10	7	2	11	13	18	18	2	38	14	1	2	22	17	15	0	3	0	1	4	1	0	3	2	14	17	9	21	3	4
ARMH1	40	1	3	11	63	95	50	57	4	6	61	1	4	109	149	60	75	33	28	52	11	12	32	38	46	30	5	75	79	4	8	20	58	66	6	6	4	24	7	8	4	62	4	38	50	80	113	37	18
ARMH2	0	0	0	0	0	1	1	0	0	0	2	0	0	0	2	1	4	1	1	1	0	0	0	0	4	0	0	1	3	2	0	0	2	3	0	0	0	0	0	0	0	2	0	0	2	1	6	0	0
ARMH3	54	16	58	6	27	75	39	80	19	17	51	3	10	146	88	61	205	43	31	72	12	11	32	31	62	58	7	120	152	13	14	36	44	64	11	14	9	18	21	5	8	36	12	39	64	30	109	28	30
ARMH4	78	4	3	9	16	53	37	64	0	0	33	1	5	148	64	53	191	31	21	51	4	2	29	36	56	46	4	130	116	9	4	38	61	62	1	3	2	5	2	2	6	33	6	23	36	23	90	35	8
ARMS2	7	0	0	2	0	26	7	10	0	0	13	0	1	11	16	14	33	8	1	9	0	0	2	8	10	12	0	22	31	0	0	9	5	5	0	0	0	1	0	0	0	11	1	5	11	2	12	5	2
ARMT1	14	2	21	2	6	18	13	14	3	3	22	1	4	43	24	17	51	10	5	17	1	4	4	12	18	20	0	46	23	2	2	11	9	19	0	0	1	4	0	3	2	12	2	5	23	10	26	6	11
ARNT	42	1	49	18	32	92	37	68	11	9	36	2	16	137	90	77	220	38	27	95	11	12	35	49	101	62	8	203	141	5	16	33	57	63	6	12	4	14	15	4	11	44	13	28	62	28	80	61	24
ARNT2	91	10	4	19	1	128	75	85	0	0	92	1	7	171	187	113	231	59	40	85	11	10	38	61	72	72	4	176	214	15	8	70	67	82	2	9	0	7	2	4	7	49	10	53	109	24	178	46	5
ARNTL	58	22	23	17	16	62	50	85	6	10	58	3	8	162	85	62	185	32	30	57	8	10	31	42	72	66	5	169	103	12	15	38	57	68	9	9	7	10	7	7	13	41	18	25	61	20	93	38	17
ARNTL2	52	1	7	10	6	64	43	64	0	2	34	0	7	122	77	72	240	22	23	68	6	7	23	36	67	45	1	167	121	6	5	27	51	47	2	5	1	13	3	8	10	25	3	17	61	40	68	34	7
ARPC1A	65	17	73	11	50	43	29	36	13	11	34	10	37	67	35	55	103	27	22	25	13	18	35	20	33	25	7	85	48	2	10	40	33	54	3	8	10	10	14	8	22	39	9	29	40	46	59	22	23
ARPC1B	63	42	196	18	28	134	31	68	71	53	49	18	83	74	107	70	106	40	74	82	13	57	43	66	26	52	25	113	171	18	45	34	76	93	37	27	28	24	31	18	30	60	30	45	47	42	125	74	76
ARPC2	102	27	386	22	77	64	40	49	94	82	51	40	109	154	90	69	301	58	87	93	18	70	63	80	59	62	35	114	107	31	71	54	110	78	46	30	55	61	75	56	63	52	37	70	66	79	101	177	150
ARPC3	27	6	154	9	23	30	18	17	26	20	18	15	30	46	36	27	156	13	25	19	4	25	27	10	31	23	9	42	26	6	35	12	29	20	14	8	12	23	25	12	13	8	12	38	32	23	29	30	30
ARPC4	21	20	71	9	16	39	21	25	16	10	24	8	40	50	46	26	54	10	28	33	4	18	26	27	29	19	10	47	27	8	17	12	46	19	10	5	9	15	18	16	17	19	5	24	21	20	38	31	27
ARPC5	113	26	320	22	28	77	59	40	76	56	62	25	86	149	87	66	316	36	80	77	12	70	69	69	75	65	18	200	123	17	38	53	112	63	19	21	35	52	67	27	52	54	24	49	59	53	79	78	82
ARPC5L	39	7	20	9	29	42	61	42	6	13	39	5	15	87	88	54	99	33	19	56	10	10	26	31	33	28	6	72	94	14	7	37	50	51	3	7	2	19	10	10	11	19	9	24	54	17	101	18	28
ARPIN	46	9	36	11	16	93	57	51	14	8	45	1	35	122	83	62	140	16	26	74	17	17	32	42	54	51	4	115	104	5	13	13	40	87	5	3	4	15	8	6	11	41	15	21	57	20	88	47	19
ARPP19	75	12	110	11	51	44	42	46	17	7	38	8	33	134	52	47	266	30	23	55	6	25	34	31	60	38	21	115	117	12	21	42	33	62	8	5	11	17	31	13	22	23	14	36	50	55	75	44	34
ARPP21	128	15	5	25	0	115	84	135	0	0	87	0	4	229	146	99	281	62	65	105	8	5	50	87	128	84	9	252	225	6	8	63	78	98	2	5	2	10	1	5	13	61	3	45	76	25	136	76	3
ARR3	22	0	2	5	3	24	34	21	0	1	32	1	8	40	28	54	74	21	8	16	6	2	13	31	28	16	1	68	38	4	1	32	13	43	0	4	0	0	0	3	3	19	2	26	48	11	74	12	0
ARRB1	113	16	196	26	47	139	81	107	71	52	83	13	39	187	152	121	164	71	49	105	22	47	65	85	74	91	17	145	163	20	36	91	103	104	31	17	29	49	43	24	21	76	44	94	86	37	215	54	75
ARRB2	110	42	304	17	28	113	61	87	109	127	67	40	108	69	149	85	167	49	204	106	13	124	91	67	53	59	31	106	95	29	85	63	179	86	51	55	67	82	59	53	50	75	26	119	70	40	145	250	136
ARRDC1	54	18	43	13	40	125	50	72	17	30	63	9	17	76	141	75	80	27	22	57	12	26	47	32	24	36	9	94	129	9	21	29	63	66	5	9	12	29	14	13	13	59	13	46	62	43	121	34	37
ARRDC2	33	35	40	17	5	84	51	76	32	52	45	10	9	63	122	73	72	25	37	65	22	31	29	43	32	33	7	99	111	8	34	32	97	61	6	20	17	23	18	12	11	37	14	56	59	41	119	58	35
ARRDC3	41	11	27	3	38	31	21	25	14	12	17	6	22	89	32	32	238	31	13	22	4	17	27	27	46	29	3	89	51	2	7	23	39	38	4	4	5	8	26	3	10	23	10	33	33	21	41	34	41
ARRDC4	95	75	383	20	53	41	38	36	74	128	48	54	88	75	79	43	271	49	28	52	5	48	48	54	32	16	24	113	93	12	32	32	38	33	44	48	47	100	60	74	49	61	103	53	32	44	55	35	157
ARRDC5	9	0	1	7	0	34	15	21	1	0	18	0	0	24	34	28	27	3	8	19	3	5	7	9	12	18	0	40	25	3	4	2	11	23	0	1	1	3	0	1	0	11	0	8	16	5	40	12	1
ARSA	40	50	31	21	30	144	49	70	17	31	58	7	9	70	121	106	44	20	33	54	20	13	21	33	29	33	4	83	100	7	17	33	44	64	10	13	8	18	14	9	6	42	14	56	46	42	132	31	45
ARSB	62	17	54	9	6	66	59	59	11	19	52	12	5	141	87	60	173	26	32	90	7	10	32	42	60	45	3	155	101	7	18	42	68	58	5	5	6	21	5	12	9	31	17	29	68	23	106	49	28
ARSD	56	2	29	21	55	68	64	40	5	6	64	2	6	80	53	81	101	35	36	48	16	7	24	49	55	27	5	125	87	8	14	40	29	74	0	7	0	5	15	4	1	43	14	48	76	49	120	29	11
ARSF	21	2	4	8	0	22	22	12	1	0	15	0	1	35	26	40	55	21	10	21	6	0	16	19	40	19	3	59	18	6	0	13	18	31	1	1	0	3	0	0	0	9	2	12	38	12	59	10	1
ARSG	72	2	10	14	7	94	47	69	3	5	62	3	2	139	104	79	122	39	37	98	12	7	41	54	45	49	7	117	145	7	7	44	76	89	3	6	0	6	0	6	4	21	6	41	80	26	103	43	18
ARSH	25	0	2	4	0	13	24	18	1	1	18	0	3	23	27	25	73	9	16	14	5	0	16	23	27	9	0	84	18	4	4	12	12	29	0	2	0	2	1	1	1	9	1	11	41	6	57	11	1
ARSI	50	4	1	14	0	103	42	71	0	0	59	0	7	77	105	70	69	28	19	45	14	4	16	40	13	37	5	50	81	4	4	42	33	47	0	0	1	10	0	3	1	31	1	31	70	13	96	25	5
ARSJ	54	0	0	15	9	51	41	21	0	0	30	1	1	69	64	58	168	24	20	37	2	2	12	24	40	26	5	111	78	5	0	32	35	29	0	2	0	1	1	4	4	22	4	12	36	17	41	16	2
ARSK	26	3	8	14	5	37	20	35	1	2	31	0	2	71	42	48	102	11	19	35	2	3	15	31	49	40	2	117	68	1	2	22	21	56	1	3	0	4	1	5	3	14	1	9	32	11	47	27	6
ARSL	29	0	2	8	1	36	20	31	0	1	36	1	3	46	22	67	43	21	21	19	5	0	15	23	41	11	1	96	23	4	3	23	25	37	2	2	0	3	2	6	1	13	2	20	46	10	56	9	1
ART1	25	0	0	5	1	49	21	35	1	0	38	1	1	53	52	60	20	19	15	24	14	3	4	23	13	25	0	49	50	2	1	16	30	25	1	1	1	0	0	0	7	10	3	21	31	5	67	16	4
ART3	29	4	2	12	0	47	32	34	1	0	30	1	3	90	37	52	122	24	13	40	1	1	30	35	38	30	1	116	69	1	3	16	28	50	0	2	0	3	0	4	4	24	1	16	37	12	55	18	3
ART4	37	1	4	8	0	26	22	27	0	0	24	0	0	50	33	33	86	10	13	40	2	3	16	11	42	22	2	86	52	3	2	11	23	18	0	0	0	0	0	2	1	10	1	10	23	6	29	15	1
ART5	26	0	3	6	0	51	22	43	0	0	33	1	2	36	47	36	49	15	6	14	6	4	16	24	18	13	1	43	57	6	3	21	30	30	0	0	0	3	0	4	1	13	0	7	32	8	79	21	0
ARTN	45	0	4	10	0	66	41	67	0	1	45	3	1	60	83	64	69	28	19	49	10	5	14	40	18	23	0	52	85	4	3	39	44	46	0	0	0	1	0	5	4	16	3	20	52	11	112	38	2
ARV1	21	1	9	4	7	32	11	19	2	4	14	2	3	50	22	24	75	14	10	23	9	0	7	13	30	17	1	56	54	6	2	18	15	21	7	2	3	2	1	0	4	7	4	12	24	12	32	9	10
ARVCF	123	17	20	36	25	360	112	188	5	6	152	7	11	145	358	224	158	54	57	151	25	20	77	109	47	78	8	131	303	20	16	66	133	134	7	9	6	12	14	12	9	89	8	95	143	63	339	66	18
ARX	27	8	2	10	8	75	63	40	3	0	51	0	3	26	49	100	49	21	13	24	15	1	25	27	29	14	1	66	68	2	6	31	47	62	0	4	0	4	2	3	1	21	0	29	31	19	128	16	1
AS3MT	6	0	0	3	1	18	9	12	0	0	9	0	3	14	9	19	5	3	3	6	3	2	4	4	0	5	0	8	43	3	1	3	5	2	0	0	0	0	0	0	1	5	0	4	8	6	18	6	0
ASAH1	75	65	433	16	107	48	46	33	69	55	40	23	34	113	71	55	212	47	47	47	8	94	45	37	60	34	29	99	94	31	60	34	132	44	43	20	33	37	50	25	18	46	53	63	45	59	67	68	150
ASAH2	40	1	3	5	1	45	33	38	0	1	25	0	1	117	58	45	180	12	18	55	1	4	10	36	61	42	5	128	75	3	1	19	39	43	2	1	1	3	0	3	4	21	2	17	52	9	60	28	4
ASAH2B	20	0	6	5	1	38	23	24	1	0	33	1	2	55	39	24	80	12	13	33	3	3	16	17	18	23	2	79	64	4	0	20	17	32	0	3	2	3	2	6	5	11	1	7	24	10	40	18	4
ASAP1	114	37	157	21	31	110	74	102	37	55	68	16	24	196	127	104	350	55	77	99	12	44	40	72	95	79	21	245	170	23	46	47	141	102	23	37	27	29	38	29	40	61	55	47	96	38	128	171	98
ASAP2	79	6	5	26	36	139	62	94	2	0	88	1	3	201	134	160	215	58	27	84	15	11	50	64	60	62	2	168	191	15	9	47	76	76	3	5	0	16	7	9	8	46	11	37	89	42	190	48	18
ASAP3	97	3	13	22	39	221	77	132	1	1	101	0	15	183	152	142	163	56	45	152	25	12	40	62	73	96	7	161	194	12	13	70	99	127	2	7	4	14	6	4	13	57	5	55	125	37	200	51	16
ASB1	72	11	26	19	19	114	67	65	8	8	54	3	10	134	113	69	110	37	29	102	10	13	44	66	61	62	4	101	125	14	14	52	75	76	4	11	8	19	3	0	11	56	12	62	59	41	106	33	23
ASB10	30	0	4	17	0	103	23	63	0	0	65	1	12	70	113	95	68	31	16	58	8	5	23	30	13	28	3	66	97	9	3	20	47	57	0	1	2	3	0	2	1	17	3	21	63	13	89	36	4
ASB11	16	0	1	11	0	17	18	12	0	0	30	0	1	16	20	40	60	5	8	16	10	1	15	16	34	12	1	69	19	0	1	12	9	28	0	0	0	0	0	3	0	10	1	6	31	5	43	8	0
ASB12	19	1	4	3	0	16	14	11	0	0	17	0	2	13	10	20	32	5	11	6	3	0	3	13	9	5	1	39	12	3	1	11	5	13	1	0	0	1	0	0	1	5	2	13	11	3	36	15	0
ASB13	41	4	33	15	9	90	47	63	15	10	51	4	16	80	80	80	77	20	17	43	4	7	21	34	30	22	4	65	94	5	6	20	52	47	7	10	5	17	8	6	11	24	10	31	48	20	88	28	12
ASB14	29	0	6	10	42	24	20	29	0	1	26	0	3	72	31	30	100	10	12	42	6	1	10	13	24	26	2	73	48	1	1	7	24	27	2	1	1	8	2	0	4	22	5	6	28	19	31	13	8
ASB15	29	0	2	5	0	32	30	22	0	1	22	1	3	66	45	28	147	17	19	52	4	0	13	17	58	36	0	140	66	2	3	16	20	36	0	0	0	3	0	0	3	16	1	9	30	11	43	21	3
ASB16	19	6	4	5	6	71	16	18	2	3	30	2	1	17	51	31	23	5	9	36	14	5	15	7	20	21	2	73	42	2	2	5	12	28	1	3	3	2	1	4	4	9	1	12	23	5	51	12	5
ASB17	8	0	0	0	0	1	7	8	0	0	3	0	1	24	4	4	30	0	2	6	0	0	2	1	5	2	0	21	11	1	0	0	3	3	0	0	0	0	0	0	0	0	0	2	5	1	1	0	0
ASB18	49	0	3	16	0	102	53	80	0	0	61	0	6	104	116	83	166	28	24	74	10	4	32	57	44	42	4	102	136	6	5	53	59	78	2	2	0	8	0	6	13	37	3	46	63	17	132	28	3
ASB2	70	9	3	28	0	131	48	78	0	0	73	0	4	144	133	122	169	43	33	82	17	6	16	61	50	32	2	138	154	12	8	43	59	99	2	2	4	6	0	4	9	44	2	35	94	16	150	43	2
ASB3	57	0	5	15	2	64	38	42	0	1	34	2	1	83	63	59	151	16	22	57	6	3	19	30	54	51	4	134	103	4	3	30	44	57	1	1	1	6	3	4	3	30	7	19	56	14	72	40	4
ASB4	34	0	1	7	1	36	19	38	0	0	36	0	1	78	41	41	123	25	14	37	2	2	18	12	37	38	1	102	83	3	3	17	13	31	2	1	0	6	0	2	2	14	3	12	31	7	56	22	1
ASB5	27	0	6	1	1	28	25	25	0	1	21	0	0	74	34	30	157	5	6	20	1	0	12	18	32	30	5	89	54	1	2	20	18	19	0	1	1	3	0	3	3	14	1	6	27	9	15	21	1
ASB6	21	4	16	10	10	111	39	50	7	9	36	2	8	73	73	68	92	19	19	33	6	7	21	28	15	36	3	59	88	8	10	24	42	65	9	6	3	8	12	7	12	28	4	28	45	22	108	31	10
ASB7	22	10	14	5	14	22	19	25	4	2	12	0	6	62	24	32	105	14	15	21	1	4	14	20	41	17	2	74	25	9	4	19	19	21	4	3	5	4	6	2	3	18	3	12	30	10	47	8	8
ASB8	31	1	27	5	14	47	18	29	6	2	36	1	7	73	37	35	94	19	27	44	6	5	20	17	34	31	5	76	57	7	8	22	38	37	3	9	2	4	7	2	4	16	7	26	24	23	57	24	6
ASB9	11	1	0	6	2	18	13	7	0	1	12	0	0	27	15	38	49	13	9	16	2	0	7	7	27	10	2	57	13	6	1	7	6	20	0	1	0	1	1	3	0	3	2	6	22	4	30	6	1
ASCC1	34	0	15	19	15	71	40	53	4	10	54	1	5	112	58	58	141	22	23	68	14	6	24	36	71	63	10	180	80	8	7	18	35	47	0	1	5	12	5	3	5	40	8	17	51	20	82	36	12
ASCC2	117	19	99	13	66	151	84	115	28	29	85	10	28	177	135	113	196	81	48	117	13	23	40	83	73	83	18	206	171	21	40	72	91	86	16	25	17	40	39	16	15	68	23	74	77	50	182	62	63
ASCC3	74	3	85	19	99	71	57	53	28	20	71	5	12	207	72	54	452	35	44	101	6	22	36	54	127	82	10	310	173	7	23	44	59	76	11	10	9	15	26	14	14	43	30	51	79	49	84	59	51
ASCL1	18	0	0	6	2	32	13	30	0	0	19	0	5	54	47	42	22	9	3	35	5	1	9	5	16	11	0	61	46	0	0	13	25	19	0	0	0	0	0	0	4	4	0	9	20	5	32	16	0
ASCL2	30	0	5	9	0	102	29	51	3	0	40	0	3	64	81	35	19	10	5	50	15	4	28	25	7	19	0	59	120	8	2	26	35	39	0	1	2	11	1	4	4	10	5	18	34	4	90	23	2
ASCL3	7	0	0	2	4	8	3	6	0	0	11	0	1	9	6	8	32	9	4	9	0	1	7	4	4	5	0	19	7	1	0	0	5	2	0	0	0	3	0	0	1	2	0	3	6	1	7	4	0
ASCL4	11	0	0	4	1	49	12	26	0	0	21	0	2	38	49	23	19	3	7	24	2	3	11	12	16	10	0	19	56	5	1	10	17	33	0	1	0	2	0	4	0	6	4	11	11	6	24	9	0
ASCL5	30	10	3	7	1	102	28	68	0	0	55	1	1	59	81	69	27	17	17	41	10	4	14	34	18	35	1	41	83	2	2	24	30	31	1	2	0	2	0	3	5	18	2	20	53	14	99	14	2
ASF1A	15	6	10	0	11	10	6	10	5	7	5	0	1	24	7	12	65	2	3	17	0	2	6	0	18	13	2	41	23	0	6	1	5	14	0	2	1	5	0	1	2	11	1	5	4	8	17	1	9
ASF1B	12	6	7	4	2	48	13	19	7	3	34	0	8	48	45	27	32	20	14	31	2	2	15	16	10	27	1	42	38	7	2	8	47	35	2	2	0	7	2	5	3	8	1	12	29	13	61	15	8
ASGR1	51	2	85	18	13	131	47	61	33	34	52	5	16	98	129	92	50	24	32	62	24	22	46	52	39	47	24	80	144	15	25	8	78	76	16	17	8	19	24	13	13	31	34	36	55	25	140	33	29
ASGR2	52	0	5	11	1	126	64	78	1	0	62	3	4	80	109	107	69	46	20	65	16	5	18	42	46	56	2	112	138	10	3	33	73	92	3	0	3	7	1	2	4	47	2	35	61	19	150	32	6
ASH1L	133	22	128	25	123	130	77	115	38	51	78	15	16	264	133	119	336	65	64	153	17	45	52	83	119	94	11	258	170	10	38	47	132	148	19	31	19	40	66	18	21	95	36	79	111	80	190	101	91
ASH2L	52	3	38	20	24	70	46	69	10	8	60	2	10	148	75	68	179	17	29	86	7	17	32	45	55	62	3	124	127	9	15	33	51	96	6	4	6	11	6	11	4	43	8	36	74	22	92	44	25
ASIC1	76	6	14	29	31	206	90	100	0	0	103	0	5	162	154	142	112	45	17	96	15	8	38	55	52	63	2	231	135	8	8	53	89	111	0	3	1	7	4	3	10	61	2	39	122	34	202	42	4
ASIC2	86	7	5	20	1	163	94	79	0	0	90	1	2	136	144	106	108	31	22	74	18	4	41	61	42	54	3	97	161	11	8	67	91	96	2	4	0	11	0	0	6	43	3	48	77	15	158	47	3
ASIC3	30	0	5	11	1	133	46	68	1	4	76	1	3	87	134	79	41	31	23	77	12	6	24	32	22	43	2	66	102	8	3	24	57	65	2	3	6	8	2	1	9	26	2	35	46	19	157	37	3
ASIC4	61	0	4	17	5	210	62	93	0	0	86	1	5	121	158	171	103	50	28	108	25	8	30	44	31	53	4	98	126	12	8	36	69	93	3	6	2	4	0	4	9	46	2	46	78	26	168	39	3
ASIC5	13	0	1	1	0	10	5	17	0	0	12	0	2	40	12	13	98	7	4	14	0	0	3	10	29	17	0	43	26	2	0	4	9	7	0	0	0	0	0	1	1	6	1	3	8	6	16	7	2
ASIP	9	0	2	10	0	33	16	23	0	0	17	0	1	35	24	26	17	10	11	23	3	5	6	18	13	10	1	27	37	3	5	15	20	18	0	0	0	4	0	1	5	15	0	11	26	6	34	15	1
ASL	24	1	17	9	17	86	36	54	7	9	52	6	8	66	67	74	71	29	20	56	8	10	37	26	27	41	5	101	126	7	7	17	58	55	8	7	5	11	5	9	5	38	9	30	56	44	125	38	16
ASMT	12	0	1	10	1	42	26	34	0	2	44	1	1	58	56	56	28	10	9	43	8	3	9	9	10	25	3	37	38	2	2	7	28	42	0	1	1	6	0	4	3	13	1	12	38	6	55	11	4
ASMTL	48	0	7	13	12	120	63	59	3	3	72	1	5	107	126	92	62	31	40	81	14	12	28	31	35	36	9	103	141	7	10	25	60	79	3	5	3	12	1	4	3	22	6	39	77	18	128	44	6
ASNS	37	2	6	13	5	43	35	60	1	2	37	1	12	81	85	52	159	27	15	41	1	4	22	48	47	42	3	97	141	10	2	34	36	57	2	4	2	8	2	7	2	19	9	26	37	19	61	27	5
ASNSD1	13	1	20	3	16	19	17	12	4	1	9	1	10	34	16	19	52	13	16	20	2	1	3	8	26	17	1	70	34	4	8	11	12	20	3	1	1	3	5	8	4	16	3	9	18	6	24	12	11
ASPA	23	2	7	8	0	41	20	34	0	0	28	0	3	97	48	36	126	11	17	56	4	0	20	37	58	45	2	118	45	5	2	28	25	53	0	1	0	7	0	1	2	7	2	14	33	10	59	15	3
ASPDH	16	0	3	10	1	100	25	49	0	1	33	1	0	59	65	62	33	11	15	63	8	4	20	29	37	39	2	39	66	3	5	20	42	45	1	3	0	2	2	4	4	30	1	23	40	5	84	24	9
ASPG	82	6	5	34	5	490	119	200	0	0	193	4	8	184	387	302	154	41	51	150	37	21	61	82	41	72	8	111	249	18	12	57	153	194	4	6	0	10	4	12	15	55	3	77	172	41	378	68	5
ASPH	154	10	62	45	114	155	123	142	30	13	118	14	20	322	153	122	626	74	112	174	16	34	68	121	183	130	14	551	277	26	31	80	155	124	23	29	13	29	49	24	19	137	55	90	99	93	168	139	106
ASPHD1	20	0	4	8	1	98	20	53	0	0	29	2	4	44	79	51	31	15	9	51	10	3	17	29	16	39	1	57	79	7	4	10	37	55	0	0	0	2	0	7	7	13	0	24	35	21	109	23	3
ASPHD2	33	4	5	5	4	53	37	24	0	1	31	5	2	52	65	38	44	27	15	32	6	2	5	18	12	10	0	52	69	8	1	14	41	39	0	3	0	6	0	3	8	17	1	17	37	8	67	23	1
ASPM	67	6	13	11	2	54	55	52	4	0	51	4	1	166	64	50	391	24	30	86	5	3	27	48	115	78	5	304	150	12	8	27	48	79	5	3	3	9	6	7	8	25	1	19	57	22	80	37	20
ASPN	10	0	2	2	0	14	11	16	0	0	16	0	0	47	22	13	75	6	4	11	0	1	3	5	31	12	2	63	12	1	0	5	10	19	0	3	1	6	0	0	0	8	0	5	14	2	15	4	3
ASPRV1	17	6	1	2	2	37	21	20	0	0	20	1	2	26	43	25	27	9	14	13	0	2	7	16	14	11	0	45	49	0	2	12	24	15	1	2	2	1	0	1	1	9	0	5	16	3	42	26	1
ASPSCR1	91	39	42	60	31	747	198	302	20	42	301	7	30	302	543	393	192	100	79	282	62	32	122	126	111	157	18	227	447	36	29	82	269	322	19	18	12	37	12	21	27	131	21	130	241	80	612	108	24
ASRGL1	35	5	6	6	3	51	33	49	2	1	40	1	2	105	73	42	78	21	14	41	10	6	15	19	42	41	4	102	89	7	5	21	33	52	1	4	2	8	2	2	4	12	9	15	47	9	69	24	7
ASS1	72	2	4	26	53	169	67	78	1	1	102	2	12	118	136	158	141	48	34	90	13	9	55	61	42	60	9	89	174	16	2	79	81	79	0	6	0	19	6	8	6	67	5	47	90	48	178	50	9
ASTE1	26	2	11	3	7	29	13	17	3	2	21	1	3	44	33	21	92	9	15	21	4	1	9	17	36	17	0	80	47	5	5	16	13	13	1	1	2	3	3	1	4	14	2	9	20	6	34	14	10
ASTL	36	0	2	10	0	104	29	67	0	0	49	1	2	47	78	63	50	12	12	55	5	7	11	27	20	25	2	65	95	6	3	21	26	52	4	2	0	1	0	0	2	32	2	20	59	12	82	29	2
ASTN1	141	13	4	29	0	162	85	121	0	0	95	0	10	208	157	129	361	58	42	117	18	13	43	81	105	103	8	173	207	12	9	82	98	111	3	4	2	16	1	4	11	59	9	49	128	23	197	65	6
ASTN2	107	16	3	25	50	156	95	133	2	0	107	3	7	188	189	146	305	72	38	112	18	4	65	80	107	98	9	304	272	21	14	92	118	110	4	8	2	22	1	10	7	87	14	57	124	42	213	65	6
ASXL1	85	28	47	13	54	105	69	81	26	20	64	8	28	157	120	118	259	62	48	105	20	16	48	59	84	75	13	183	178	25	17	53	94	82	14	23	9	23	26	14	9	97	16	57	93	82	166	42	62
ASXL2	91	14	91	18	85	103	77	87	25	21	76	5	20	229	110	90	323	50	54	124	10	29	38	58	99	73	15	266	154	17	33	50	70	105	11	16	11	29	28	22	21	79	30	56	98	61	129	78	47
ASXL3	104	8	5	21	16	97	86	85	0	0	78	2	7	209	125	91	284	47	47	117	12	8	36	71	144	89	2	234	189	14	8	59	76	75	2	0	2	4	0	8	3	48	11	35	80	33	139	53	4
ASZ1	26	0	1	7	0	37	20	18	0	0	18	1	0	45	31	24	92	16	7	40	3	1	7	17	37	22	1	105	48	4	2	10	16	31	0	0	0	3	0	3	1	18	0	8	28	6	39	12	2
ATAD1	26	0	23	2	30	22	26	22	3	8	14	0	2	91	21	27	167	13	11	27	2	10	9	11	50	30	5	91	48	4	8	13	20	26	1	6	3	5	6	3	2	20	11	9	22	20	35	14	16
ATAD2	36	0	31	19	14	62	28	52	9	5	48	1	9	131	59	57	176	30	24	90	6	8	27	48	74	66	3	153	85	9	4	16	32	76	5	7	3	14	12	10	7	33	10	24	52	27	80	38	33
ATAD2B	63	10	50	15	40	91	62	87	24	19	73	2	8	202	100	82	310	47	35	109	10	24	45	61	129	90	14	295	190	16	35	22	81	95	11	13	9	29	30	7	8	59	15	60	82	36	137	63	53
ATAD3A	41	17	38	27	31	235	89	128	13	11	122	7	18	127	238	164	63	39	33	112	19	17	43	58	29	54	11	124	158	18	7	53	113	87	9	12	6	14	9	8	17	29	8	80	93	51	187	56	18
ATAD3B	74	30	25	33	34	347	119	132	21	11	151	11	10	194	260	230	122	48	56	157	28	21	45	63	61	94	13	160	278	18	34	41	103	171	12	23	12	44	18	12	10	88	7	84	109	73	259	64	29
ATAD3C	47	3	4	24	2	194	53	117	5	1	105	1	0	108	178	148	98	35	10	93	30	10	24	39	32	63	2	118	112	10	8	21	60	90	2	4	0	5	0	5	10	24	2	50	93	20	159	40	5
ATAD5	39	0	12	17	3	69	36	40	5	3	46	1	1	112	56	45	138	17	13	58	1	3	23	30	86	72	0	163	80	3	8	9	41	61	2	4	2	11	3	4	1	22	2	20	62	18	56	23	23
ATAT1	44	5	6	4	11	82	40	49	4	1	45	1	11	101	75	59	75	31	30	79	16	12	28	36	54	44	6	132	73	6	1	26	36	66	2	3	1	5	1	5	7	24	4	22	50	27	106	24	12
ATCAY	65	11	13	28	1	182	64	115	0	0	115	0	9	153	195	135	89	34	40	109	25	9	28	41	52	76	3	179	199	5	2	26	86	125	2	4	0	8	0	8	1	30	3	47	131	26	167	56	4
ATE1	40	10	30	12	24	23	28	26	6	5	28	1	10	117	44	62	136	14	24	48	8	8	30	38	59	34	1	140	60	7	4	11	43	50	0	4	2	4	9	4	11	19	7	21	27	15	51	22	9
ATF1	17	1	21	12	13	31	32	24	1	1	30	0	4	72	45	32	86	14	15	44	6	4	26	21	30	17	6	38	88	3	5	11	28	43	2	0	0	6	6	5	6	24	6	14	40	12	36	8	11
ATF2	36	2	55	9	41	35	20	25	8	19	24	4	9	118	38	26	164	18	21	49	1	12	31	21	54	29	5	204	63	8	12	15	23	40	7	8	6	11	6	6	7	29	19	13	24	21	42	35	38
ATF3	40	0	10	5	27	61	33	33	7	12	41	4	6	87	51	54	101	17	23	58	8	16	18	30	37	21	9	87	61	6	3	31	48	30	8	3	1	19	11	10	9	76	5	56	45	49	68	83	10
ATF4	72	41	169	11	73	30	42	53	21	53	31	21	44	82	51	43	158	17	47	40	8	45	41	36	18	15	10	48	58	13	31	43	50	37	35	17	28	30	28	16	33	81	22	62	25	60	69	80	65
ATF5	20	0	12	2	10	71	26	37	6	2	22	1	4	43	50	46	21	9	9	52	10	14	32	19	21	36	4	41	29	8	8	20	34	34	1	4	1	17	2	4	10	20	1	27	24	11	56	17	12
ATF6	58	8	65	11	58	51	36	48	18	19	46	5	6	115	51	50	216	19	46	72	5	19	26	27	57	43	8	182	105	4	17	20	56	49	12	15	5	17	17	8	8	40	11	29	42	28	82	41	35
ATF6B	54	27	97	16	58	97	55	46	24	27	52	10	14	108	127	96	106	32	38	77	15	40	36	35	50	66	10	90	75	15	33	36	63	73	20	16	13	30	21	5	7	54	30	35	64	47	137	51	61
ATF7	33	1	24	6	12	38	20	35	2	2	24	1	5	97	32	43	99	13	15	43	3	5	11	24	35	34	4	53	21	8	5	18	16	35	1	2	1	8	10	6	7	15	3	15	32	9	44	13	14
ATF7.NPFF	1	0	0	0	0	0	1	1	0	0	1	0	0	1	4	3	5	1	0	3	1	0	3	1	2	3	0	5	2	0	0	0	6	5	0	0	0	0	1	1	0	1	0	2	2	0	2	1	0
ATF7IP	82	23	121	11	101	93	57	67	24	22	44	6	18	240	90	89	326	54	49	124	9	34	34	56	137	89	9	309	136	15	44	31	77	108	13	20	12	25	34	15	7	51	25	44	55	59	90	66	55
ATF7IP2	67	1	22	14	37	73	45	62	4	0	49	2	3	135	80	47	184	22	23	72	7	5	29	42	84	52	2	178	100	8	11	24	50	64	2	2	2	14	10	9	8	35	7	22	67	53	87	24	18
ATG10	40	4	5	13	8	56	29	60	5	1	52	0	4	120	78	61	117	22	22	69	9	3	26	37	40	56	5	160	91	4	3	29	37	66	1	0	2	7	5	5	2	24	3	28	59	16	98	34	4
ATG101	38	0	17	10	9	52	27	50	1	4	21	2	9	45	48	24	62	9	16	34	6	4	15	27	29	22	3	28	54	7	6	13	32	49	2	1	1	6	1	6	0	21	3	18	31	10	65	21	7
ATG12	38	3	24	8	15	43	26	23	3	13	42	1	11	96	31	33	121	14	22	49	4	18	24	24	64	39	2	160	72	3	4	20	37	49	2	4	3	9	13	7	6	12	4	19	41	29	44	41	22
ATG13	66	13	52	10	33	89	62	66	7	5	73	3	15	142	101	91	225	39	36	91	15	27	33	39	89	39	8	164	133	14	14	35	70	75	4	9	8	14	8	8	16	38	13	51	50	51	105	33	23
ATG14	28	0	23	9	20	57	38	37	11	6	46	2	3	67	57	49	89	21	15	51	8	14	25	21	32	46	3	88	85	8	14	15	41	60	2	4	1	6	11	3	4	26	16	22	36	18	63	30	19
ATG16L1	57	12	22	17	41	98	45	63	8	9	79	2	9	176	83	92	151	52	37	94	8	14	40	52	81	78	11	256	147	12	11	55	65	74	4	15	7	18	12	4	8	48	18	44	86	36	118	52	21
ATG16L2	124	168	103	30	36	204	96	131	114	149	119	20	32	191	212	157	172	76	155	165	26	121	77	94	74	83	37	172	248	24	136	47	219	146	55	46	49	104	69	37	17	102	62	129	106	64	279	192	127
ATG2A	117	62	66	45	34	465	128	240	19	17	213	6	24	273	441	316	179	102	280	260	62	45	129	112	90	138	17	256	317	34	57	102	275	215	14	14	16	31	23	19	17	137	10	156	240	82	415	325	47
ATG2B	98	9	52	23	64	97	92	95	14	7	81	3	10	295	144	110	515	48	48	105	8	12	49	72	130	90	3	369	163	10	17	32	58	108	9	10	5	19	21	16	16	62	17	55	100	65	147	56	38
ATG3	28	3	43	11	20	42	21	20	11	7	24	7	9	99	37	31	150	22	31	29	2	21	20	25	54	35	6	142	55	1	12	13	40	32	9	1	9	15	4	6	12	11	7	33	20	17	23	41	30
ATG4A	34	1	16	2	15	23	25	17	3	5	19	1	2	41	17	45	103	24	9	8	9	4	13	18	44	15	3	111	39	4	2	29	18	36	0	4	1	3	3	4	6	14	4	19	54	11	32	7	8
ATG4B	63	25	49	17	53	215	67	144	30	41	104	11	12	181	217	161	152	58	49	99	25	31	34	65	50	67	12	107	144	25	27	48	98	112	13	24	24	38	21	11	10	92	31	59	108	80	210	61	51
ATG4C	25	7	8	6	0	16	18	22	2	3	18	1	10	45	22	11	110	11	8	37	0	1	17	10	41	24	2	78	68	4	1	7	10	22	2	3	1	2	4	1	2	11	4	18	19	5	26	16	6
ATG4D	34	3	8	10	7	81	28	43	6	12	44	1	4	40	78	55	39	18	26	31	8	7	17	10	13	20	4	41	57	5	9	6	43	27	3	3	0	12	2	8	2	21	2	24	28	22	64	32	10
ATG5	38	8	19	1	35	34	19	22	5	0	29	2	6	60	40	23	154	13	6	32	3	6	31	29	34	26	5	99	76	2	6	25	20	36	5	6	5	3	10	2	4	17	6	13	21	23	32	23	7
ATG7	103	16	80	8	30	126	52	103	45	45	73	13	30	192	122	93	213	53	40	79	10	56	35	70	84	66	8	210	167	12	45	44	116	93	18	27	19	31	35	16	22	65	32	63	109	31	128	165	82
ATG9A	50	9	36	14	17	107	50	76	6	9	65	4	6	128	100	93	122	47	37	48	17	13	35	60	36	43	4	90	145	15	11	32	61	49	5	3	3	14	6	7	9	34	7	44	44	29	132	36	31
ATG9B	52	17	8	29	24	227	83	154	1	0	113	2	10	136	207	143	87	56	25	142	24	6	50	63	63	68	5	81	123	13	7	37	108	120	3	2	3	9	2	11	17	46	5	47	75	58	206	35	5
ATIC	37	3	47	5	20	57	32	46	6	10	34	2	12	99	73	40	201	25	23	56	5	13	28	39	53	39	8	133	111	7	19	26	38	58	4	4	4	13	10	7	8	30	12	39	35	22	70	20	26
ATL1	55	10	17	15	10	51	41	48	4	3	38	2	1	77	66	27	89	33	7	45	9	7	14	34	43	37	4	80	75	5	0	25	29	40	1	4	0	7	3	4	4	23	9	24	47	12	62	21	4
ATL2	42	12	19	18	14	66	27	45	4	2	49	1	1	120	60	42	143	20	11	55	1	7	28	33	50	50	3	135	84	3	3	10	50	61	4	1	6	7	6	7	4	19	6	26	30	22	66	26	10
ATL3	42	27	103	17	44	76	46	43	16	20	55	3	20	130	51	63	191	22	30	70	14	35	35	52	57	53	10	135	88	7	15	22	51	59	5	6	6	15	15	10	18	20	20	17	43	26	85	19	33
ATM	160	53	204	34	87	151	128	146	57	50	97	9	24	425	169	170	609	74	87	203	23	73	96	101	222	202	30	605	250	29	62	61	121	199	24	46	25	38	61	14	18	83	88	97	118	82	191	104	136
ATMIN	40	10	35	8	15	65	46	47	9	5	44	3	8	120	60	44	166	22	16	37	4	12	30	33	32	38	3	135	52	8	5	16	37	60	0	3	8	8	10	10	9	17	10	32	40	22	52	27	22
ATN1	89	48	107	31	140	137	87	100	44	56	67	24	37	128	151	100	101	41	60	118	17	40	78	79	41	67	17	123	168	33	32	64	84	90	26	16	31	61	54	33	29	117	34	95	85	112	179	58	77
ATOH1	26	0	1	8	0	60	22	31	1	0	21	0	4	26	53	45	69	7	6	32	9	5	13	14	19	20	3	78	56	9	1	20	20	22	0	0	0	2	0	5	1	9	0	12	14	8	52	19	0
ATOH7	15	5	0	5	1	16	6	24	0	0	24	0	0	21	20	21	31	7	6	14	4	1	9	12	9	9	3	33	40	3	3	3	19	10	0	0	0	1	0	3	0	10	0	6	9	4	27	3	2
ATOH8	71	2	2	10	3	166	57	88	1	0	86	4	7	118	115	81	125	30	33	95	19	9	38	69	29	41	2	117	176	4	5	45	84	101	1	3	0	9	1	2	12	48	1	44	98	24	164	34	11
ATOX1	47	6	36	12	9	49	26	56	5	2	23	1	7	56	61	55	106	20	22	48	6	14	20	21	42	40	5	99	38	4	10	18	36	40	2	5	1	10	3	7	12	20	7	31	40	15	60	18	17
ATP10A	102	55	175	41	23	226	121	169	85	169	131	36	23	198	230	200	277	68	53	135	23	44	68	88	79	91	24	234	214	12	32	76	116	103	52	24	17	79	54	33	13	120	32	130	154	51	195	52	120
ATP10B	139	0	3	18	2	117	77	108	0	2	91	1	12	242	139	116	402	57	45	115	13	2	41	71	104	103	10	275	164	19	10	69	90	89	1	6	3	17	3	7	7	70	6	72	111	35	157	76	9
ATP10D	64	8	20	14	16	56	53	69	6	8	43	4	7	176	85	60	315	21	47	71	10	7	24	52	89	53	7	172	120	13	9	46	59	65	4	6	5	14	11	2	10	31	14	34	56	22	97	41	23
ATP11A	207	53	209	45	47	362	146	178	67	72	175	34	19	318	328	259	386	131	204	192	37	53	89	123	124	115	24	325	385	35	53	104	222	175	34	42	26	58	97	26	46	138	65	118	188	87	391	210	186
ATP11B	35	28	82	20	71	46	49	52	14	22	52	4	12	157	77	49	277	32	39	84	4	23	37	39	93	63	13	243	76	11	12	22	54	59	12	9	11	23	25	6	10	48	16	33	46	44	88	92	43
ATP11C	37	5	25	11	21	42	48	36	10	7	35	1	1	83	45	75	139	31	35	34	10	17	48	36	93	41	8	189	90	10	13	25	44	75	5	5	7	8	10	8	2	17	5	39	62	26	147	25	22
ATP12A	71	4	7	12	29	121	71	97	0	0	78	3	7	210	161	105	178	46	39	78	13	11	39	71	51	40	26	132	103	14	6	63	74	69	1	3	0	11	1	9	3	53	6	83	101	40	157	39	6
ATP13A1	78	46	105	36	94	333	96	195	46	71	149	18	16	192	324	230	182	90	62	189	56	43	68	93	59	93	20	188	289	27	46	92	142	190	26	40	17	74	30	24	9	113	32	84	138	91	316	74	73
ATP13A2	96	41	73	44	37	343	118	149	13	25	162	8	11	185	329	238	133	43	57	158	39	18	67	78	54	77	14	117	234	18	12	69	160	143	14	9	12	31	9	11	17	85	24	88	140	43	355	60	48
ATP13A3	65	37	85	14	130	68	53	68	21	34	49	6	7	226	92	65	328	38	67	97	7	47	32	61	103	74	15	298	149	10	27	40	81	68	15	17	11	30	33	17	50	44	31	93	52	84	93	104	82
ATP13A4	87	3	2	12	21	54	42	60	2	1	43	1	5	155	71	62	186	42	31	61	6	9	28	55	74	58	5	269	150	2	7	37	48	58	2	3	2	7	44	4	5	38	10	34	58	10	95	34	32
ATP13A5	66	0	3	10	1	72	56	48	0	0	43	1	4	153	70	70	280	27	23	55	4	4	27	45	69	56	1	221	123	3	3	40	41	52	1	1	2	7	0	6	3	51	4	30	63	16	69	38	5
ATP1A1	106	23	135	26	250	96	62	58	27	38	100	18	17	212	102	98	335	64	88	76	16	36	46	81	69	67	15	209	129	36	30	82	120	92	15	13	20	55	53	15	32	117	30	77	75	117	153	74	102
ATP1A2	130	4	10	24	0	150	98	121	0	0	128	0	11	181	176	168	229	84	55	151	19	5	51	110	72	75	5	216	167	18	12	78	125	139	1	1	1	12	0	12	10	53	10	75	123	39	196	73	5
ATP1A3	76	10	6	33	2	297	104	165	0	2	149	1	5	188	251	226	132	76	46	151	32	9	76	81	75	94	5	208	233	18	18	79	130	163	1	2	1	17	0	15	12	67	3	63	178	41	286	66	6
ATP1A4	77	13	11	22	2	106	74	115	0	0	92	4	9	203	151	119	233	38	26	125	20	5	39	89	86	90	4	236	215	9	6	60	80	125	1	4	1	14	1	3	5	47	8	38	99	23	149	63	3
ATP1B1	62	10	78	17	147	74	32	34	27	22	32	9	19	88	66	60	130	31	22	42	4	23	21	32	43	36	16	62	74	13	20	53	54	49	9	9	8	21	52	9	13	55	23	51	37	71	86	34	49
ATP1B2	36	6	5	10	1	74	44	79	0	2	57	3	2	95	78	53	82	18	24	79	18	6	14	39	35	38	2	82	71	7	6	38	59	67	0	2	1	10	0	4	2	18	1	20	69	15	126	18	5
ATP1B3	33	16	90	8	19	49	28	42	20	21	26	11	12	60	51	33	73	10	18	33	3	18	29	34	35	19	5	106	90	9	14	17	45	36	7	7	11	22	13	18	14	25	9	29	42	15	51	39	42
ATP1B4	38	2	3	13	1	38	34	13	0	1	38	1	5	68	27	31	123	24	33	15	3	5	32	38	44	27	1	145	39	2	1	32	21	62	0	3	0	2	0	4	1	17	1	27	47	21	74	12	3
ATP23	18	4	6	3	0	42	19	14	4	0	23	1	2	49	34	16	57	7	5	28	7	2	19	15	24	20	1	68	71	1	2	12	16	27	0	0	1	3	0	1	3	9	2	8	17	4	32	19	2
ATP2A1	53	0	5	23	3	157	59	123	0	3	94	2	5	139	152	150	120	46	37	119	20	14	35	54	49	94	3	170	152	11	7	39	86	114	1	2	0	11	2	14	3	57	2	55	98	19	273	53	2
ATP2A2	123	47	176	21	567	176	175	125	64	100	101	49	33	305	252	144	282	91	100	157	17	81	68	107	100	118	30	241	232	58	71	83	158	145	40	52	33	115	69	40	48	359	83	175	85	311	220	81	165
ATP2A3	115	40	25	38	53	377	132	219	1	5	171	3	17	232	366	297	180	76	412	208	49	26	96	95	52	105	16	214	336	26	75	58	204	199	3	22	35	28	13	7	12	121	6	95	150	140	401	126	18
ATP2B1	48	25	55	10	26	68	47	31	15	10	35	4	3	153	55	64	230	15	56	73	4	26	38	47	93	47	9	172	92	11	28	20	85	52	8	14	19	27	22	2	13	52	37	74	43	30	51	320	49
ATP2B2	153	16	8	36	0	297	128	205	0	0	200	7	13	285	297	273	318	77	77	158	33	10	80	123	76	104	10	256	362	20	8	96	176	177	1	8	0	16	0	15	17	99	8	101	228	47	322	108	11
ATP2B3	76	8	6	37	0	193	80	126	0	0	147	1	6	139	164	256	131	88	46	93	37	3	58	82	73	49	2	231	159	5	8	92	79	199	0	2	1	6	0	7	4	36	4	76	230	37	352	53	7
ATP2B4	104	4	33	21	128	103	79	106	6	20	95	3	10	256	134	130	282	67	90	105	14	27	46	59	101	74	5	224	131	17	19	64	98	110	13	20	8	20	26	14	9	109	23	68	101	119	180	85	49
ATP2C1	59	27	126	21	100	84	49	46	31	23	56	6	16	179	69	79	280	41	23	86	4	28	41	45	98	80	18	211	127	8	19	43	52	83	16	14	15	37	40	21	13	41	44	45	68	62	91	51	67
ATP2C2	67	5	7	17	174	119	86	103	0	0	64	2	8	162	127	122	140	45	65	99	17	7	38	53	59	50	11	163	145	23	2	64	76	82	5	14	1	25	7	8	3	100	10	62	91	85	160	48	16
ATP4A	77	0	10	24	3	212	62	136	0	1	121	2	4	129	199	193	108	55	41	126	26	5	44	76	53	64	4	152	241	9	10	40	104	125	2	3	1	10	0	10	10	46	3	45	117	27	226	70	4
ATP4B	33	0	2	14	0	65	28	50	0	0	30	0	4	50	77	46	53	12	15	46	6	3	13	21	21	36	0	31	86	7	0	23	34	43	1	1	0	1	0	0	2	12	2	20	35	6	66	25	3
ATP5F1A	118	21	155	25	106	102	74	72	51	25	85	19	52	178	97	86	326	58	71	115	9	26	68	54	74	102	18	204	115	26	34	49	92	123	17	7	19	24	37	26	31	49	24	76	77	66	141	56	91
ATP5F1B	64	17	215	6	135	26	29	17	52	48	38	27	69	62	27	30	170	33	42	26	3	40	25	43	19	22	21	33	26	15	29	45	31	21	20	20	24	29	36	20	48	31	18	29	21	63	48	15	115
ATP5F1C	38	9	67	13	23	42	22	20	17	6	24	6	13	48	33	32	119	9	9	36	9	9	15	22	20	33	8	45	59	13	14	23	25	28	7	8	6	8	11	5	3	15	14	21	19	17	49	8	32
ATP5F1D	47	5	44	9	10	76	31	47	16	15	49	6	41	36	88	72	38	24	18	66	16	20	18	15	14	33	9	45	58	9	12	15	40	74	4	8	15	26	7	12	13	19	12	38	52	26	93	30	18
ATP5F1E	64	9	134	10	33	34	29	31	41	32	25	14	52	94	52	32	251	17	20	21	2	24	33	28	35	25	14	43	67	11	22	43	26	17	6	10	5	10	16	18	18	17	9	33	25	42	31	29	29
ATP5IF1	56	9	58	3	113	24	30	11	14	13	25	8	25	57	37	29	83	46	28	30	2	9	18	23	15	19	8	46	33	7	12	30	19	24	8	8	14	15	7	11	10	37	20	37	12	69	33	23	12
ATP5MC1	27	4	13	7	9	33	10	27	5	3	23	0	8	40	29	20	61	17	6	21	5	3	6	27	20	26	4	32	41	5	8	13	24	21	0	1	4	3	2	2	5	6	2	21	11	5	34	13	5
ATP5MC2	78	29	96	8	36	62	42	40	31	16	42	13	29	74	61	51	129	36	19	54	12	31	35	37	32	36	16	56	53	11	22	38	40	53	5	9	17	11	20	11	19	31	6	31	25	32	79	22	32
ATP5MC3	64	3	29	7	25	50	25	36	12	17	37	7	30	73	64	42	205	11	18	42	4	9	27	27	45	36	8	103	81	11	5	31	26	42	1	2	7	13	10	7	17	23	10	12	33	19	58	16	30
ATP5ME	11	0	1	0	8	7	2	7	2	0	5	4	3	15	4	10	18	1	1	4	0	2	0	7	4	9	2	10	2	1	1	1	4	6	0	1	4	4	2	1	1	1	1	5	8	1	4	1	6
ATP5MF	17	0	16	2	7	26	20	28	3	1	21	4	7	43	41	34	57	8	15	33	2	7	9	12	17	22	1	27	31	4	3	30	25	36	1	3	5	5	1	2	9	8	3	15	31	10	41	12	5
ATP5MF.PTCD1	1	1	0	1	0	5	4	6	0	0	2	0	0	3	9	2	13	0	2	2	1	0	1	3	6	2	0	5	9	0	0	2	1	7	0	0	0	0	0	1	0	0	0	1	3	1	6	4	0
ATP5MG	27	0	22	2	15	11	18	11	9	4	14	2	16	37	19	14	64	8	8	21	1	6	10	15	22	27	3	55	22	0	8	12	12	29	4	6	4	3	4	3	3	15	5	13	9	16	21	9	9
ATP5MGL	4	0	1	4	0	12	10	6	0	0	5	0	3	17	8	11	39	0	3	12	1	2	3	5	8	9	0	20	7	1	1	1	5	9	0	0	1	0	0	3	2	1	0	5	5	4	14	3	0
ATP5MJ	31	6	18	6	8	52	24	37	7	2	27	1	12	72	68	39	112	10	10	42	5	11	19	17	36	29	3	41	67	9	3	16	35	45	0	4	2	8	2	1	5	19	1	13	27	25	57	22	17
ATP5MK	14	3	7	2	6	8	12	3	1	0	6	3	6	29	11	10	40	6	1	10	4	5	1	8	8	6	3	18	27	2	2	10	9	11	2	1	2	0	1	4	4	3	2	10	10	11	16	9	6
ATP5PB	26	0	53	8	43	21	11	23	11	14	24	7	24	48	21	25	140	8	23	28	3	17	11	15	32	16	13	77	37	8	7	14	16	19	10	7	4	6	5	7	11	9	9	20	25	26	26	21	20
ATP5PD	18	3	12	9	9	29	20	30	9	4	14	0	5	42	33	18	68	8	11	25	4	6	9	9	23	24	3	60	33	1	4	10	20	42	2	2	2	4	3	5	6	9	5	13	27	9	34	7	9
ATP5PF	17	0	22	3	11	9	7	11	1	2	6	0	4	25	11	14	81	5	6	7	1	2	9	12	18	8	3	31	27	0	8	3	8	6	2	1	0	3	3	5	1	9	4	3	3	6	11	4	6
ATP5PO	11	0	9	6	4	15	9	8	3	1	8	1	1	51	16	19	61	6	3	15	1	3	8	7	12	15	2	35	18	0	3	8	11	10	0	2	1	1	1	0	2	6	1	3	15	4	7	12	6
ATP6AP1	68	72	256	24	99	68	58	50	41	87	72	28	19	82	52	130	102	47	36	59	21	57	61	35	60	37	15	95	88	26	48	60	81	98	25	17	25	50	25	21	16	54	42	43	94	72	137	83	115
ATP6AP2	16	2	77	6	47	17	13	5	25	9	18	3	4	25	20	36	109	9	8	16	0	12	7	16	29	10	6	53	46	4	14	13	9	42	3	8	1	8	12	8	3	7	13	22	18	23	41	13	26
ATP6V0A1	81	36	87	15	39	169	72	102	31	28	87	15	12	226	183	129	237	52	43	141	18	42	48	79	106	88	11	229	121	18	30	61	129	128	15	25	10	36	28	22	25	56	37	58	86	36	186	67	66
ATP6V0A2	95	2	28	30	36	156	97	85	6	7	88	2	1	208	154	123	261	46	47	128	12	15	54	66	103	136	2	256	172	11	14	42	114	166	3	10	4	20	7	9	12	57	12	54	125	38	158	67	30
ATP6V0A4	48	0	6	15	19	68	40	53	0	0	57	0	5	87	97	80	155	30	23	64	12	8	20	38	58	46	2	190	89	4	4	20	45	71	0	3	1	2	6	8	3	32	4	30	77	20	92	16	5
ATP6V0B	43	67	122	12	24	80	38	57	34	39	44	8	17	58	70	78	138	21	35	69	7	34	28	34	33	37	8	75	105	11	16	35	88	59	7	13	9	13	8	15	18	34	12	36	55	36	107	46	46
ATP6V0C	10	0	1	2	0	19	14	17	1	2	12	1	1	8	33	9	7	1	2	9	5	1	4	6	3	7	1	4	26	2	3	7	14	7	1	0	1	3	1	1	0	2	0	6	6	2	24	3	1
ATP6V0D1	148	48	329	27	83	135	83	97	104	63	96	42	112	187	162	157	260	76	87	129	34	92	77	110	74	72	47	237	128	32	66	90	168	111	32	28	33	54	53	33	33	76	43	83	96	81	210	121	128
ATP6V0D2	24	5	5	10	2	32	14	20	3	0	14	2	5	58	31	22	88	2	8	30	1	9	18	19	34	26	4	71	46	6	2	8	15	23	1	4	1	0	2	5	4	20	4	12	12	3	38	13	4
ATP6V0E1	13	21	84	5	34	25	19	27	14	15	15	6	15	27	26	25	79	14	19	21	0	23	10	13	23	17	10	19	53	4	11	10	14	20	4	6	7	13	13	8	10	25	9	14	13	9	35	23	37
ATP6V0E2	28	26	9	11	2	81	19	51	6	4	39	0	5	56	60	51	58	13	17	40	4	6	26	24	17	33	4	81	73	6	5	24	40	64	4	3	3	5	3	8	3	14	4	25	49	20	77	24	6
ATP6V1A	34	10	115	7	48	36	28	31	35	17	29	7	48	129	38	48	224	14	25	61	6	29	14	24	48	40	14	112	81	10	19	20	49	40	8	17	13	22	30	6	19	30	10	28	43	36	61	25	75
ATP6V1B1	58	16	6	9	9	104	51	53	1	2	72	0	4	101	128	105	119	39	22	64	9	6	30	51	31	40	2	111	154	12	5	48	48	70	2	3	0	10	2	6	6	33	5	41	63	12	112	42	5
ATP6V1B2	104	59	312	19	52	73	51	56	70	70	57	18	93	157	78	70	386	54	97	87	11	83	53	67	70	62	25	214	116	25	91	56	192	60	21	45	37	45	68	23	60	58	44	79	49	49	92	178	179
ATP6V1C1	29	4	66	8	26	32	11	26	12	4	27	3	14	93	48	40	208	23	25	42	2	14	26	22	68	59	6	101	50	6	18	19	39	61	10	1	5	16	8	11	6	16	17	32	25	22	41	36	45
ATP6V1C2	20	2	1	5	16	60	18	39	0	3	40	0	4	92	47	74	83	27	11	46	9	3	21	17	27	19	0	71	98	4	0	14	38	39	1	3	0	3	2	3	3	24	4	19	53	11	75	17	5
ATP6V1D	42	12	53	15	58	51	22	23	11	10	22	10	14	100	36	37	128	17	29	52	4	14	38	30	41	29	2	119	62	4	13	21	34	60	4	4	9	5	11	6	14	28	12	26	35	47	47	41	16
ATP6V1E1	31	6	106	7	19	50	22	21	25	12	22	7	26	72	51	38	75	25	31	41	5	15	22	16	33	39	14	67	37	6	18	16	39	43	10	12	6	17	10	6	26	18	17	30	31	30	53	36	46
ATP6V1E2	42	5	4	7	4	45	33	47	3	2	40	3	5	77	64	28	126	29	20	62	5	2	21	26	53	35	2	121	66	8	1	19	39	44	1	2	1	3	0	1	3	12	11	21	29	18	64	26	3
ATP6V1F	20	13	79	2	9	16	5	8	16	29	13	13	40	16	20	20	37	15	6	14	2	16	12	14	7	10	12	13	31	8	10	18	23	17	8	3	16	5	5	12	17	7	3	12	12	19	12	6	33
ATP6V1FNB	24	7	3	7	1	120	53	62	2	2	49	0	4	65	116	71	30	10	12	55	9	14	15	33	20	37	3	73	76	2	8	16	38	48	1	2	0	9	0	5	0	27	0	22	48	12	121	17	5
ATP6V1G1	37	1	83	1	71	16	24	19	17	11	15	10	26	34	20	33	97	15	33	33	6	23	15	20	11	16	8	63	50	7	18	31	21	16	8	11	8	16	14	15	21	27	7	33	15	45	30	40	20
ATP6V1G2	5	0	0	0	2	26	4	12	0	0	17	2	1	29	23	12	36	7	4	17	1	2	5	6	21	13	3	24	27	0	0	7	17	15	0	0	0	2	0	0	4	3	1	7	18	4	9	6	1
ATP6V1G3	8	0	0	2	0	7	7	4	0	0	4	1	0	24	6	8	16	3	7	7	1	0	4	3	9	5	0	38	10	0	1	2	3	3	0	0	0	0	0	0	0	2	0	1	7	2	5	1	0
ATP6V1H	38	19	27	11	21	60	41	40	10	12	39	1	9	87	66	48	169	32	25	67	3	14	36	25	58	40	7	169	115	12	15	19	37	55	5	2	3	11	15	11	7	16	16	35	52	28	79	32	26
ATP7A	31	1	39	6	16	33	53	12	5	1	36	0	2	71	38	56	162	16	19	30	4	3	33	29	70	35	7	191	50	2	5	16	18	52	1	1	1	3	14	4	2	10	9	28	69	29	67	15	12
ATP7B	74	9	6	23	44	127	64	88	0	0	89	4	8	176	148	116	193	60	49	104	19	6	42	67	72	55	11	172	206	22	6	47	93	99	5	4	1	15	5	5	3	73	4	48	113	26	141	61	12
ATP8A1	86	5	10	18	12	73	58	70	1	5	53	3	4	185	83	68	378	30	45	78	6	14	32	50	109	69	1	305	165	8	16	39	53	90	6	8	0	7	23	10	10	34	8	35	64	12	98	45	32
ATP8A2	101	1	3	21	3	173	101	119	1	0	102	1	14	300	172	160	333	63	32	125	21	14	53	93	109	90	4	303	262	6	13	68	108	121	3	2	2	19	2	7	9	65	13	52	124	31	242	52	7
ATP8B1	59	4	14	22	82	82	49	68	5	3	60	0	3	160	89	81	215	36	34	87	14	16	33	34	63	70	5	183	110	9	13	41	60	93	4	9	3	12	9	8	4	44	10	43	72	51	105	39	14
ATP8B2	96	19	10	21	13	179	85	157	2	2	128	3	5	220	202	159	216	46	44	120	29	16	70	88	70	91	10	235	198	16	23	50	119	132	4	9	3	21	0	11	15	75	2	34	150	47	252	81	12
ATP8B3	96	5	22	55	2	404	107	242	2	1	189	1	10	223	379	274	154	60	43	171	34	25	82	63	48	113	7	164	310	22	18	58	152	172	4	5	3	16	4	8	15	64	7	81	160	30	341	61	13
ATP8B4	60	0	15	18	15	65	48	78	7	0	50	2	9	152	93	88	309	37	58	86	6	12	30	62	101	90	3	249	151	13	15	41	66	68	1	12	4	14	3	2	2	35	14	33	62	31	90	50	9
ATP9A	113	8	8	22	216	191	93	116	10	10	138	11	15	236	234	152	284	78	80	103	18	20	60	92	106	85	11	251	212	18	13	88	108	130	13	13	2	25	29	9	10	201	19	80	127	194	195	72	21
ATP9B	139	7	129	30	48	259	101	150	57	75	136	26	23	271	214	197	407	63	67	140	14	56	67	88	134	112	12	333	231	21	43	87	136	148	32	33	29	52	46	23	18	102	60	92	157	59	216	92	101
ATPAF1	54	0	19	9	26	55	37	64	6	4	46	3	16	123	72	54	169	22	23	49	13	8	40	34	42	46	3	136	80	8	4	34	52	65	1	2	0	7	0	8	8	30	5	23	51	20	76	26	10
ATPAF2	35	4	20	14	13	68	41	46	4	4	50	1	5	92	65	54	78	26	28	52	8	6	33	38	34	34	4	71	95	3	10	21	39	51	0	5	6	12	8	7	7	38	3	28	53	28	96	19	6
ATPSCKMT	18	0	7	0	14	14	17	13	2	2	15	0	2	27	13	17	81	5	4	20	2	1	3	12	15	5	0	40	40	3	0	3	12	13	1	1	0	3	1	1	1	3	3	7	12	5	25	10	5
ATR	51	5	56	16	84	81	62	51	23	13	59	1	9	183	79	61	298	25	30	97	4	25	31	36	101	82	4	269	114	10	18	26	52	87	6	11	15	19	22	11	9	40	24	37	70	71	99	37	67
ATRAID	9	1	18	1	16	12	9	9	7	3	9	1	5	43	16	20	47	9	8	11	1	6	5	10	27	15	4	42	15	1	2	8	11	10	2	1	2	5	5	0	2	4	0	9	10	17	18	5	14
ATRIP	20	5	5	10	4	54	30	37	6	3	35	3	4	76	43	41	78	16	13	45	2	7	13	19	19	29	3	40	63	9	5	8	33	27	1	2	1	2	5	3	8	12	5	13	26	9	73	18	8
ATRN	84	11	47	20	48	102	67	97	18	19	62	4	12	225	116	91	262	40	39	96	17	13	32	68	69	85	7	224	128	11	15	48	94	79	3	9	6	26	15	7	7	67	17	53	87	40	150	52	16
ATRNL1	69	5	5	19	2	93	57	67	0	1	48	2	4	206	114	71	309	21	35	73	8	3	48	42	104	62	4	290	141	0	5	31	57	68	1	3	1	7	1	4	1	39	4	23	67	16	124	43	6
ATRX	87	0	99	32	129	54	79	33	40	26	80	6	17	147	55	87	299	64	80	80	9	24	71	54	205	71	10	475	89	9	40	31	32	111	36	29	16	44	68	18	15	51	56	61	77	96	113	47	74
ATXN1	141	21	115	26	83	210	91	143	32	36	124	8	49	274	220	178	278	84	105	113	19	39	80	78	132	112	19	325	222	28	44	54	136	122	13	25	18	25	41	22	25	93	38	79	129	74	195	111	61
ATXN10	35	0	28	5	34	44	31	34	7	4	31	2	10	106	41	24	116	15	13	38	2	6	19	31	52	27	6	97	63	5	7	27	27	38	2	6	2	16	6	2	7	22	3	18	38	22	48	22	14
ATXN1L	63	3	35	16	26	80	47	64	11	13	53	0	14	136	97	62	210	44	39	96	14	31	28	52	67	62	4	183	91	7	11	34	68	83	7	12	6	15	12	17	8	64	13	50	58	43	110	56	22
ATXN2	103	28	48	37	116	155	102	129	12	17	87	3	26	310	154	121	296	80	44	134	16	27	56	78	123	122	13	320	213	32	23	56	102	151	22	15	15	35	31	7	20	106	20	73	117	112	178	84	46
ATXN2L	96	43	117	17	76	141	62	78	39	52	66	25	32	160	130	121	210	43	42	105	13	53	47	70	84	73	20	128	110	17	39	47	89	67	25	37	28	37	30	20	23	98	40	55	83	79	171	68	85
ATXN3	134	9	59	58	32	282	125	174	12	13	171	5	24	425	261	222	429	62	96	355	31	30	122	129	235	254	13	566	390	19	26	67	164	280	6	15	6	25	15	18	23	95	34	109	217	66	283	112	33
ATXN3L	1	0	1	0	0	1	3	0	0	0	6	0	0	1	5	4	8	0	2	5	1	1	1	1	4	0	0	24	4	0	0	3	3	8	0	0	0	0	1	0	0	0	0	2	3	0	5	3	0
ATXN7	83	18	61	19	46	102	72	100	21	17	82	10	12	182	124	91	228	60	54	117	17	25	39	81	93	74	3	174	210	13	27	63	93	98	6	20	12	30	16	14	8	81	26	49	65	49	159	79	39
ATXN7L1	81	18	14	25	19	131	70	94	4	13	81	5	13	171	151	136	209	51	44	122	16	20	48	86	69	82	5	182	177	10	15	70	92	118	6	10	7	16	18	11	9	61	16	35	82	46	160	59	24
ATXN7L2	61	3	2	13	5	122	49	96	0	4	75	1	8	102	96	95	118	32	23	86	22	6	37	55	50	61	3	91	137	8	3	36	76	69	4	6	5	6	2	3	4	30	5	27	70	18	144	41	11
ATXN7L3	40	20	33	11	27	113	67	69	16	18	61	4	17	118	99	84	106	45	31	85	15	22	32	70	51	49	6	104	132	6	14	34	72	70	8	10	3	20	11	15	13	48	13	48	72	33	147	77	27
ATXN7L3B	42	12	15	4	57	32	25	31	6	11	27	2	7	88	34	33	134	28	12	39	1	7	17	25	42	37	3	132	54	11	3	31	26	38	7	5	1	19	15	11	6	29	7	9	24	36	37	20	17
AUH	34	10	11	11	14	45	24	32	3	4	23	1	8	60	32	26	135	12	19	29	3	6	19	17	30	22	3	90	113	5	4	17	32	29	3	0	5	12	1	1	5	35	7	21	32	15	40	32	9
AUNIP	11	0	3	2	0	26	22	17	1	0	17	1	3	48	30	24	27	3	11	18	4	5	10	12	14	21	0	43	53	3	1	5	23	20	0	0	1	2	0	2	0	5	0	8	20	4	26	18	1
AUP1	26	6	77	4	40	19	23	18	23	17	22	11	6	48	30	33	48	10	19	32	4	23	16	22	27	13	6	58	48	6	16	18	33	25	17	18	13	28	15	8	12	40	21	20	15	15	48	17	41
AURKA	35	4	7	5	2	34	19	29	1	0	31	2	3	71	48	31	73	17	18	43	2	4	13	22	32	35	0	120	57	3	1	21	29	38	2	0	0	6	2	4	3	19	0	12	28	11	61	18	8
AURKAIP1	36	14	35	5	18	64	13	25	13	5	34	7	33	41	50	26	27	28	31	29	9	11	15	18	10	26	10	7	55	6	17	17	51	46	6	7	12	20	7	9	11	15	8	25	23	24	80	15	17
AURKB	15	6	4	7	0	65	28	46	7	1	51	3	4	86	68	32	46	18	15	65	12	6	15	14	19	44	3	67	71	2	3	11	43	46	0	3	1	4	3	2	2	20	1	20	49	11	89	6	5
AURKC	26	5	8	8	2	46	36	34	0	0	33	1	4	69	69	52	55	18	8	52	7	6	15	22	36	22	0	66	97	4	2	13	26	34	2	1	2	4	2	4	3	16	1	25	25	7	73	23	1
AUTS2	137	9	8	20	129	200	88	141	4	2	159	7	17	250	204	186	237	73	65	137	20	19	68	89	94	93	11	228	277	27	16	117	143	157	4	21	5	42	27	8	17	91	12	91	133	110	283	89	18
AVEN	14	0	5	10	3	34	17	21	2	0	30	4	2	72	38	38	67	8	14	37	6	3	15	13	15	29	4	44	61	5	7	8	29	32	0	0	1	2	2	2	3	16	1	8	19	7	41	12	8
AVIL	46	10	15	9	27	83	36	74	3	1	54	1	15	101	86	72	120	39	25	72	9	13	22	47	58	42	5	133	46	7	7	31	46	70	5	5	2	5	7	14	4	37	7	19	60	16	96	28	13
AVL9	92	9	55	20	33	106	78	90	16	21	102	6	9	279	128	119	355	60	38	107	12	29	39	67	102	93	6	259	205	14	20	46	100	117	10	14	12	12	22	12	12	57	21	63	87	40	131	47	53
AVP	22	0	0	6	0	65	22	31	0	0	31	1	1	31	37	26	14	6	7	18	7	4	12	14	3	14	0	13	12	2	2	3	22	37	0	0	0	3	0	2	7	9	0	15	20	2	59	11	2
AVPI1	35	24	72	4	8	55	21	28	13	12	27	3	18	40	65	34	60	17	11	38	4	9	21	24	15	14	11	16	60	7	8	26	16	20	9	7	5	9	18	13	2	20	8	17	41	12	47	6	54
AVPR1A	25	0	3	5	1	70	23	19	0	0	46	0	1	87	78	57	95	12	14	49	8	3	9	27	36	23	0	139	72	4	1	16	25	37	1	1	0	4	0	2	1	9	2	16	35	7	64	33	4
AVPR1B	19	4	3	7	0	72	27	37	0	1	43	0	5	52	86	50	27	17	18	51	9	0	16	21	25	31	2	89	51	4	2	14	39	53	1	0	0	4	0	2	3	9	0	11	42	6	78	13	3
AVPR2	19	0	3	17	0	67	40	27	3	3	70	2	3	38	53	86	38	22	16	14	8	4	18	19	15	11	0	32	39	4	3	15	30	40	1	6	0	3	1	3	7	18	1	24	64	4	76	18	3
AWAT1	11	0	5	5	1	19	18	13	0	0	18	0	2	24	20	26	32	10	3	11	3	0	6	16	30	10	0	20	13	1	1	16	7	22	0	0	0	2	2	0	1	2	2	8	32	7	39	5	0
AWAT2	21	0	0	5	0	24	21	16	0	1	24	2	0	31	21	27	47	12	12	14	5	2	11	25	16	11	0	50	30	4	1	20	15	23	1	1	0	0	1	1	0	10	3	20	35	7	52	6	0
AXDND1	69	4	3	14	11	65	46	69	0	2	63	0	1	128	78	60	222	25	29	60	5	8	31	44	71	45	4	185	122	7	8	26	53	69	0	2	0	3	1	4	4	36	8	13	49	22	83	43	5
AXIN1	95	17	45	32	27	341	107	161	24	25	161	11	25	131	343	260	114	74	55	126	31	35	67	77	58	62	16	153	216	21	37	65	174	160	15	13	12	28	18	10	25	93	15	85	161	72	318	92	24
AXIN2	41	0	5	14	8	124	51	63	0	1	76	1	4	93	113	78	73	34	17	56	12	4	35	46	31	45	1	103	160	10	4	33	49	69	1	2	1	10	1	4	9	31	3	32	53	13	143	31	6
AXL	66	92	157	21	20	153	69	101	72	112	99	20	29	161	153	126	167	68	31	136	21	23	69	56	61	67	16	159	191	18	81	43	75	99	22	22	19	60	22	12	22	118	35	62	126	27	196	44	68
AZGP1	32	0	1	13	2	50	16	25	0	0	33	0	2	72	51	45	86	7	14	40	3	1	12	21	20	31	4	50	54	1	3	19	20	34	0	1	0	3	0	0	3	15	1	11	29	6	63	15	0
AZI2	35	7	36	5	14	37	28	21	7	10	17	3	7	62	39	23	132	12	19	27	8	3	18	18	23	25	4	104	78	6	4	24	17	33	10	3	6	13	13	4	6	30	2	16	28	24	31	40	14
AZIN1	94	13	135	11	241	45	39	28	29	10	36	3	47	111	58	53	329	54	53	37	7	28	39	31	73	70	9	133	69	8	15	28	53	60	13	8	12	20	26	12	14	58	29	46	46	99	59	105	39
AZIN2	80	5	6	20	15	114	84	86	1	0	90	2	6	151	167	126	158	56	27	99	26	6	38	64	64	49	5	90	169	11	5	68	97	103	3	3	0	16	0	11	10	37	4	39	91	24	176	46	4
AZU1	7	17	1	9	1	99	24	40	0	0	51	3	2	55	104	53	23	19	14	35	7	1	26	8	11	27	1	46	34	2	6	14	41	55	0	0	0	5	1	1	0	10	0	24	43	14	100	16	4
B2M	108	134	1848	21	888	43	41	45	265	214	50	48	107	134	87	82	622	64	241	70	9	291	127	122	47	28	103	106	88	77	273	75	309	42	137	84	158	198	202	100	43	174	177	241	41	464	64	799	509
B3GALNT1	24	1	8	13	2	61	31	52	1	1	35	1	4	93	53	44	138	21	11	27	4	8	35	14	40	29	1	102	65	3	4	23	31	31	0	3	1	5	3	4	3	15	0	15	28	5	53	16	6
B3GALNT2	40	1	12	20	7	82	55	48	1	6	60	3	5	130	86	55	152	33	21	72	7	10	34	33	50	59	2	125	112	11	7	24	52	57	5	3	0	8	4	2	6	29	2	31	41	14	82	29	10
B3GALT1	21	0	3	5	0	22	23	28	0	0	27	0	3	84	37	26	92	9	8	38	2	0	12	8	35	26	2	51	49	4	0	7	16	27	0	0	0	0	2	1	0	4	4	13	27	7	42	9	1
B3GALT2	9	0	2	2	0	19	10	13	1	5	12	0	0	32	25	10	41	3	5	18	0	3	3	7	21	12	0	44	29	1	1	11	10	10	1	1	0	2	0	1	1	5	1	7	25	2	19	9	1
B3GALT4	18	6	13	11	8	39	30	31	11	6	31	1	8	73	63	29	70	16	16	44	5	6	23	17	19	28	3	33	73	1	3	28	29	23	0	1	3	10	4	8	1	22	2	18	20	12	74	22	4
B3GALT5	143	0	4	35	3	182	92	133	0	2	123	3	6	257	193	163	247	62	53	150	25	6	52	89	108	104	10	267	324	10	8	89	78	112	1	4	0	24	4	6	9	73	3	65	133	34	190	77	7
B3GALT6	24	25	24	10	8	87	36	49	12	10	44	4	12	56	75	57	36	22	19	50	12	8	29	16	6	19	0	22	110	6	11	6	55	39	6	5	4	5	7	10	9	32	3	20	44	17	110	20	16
B3GALT9	11	0	1	1	3	7	7	7	0	0	7	1	2	26	13	8	28	2	1	11	1	1	4	7	12	11	0	30	11	2	2	8	13	4	1	2	0	0	0	1	1	3	1	0	10	2	12	2	0
B3GAT1	117	7	8	33	3	305	130	177	0	1	174	1	7	235	377	222	252	81	62	147	44	13	61	111	74	84	11	227	274	23	14	84	135	211	1	6	3	15	0	18	16	73	0	64	165	39	342	81	4
B3GAT2	31	0	2	6	2	85	27	40	1	0	22	0	3	49	68	49	57	14	13	46	10	3	17	21	32	27	3	66	78	1	3	21	38	41	1	3	1	2	0	1	4	18	1	25	32	6	64	27	2
B3GAT3	41	6	23	9	11	76	37	40	10	9	36	1	4	61	69	58	45	17	19	52	5	5	26	12	22	17	3	51	89	11	7	21	61	66	1	2	6	6	6	3	5	24	8	24	37	23	88	25	5
B3GLCT	34	9	11	7	7	33	37	28	0	2	35	2	2	102	64	39	168	18	11	48	7	4	23	23	40	37	3	143	117	7	4	31	20	34	1	3	1	4	2	2	5	10	1	23	35	14	75	24	5
B3GNT2	25	10	46	10	18	24	33	18	16	10	23	6	6	45	46	29	91	16	20	29	3	12	22	26	14	25	4	53	70	2	8	14	17	21	2	2	13	16	4	4	11	17	13	22	19	14	53	17	23
B3GNT3	24	2	2	7	19	78	13	40	0	0	51	0	4	68	79	61	38	10	19	36	10	4	17	21	10	27	3	60	58	8	3	19	29	47	1	1	1	9	1	4	5	25	0	25	37	19	49	15	3
B3GNT4	24	0	1	7	1	84	37	55	0	4	39	0	4	58	87	36	46	17	12	38	15	6	9	15	19	25	2	51	50	5	6	18	40	57	0	1	0	3	1	2	4	19	1	16	48	10	84	13	2
B3GNT5	68	36	81	23	73	80	46	63	26	35	52	7	20	134	105	60	162	23	46	74	11	25	34	57	42	52	2	93	127	17	13	30	59	47	7	18	16	21	21	8	20	52	7	60	48	55	114	119	35
B3GNT6	38	10	2	9	1	119	43	55	0	1	57	0	5	82	102	65	60	14	22	56	8	11	26	27	24	43	2	24	73	4	11	35	49	86	1	0	0	11	0	2	2	17	2	26	43	14	101	29	4
B3GNT7	58	49	165	18	102	152	46	56	37	55	64	12	23	66	138	89	65	27	24	67	19	11	27	47	25	37	15	55	114	16	13	37	60	61	10	12	12	39	15	8	20	111	16	43	49	113	143	25	58
B3GNT8	12	0	5	13	1	70	14	39	0	1	21	0	2	27	60	24	22	13	17	26	10	2	8	34	10	10	8	19	34	3	3	12	43	24	1	0	0	5	2	3	0	8	0	16	19	8	42	27	1
B3GNT9	38	0	1	4	13	109	38	51	0	0	33	0	10	80	90	58	52	20	8	39	11	5	19	26	11	22	1	33	99	8	2	28	41	53	5	1	4	5	1	7	4	19	3	20	52	16	115	14	1
B3GNTL1	117	21	19	24	15	237	80	120	9	9	112	6	3	178	209	156	160	40	63	112	18	8	37	64	66	61	13	158	200	12	18	62	80	145	4	10	5	15	6	9	6	74	8	54	92	59	196	71	12
B4GALNT1	72	3	2	22	0	138	58	92	0	1	85	1	5	93	161	98	124	38	27	96	11	6	25	74	46	43	5	97	156	8	6	44	81	130	3	2	0	5	0	7	6	26	5	38	76	15	184	37	4
B4GALNT2	69	5	5	17	4	100	54	76	0	0	69	1	7	174	107	85	183	45	24	71	9	4	45	56	64	51	2	153	127	5	3	50	70	72	6	5	0	3	1	8	4	30	5	39	75	21	114	41	4
B4GALNT3	78	18	10	23	52	221	106	129	3	3	117	5	14	226	209	142	167	71	54	150	20	13	56	119	60	87	8	212	229	19	5	79	116	136	2	8	3	13	15	11	14	146	16	75	118	132	219	73	20
B4GALNT4	66	2	8	32	0	306	94	115	0	0	134	7	11	118	275	188	87	37	40	112	27	11	63	59	24	61	6	52	233	7	12	31	130	135	3	5	1	4	2	4	17	31	3	73	101	26	313	36	5
B4GALT1	47	10	65	16	75	62	52	74	15	16	38	4	18	98	63	57	126	35	31	47	10	20	24	31	40	36	19	107	105	12	12	45	72	47	5	6	10	30	15	1	16	32	12	46	56	49	67	134	28
B4GALT2	62	3	8	24	10	146	38	89	1	1	66	4	20	97	99	91	62	26	17	61	21	10	30	55	36	43	3	82	102	9	6	46	74	88	2	3	0	2	2	11	10	35	4	26	48	16	156	23	5
B4GALT3	22	3	10	12	8	46	23	40	8	3	32	3	2	76	48	33	43	23	14	38	4	7	11	34	26	26	3	35	34	4	13	13	20	41	2	3	2	8	3	2	4	21	5	19	35	17	63	20	9
B4GALT4	63	2	5	13	31	69	57	52	3	2	49	1	9	162	87	55	202	27	23	71	18	14	35	46	90	56	5	158	172	9	5	38	50	64	2	5	0	17	10	5	4	33	2	31	62	36	95	32	18
B4GALT5	62	43	90	10	78	63	46	35	32	19	54	16	20	111	55	66	142	41	98	66	5	19	34	49	39	45	14	109	103	11	26	36	88	65	8	5	9	46	17	10	21	47	12	71	36	58	92	274	40
B4GALT6	30	0	6	6	9	35	25	25	2	0	31	1	1	79	34	34	102	20	19	29	2	1	14	22	34	32	0	116	85	2	3	17	41	30	1	0	0	6	1	6	3	24	1	15	37	22	64	16	3
B4GALT7	68	32	16	14	11	175	60	93	5	6	77	7	5	91	160	117	126	28	33	94	38	12	36	52	39	51	3	91	199	12	14	41	71	101	3	3	6	16	7	8	16	40	5	47	80	24	184	55	14
B4GAT1	22	0	3	5	4	49	32	31	1	0	35	1	2	43	48	44	31	9	6	16	11	6	17	19	15	11	1	36	42	3	2	7	32	23	0	1	0	2	0	2	1	10	1	19	13	6	32	15	1
B9D1	63	0	6	9	39	92	67	64	1	1	54	0	6	85	105	87	127	49	23	84	11	4	34	32	34	44	4	115	155	11	4	42	60	71	6	5	1	16	3	5	6	50	3	38	77	36	102	25	5
B9D2	20	0	4	3	16	35	16	24	4	1	26	3	9	52	39	28	36	4	14	21	7	2	16	17	11	10	1	14	18	4	2	11	22	24	2	4	1	6	2	1	0	23	3	7	19	11	45	12	0
BAALC	48	0	4	10	3	59	43	29	0	1	39	0	3	73	64	65	123	21	12	42	9	2	17	34	29	28	2	79	105	7	5	24	39	55	0	2	0	6	0	3	4	28	2	23	27	24	66	21	1
BAAT	16	0	1	3	0	17	16	17	0	0	18	0	1	45	16	17	71	15	13	29	0	5	8	17	29	14	0	68	30	3	3	7	21	11	0	0	0	2	0	3	1	8	0	4	16	7	19	19	1
BABAM1	17	3	5	2	3	17	16	19	1	3	24	1	1	38	42	29	30	4	18	33	8	4	17	14	18	16	0	58	9	4	0	12	19	31	0	1	1	2	3	4	2	9	0	12	16	13	49	11	5
BABAM2	29	1	10	9	14	39	19	37	2	7	25	1	5	93	41	39	105	26	23	42	1	6	9	26	42	30	3	82	86	10	3	25	32	34	2	2	3	9	5	5	4	20	4	16	45	17	31	36	7
BACE1	53	37	74	9	20	98	59	66	33	17	53	4	20	128	112	54	176	31	20	55	12	14	28	33	62	49	10	58	89	4	18	27	49	64	14	11	13	22	19	7	4	45	20	31	70	18	106	38	51
BACE2	78	17	2	18	44	107	77	103	1	2	77	5	4	175	132	113	312	64	29	72	13	9	32	51	77	68	5	175	137	14	6	38	78	113	0	3	2	13	8	10	6	84	15	44	75	26	144	48	7
BACH1	65	29	215	9	41	57	37	51	54	55	61	18	43	144	59	65	274	29	84	79	7	71	48	53	63	66	17	140	119	16	35	39	106	54	28	25	19	46	45	15	39	59	46	78	68	33	102	141	69
BACH2	68	0	2	21	3	124	58	79	0	1	67	0	7	163	121	99	191	33	23	64	6	5	25	42	69	61	4	155	147	5	5	40	76	79	0	5	2	11	1	11	2	37	8	38	71	23	171	43	6
BAD	6	0	3	5	4	25	15	27	0	1	28	1	1	30	34	30	22	11	8	14	7	4	7	17	15	6	1	51	48	3	0	16	12	15	2	0	0	3	1	2	2	3	1	14	21	5	28	6	3
BAG1	117	2	44	15	55	64	71	90	25	26	49	15	46	159	104	100	293	57	43	92	15	18	36	58	59	60	13	150	112	18	21	40	93	104	21	14	21	41	24	14	21	58	14	61	77	47	112	53	39
BAG2	20	0	3	6	8	39	21	12	0	1	18	0	3	27	18	27	98	6	7	29	0	3	8	12	34	15	1	40	59	2	1	8	13	35	0	1	1	2	1	3	4	8	1	10	12	10	31	12	4
BAG3	45	9	36	8	60	64	42	63	9	13	50	5	11	114	80	57	71	18	18	55	7	17	18	20	16	30	6	76	87	6	7	37	42	48	2	2	5	25	9	3	14	70	5	24	56	32	91	32	15
BAG4	17	2	50	8	15	34	15	33	12	9	18	2	7	55	42	35	109	16	13	33	3	6	20	14	43	41	6	77	39	6	4	7	24	33	5	0	7	6	10	5	10	11	11	19	23	11	33	11	34
BAG5	34	7	34	8	32	42	39	41	12	6	38	1	18	92	80	41	130	14	20	49	5	12	18	35	35	34	6	116	77	6	13	18	42	46	4	4	7	14	7	6	8	17	9	20	39	22	63	21	23
BAG6	84	56	190	12	112	164	75	96	44	43	97	27	47	188	128	115	205	59	71	96	20	51	38	74	64	60	26	216	160	27	46	46	102	92	21	20	27	51	44	25	34	82	28	92	114	97	150	75	73
BAHCC1	141	42	28	52	34	894	235	384	3	13	354	10	18	349	668	469	252	111	75	313	78	33	115	146	104	144	13	245	448	34	30	104	233	359	5	13	3	37	6	22	22	127	8	139	253	85	718	132	22
BAHD1	60	9	33	15	10	152	62	87	15	13	56	2	10	89	105	91	61	45	18	62	18	21	41	48	41	44	7	75	132	5	12	39	65	81	6	10	7	15	4	1	17	35	8	36	57	21	143	22	27
BAIAP2	166	25	74	51	105	505	161	239	26	27	259	10	24	316	376	316	198	92	71	227	58	30	96	116	88	104	16	229	337	41	34	102	231	199	13	19	14	75	19	24	18	194	26	136	208	178	514	105	43
BAIAP2L1	43	2	7	12	100	77	59	40	0	5	41	2	9	113	68	66	84	33	23	61	14	8	23	26	27	36	5	86	69	8	5	44	55	59	4	5	3	19	10	6	13	70	8	54	53	68	94	25	24
BAIAP2L2	44	10	3	14	2	148	32	94	0	6	53	2	4	110	134	130	139	31	20	83	11	8	44	43	29	37	3	81	153	11	5	22	62	76	1	6	0	9	1	4	2	38	4	36	59	16	168	42	6
BAIAP3	106	16	9	31	216	483	184	221	2	6	215	2	10	243	437	278	96	85	97	180	51	23	103	85	64	93	18	81	382	27	19	92	207	185	9	25	5	56	21	35	13	265	23	123	189	413	426	100	11
BAK1	32	9	13	10	6	51	25	37	8	15	25	4	8	69	67	29	52	23	18	32	8	6	12	29	16	24	3	74	62	8	7	26	26	31	3	4	5	2	7	4	7	21	4	19	34	19	61	19	10
BAMBI	13	4	1	4	7	38	19	32	0	0	27	0	1	30	55	37	16	9	12	26	9	4	17	20	22	28	0	33	77	0	2	10	27	28	0	1	0	3	0	6	1	6	2	12	17	9	41	12	0
BANF1	30	9	47	13	35	39	15	17	20	6	15	5	34	20	41	32	88	8	9	28	7	11	18	27	12	7	3	31	50	9	15	23	26	15	10	5	4	12	13	7	6	17	16	24	16	27	40	10	13
BANF2	32	0	0	5	0	38	21	17	0	0	18	1	2	56	23	34	42	6	6	27	2	1	3	15	9	19	1	69	49	3	0	11	18	21	1	2	2	1	0	0	3	9	0	10	28	4	38	16	1
BANK1	70	5	3	15	0	74	36	63	0	0	75	1	3	148	81	73	232	34	24	79	6	5	25	45	67	57	4	197	143	7	8	30	48	67	0	0	3	10	3	8	4	33	5	25	72	6	85	42	6
BANP	156	25	30	33	29	297	121	154	11	9	151	4	18	256	246	230	286	84	70	151	21	28	94	85	86	103	11	189	295	13	18	70	161	162	12	15	10	24	6	19	19	96	11	74	134	61	274	103	17
BAP1	97	41	58	14	37	112	84	93	23	21	57	15	18	135	120	103	170	52	58	76	16	29	50	72	38	44	13	72	131	22	22	68	84	82	10	25	7	27	25	20	19	49	10	46	81	64	159	60	60
BARD1	27	3	8	10	8	51	33	32	5	1	32	3	5	79	51	39	119	17	16	38	4	4	16	25	66	40	4	159	67	9	6	18	29	33	1	8	0	7	6	1	4	20	1	16	44	23	50	30	19
BARHL1	32	6	4	9	0	132	35	48	1	1	52	0	3	71	93	62	31	16	10	38	9	5	17	46	14	11	5	60	97	3	4	21	53	43	0	0	1	5	0	1	3	14	2	26	26	12	114	25	4
BARHL2	21	0	0	9	0	30	26	21	0	0	34	0	4	36	33	33	35	11	9	37	7	1	15	19	14	18	1	16	58	1	2	21	23	26	0	0	0	3	0	4	3	19	1	16	27	5	61	14	1
BARX1	20	14	1	1	2	99	35	40	0	0	42	0	1	57	60	63	30	8	9	19	7	5	14	6	10	17	1	26	46	2	0	12	38	36	0	0	0	1	0	1	2	2	0	19	29	2	84	13	1
BARX2	36	9	3	12	4	76	24	40	2	0	47	1	1	83	66	54	77	19	21	42	9	1	13	29	33	20	1	84	58	2	3	31	30	41	0	2	0	2	0	0	5	21	1	15	26	18	81	15	1
BASP1	78	42	14	14	194	80	196	43	18	5	56	5	37	65	64	91	185	103	630	44	11	58	133	134	46	29	47	51	59	37	47	74	255	33	13	9	16	62	16	45	10	196	6	362	27	135	111	1011	26
BATF	18	0	5	5	1	35	16	17	5	1	25	1	4	31	34	28	41	16	46	22	7	3	10	14	23	15	2	27	42	3	2	15	14	24	3	0	2	5	2	3	8	10	1	15	13	6	22	28	1
BATF2	33	1	12	10	6	59	37	41	4	3	43	0	5	77	65	39	74	35	21	41	11	6	15	21	32	27	0	58	67	7	11	24	34	36	0	3	2	10	2	3	4	19	3	24	40	5	66	25	8
BATF3	27	4	24	12	1	62	39	38	4	11	26	4	5	25	73	30	47	10	20	45	9	2	30	35	19	26	4	68	66	4	2	30	41	37	4	4	2	4	0	1	5	19	9	30	28	11	81	30	5
BAX	33	10	64	9	16	66	28	42	32	32	35	8	33	59	74	50	83	26	25	54	16	16	36	12	18	44	7	76	62	10	26	17	55	59	11	22	14	20	9	14	41	29	24	38	29	21	60	29	26
BAZ1A	44	23	108	16	79	43	31	27	52	27	30	5	20	142	49	43	219	21	79	68	3	47	31	39	84	59	15	215	71	8	43	21	60	58	23	20	15	42	28	12	16	78	34	54	39	65	65	161	70
BAZ1B	76	32	119	18	105	61	61	86	31	40	56	8	20	176	94	82	202	40	48	102	8	31	43	58	81	66	7	159	93	16	47	24	62	82	24	21	16	54	39	22	13	78	46	54	73	76	115	59	74
BAZ2A	133	45	178	25	109	140	116	135	66	76	129	17	36	276	180	144	284	64	106	144	27	50	71	85	125	125	23	277	229	27	65	70	172	148	53	46	37	67	42	40	21	130	63	89	125	131	226	177	128
BAZ2B	114	22	116	30	166	134	94	91	45	45	100	14	16	295	121	96	434	45	84	151	12	69	80	81	191	127	18	428	180	13	50	45	94	134	34	36	18	79	59	19	15	72	51	79	103	123	125	113	103
BBC3	20	16	6	13	6	90	48	45	7	8	39	6	6	70	91	62	52	20	32	49	13	9	35	22	17	26	4	13	73	10	11	19	91	62	3	1	3	18	0	9	14	23	1	33	43	15	123	25	2
BBIP1	27	4	7	14	18	44	26	34	0	4	23	0	2	94	48	43	86	13	14	53	4	14	17	25	47	33	6	153	111	2	1	12	33	45	5	5	1	4	3	4	5	15	7	13	48	9	37	25	10
BBLN	50	4	21	13	12	50	24	47	13	12	45	10	47	40	55	26	78	25	13	37	7	16	16	32	21	25	6	57	70	4	11	28	25	46	9	6	4	8	5	33	6	16	5	32	39	21	78	16	16
BBOF1	32	1	3	5	100	37	19	25	2	1	23	4	3	64	33	24	149	18	13	49	3	2	16	17	51	34	4	93	60	4	2	11	16	30	4	1	0	9	1	5	5	61	7	23	34	59	54	21	7
BBOX1	24	2	1	4	2	23	24	31	0	0	15	0	3	65	29	11	123	9	10	15	1	1	10	11	22	17	0	54	46	3	0	8	11	22	0	2	0	3	0	0	0	11	2	17	17	8	32	13	1
BBS1	9	0	0	5	5	28	19	17	0	1	24	0	0	48	20	30	14	4	12	31	4	0	7	14	13	20	1	45	24	5	0	2	19	22	0	3	1	3	1	1	2	14	2	13	17	7	44	8	0
BBS10	21	0	7	5	10	23	19	23	3	2	19	0	3	37	23	26	33	9	7	18	6	2	10	11	36	17	4	48	23	2	2	4	17	15	1	1	0	3	2	7	0	15	2	12	14	8	24	9	3
BBS12	19	0	3	3	21	21	14	23	0	0	17	0	0	42	13	22	54	12	7	13	4	1	5	12	23	9	1	68	49	1	2	15	11	22	0	0	1	0	0	3	4	11	2	3	10	13	14	16	2
BBS2	78	12	28	15	64	88	41	53	13	16	48	7	21	123	79	73	235	25	33	80	7	15	25	43	88	70	7	172	113	7	14	32	38	79	4	6	3	14	17	7	4	51	23	35	60	39	96	39	24
BBS4	40	0	15	6	48	49	43	35	5	6	39	2	3	107	57	48	132	15	20	45	7	13	13	26	44	34	3	134	81	3	5	23	30	35	2	8	1	10	13	7	8	30	11	22	36	33	59	21	10
BBS5	45	1	7	14	21	90	28	38	0	1	33	0	1	71	85	75	53	15	24	43	8	3	19	25	26	33	3	99	79	6	4	22	62	60	1	4	0	4	2	3	1	29	6	28	27	33	84	21	6
BBS7	24	1	11	6	25	19	20	32	0	2	34	3	3	111	32	33	156	16	15	28	1	8	10	10	43	33	3	116	54	5	3	11	24	27	2	4	1	3	6	2	7	29	6	13	33	23	41	17	3
BBS9	44	3	22	8	76	46	35	47	2	6	36	2	3	133	62	43	222	18	20	57	6	4	21	30	60	58	2	200	92	7	5	29	34	59	7	5	4	8	11	4	4	60	12	22	41	50	57	30	17
BBX	107	16	86	24	67	113	79	105	21	13	69	3	15	230	110	108	404	48	40	123	9	22	41	88	120	80	11	332	238	9	26	56	92	94	8	11	9	32	6	14	17	60	22	49	80	51	126	85	33
BCAM	52	2	10	30	14	282	78	115	5	1	128	4	19	145	216	180	101	45	40	146	26	18	80	46	60	104	7	175	204	21	13	37	113	163	2	5	1	11	19	10	10	66	8	57	136	29	271	57	26
BCAN	62	0	5	19	2	141	51	70	0	0	76	1	4	117	160	118	117	48	45	97	23	6	33	59	51	54	2	158	142	4	7	50	75	91	2	3	0	7	2	6	10	32	2	52	89	21	174	38	6
BCAP29	59	2	18	18	10	72	37	50	1	6	37	1	4	126	87	63	176	41	28	80	6	6	42	52	70	65	3	176	110	5	9	30	52	59	5	3	3	10	8	4	9	29	11	38	49	21	61	45	10
BCAP31	46	11	167	21	60	63	41	34	41	59	64	20	23	41	49	72	46	38	29	31	24	48	52	46	29	25	12	56	78	8	38	40	33	87	20	10	21	33	25	16	14	51	30	59	62	37	184	25	70
BCAR1	148	17	109	35	46	445	169	223	35	73	250	29	29	229	378	269	157	72	53	190	51	32	75	94	59	101	22	155	311	25	22	105	175	225	21	31	10	51	26	31	34	162	28	127	176	61	344	100	49
BCAR3	110	27	51	18	15	120	73	91	14	8	84	2	10	145	117	99	191	30	29	69	22	17	44	60	52	59	13	95	128	7	12	52	46	84	12	3	4	16	22	6	9	63	15	40	89	36	158	47	27
BCAS1	77	6	8	16	143	80	62	60	1	0	59	3	10	192	92	63	180	46	34	70	11	6	31	49	55	47	14	149	117	14	6	51	51	68	3	11	3	16	12	14	4	90	10	45	85	133	81	42	15
BCAS2	10	0	13	1	13	12	15	7	1	0	10	1	0	53	28	14	88	7	9	12	3	5	17	11	26	20	5	37	31	2	1	7	15	12	0	1	3	0	2	0	4	12	1	15	20	13	16	11	8
BCAS3	142	10	32	32	69	238	125	172	17	9	173	4	10	346	282	222	425	92	88	229	28	23	79	92	158	132	5	439	333	19	12	88	129	210	7	16	5	32	8	11	10	102	18	120	185	94	263	106	22
BCAS4	49	14	12	22	20	133	63	100	4	2	79	0	10	117	122	123	151	30	35	104	20	9	47	59	74	80	5	158	115	9	6	45	56	127	2	4	2	11	5	6	9	46	8	38	96	28	133	45	11
BCAT1	67	4	32	12	4	69	52	57	12	11	58	4	23	155	66	58	236	30	33	71	6	35	29	48	77	57	8	152	124	9	8	40	44	56	1	3	5	16	10	9	28	22	5	20	53	39	61	34	35
BCAT2	56	15	34	25	16	149	52	71	11	14	80	2	19	112	139	120	145	39	25	99	17	9	38	62	52	55	9	123	113	8	13	36	73	83	5	9	3	16	11	14	2	44	12	50	89	26	172	33	15
BCCIP	50	0	18	10	44	30	25	20	5	4	21	3	5	69	24	38	80	34	10	29	3	7	13	21	33	32	3	113	80	7	3	19	26	32	2	4	4	6	10	5	2	18	5	16	18	23	48	23	10
BCDIN3D	19	0	1	8	4	33	21	23	1	0	23	1	0	41	26	27	46	6	9	16	2	3	13	12	36	31	4	54	39	1	1	13	24	15	0	2	1	3	1	2	2	4	2	12	32	8	42	9	4
BCHE	9	4	2	2	0	11	14	14	0	0	8	0	2	54	13	10	102	8	5	23	2	0	1	12	22	13	2	84	37	1	3	4	18	21	0	0	0	0	0	0	0	9	0	12	10	5	10	9	2
BCKDHA	6	3	0	0	0	11	14	15	0	0	10	0	0	26	14	17	19	2	2	14	1	1	8	7	6	10	0	9	27	1	1	3	10	11	0	3	0	4	0	0	3	2	2	5	9	4	20	4	2
BCKDHB	44	6	6	12	6	42	24	40	0	2	23	0	3	58	36	34	131	20	14	54	4	3	20	39	43	43	2	153	74	3	2	12	43	45	1	4	0	4	4	2	2	9	4	14	22	11	42	22	6
BCKDK	39	31	51	11	15	95	40	50	16	15	65	8	30	92	95	63	48	28	41	46	9	15	29	37	30	43	18	55	100	13	10	21	47	75	7	4	11	17	11	8	7	27	4	35	58	23	109	25	44
BCL10	20	4	30	5	15	28	15	16	4	5	14	2	9	43	24	13	69	11	14	15	6	6	6	31	24	18	5	49	39	4	5	11	13	18	1	5	2	6	4	4	7	14	2	12	15	13	27	20	10
BCL11A	62	0	13	25	16	159	71	76	2	0	86	0	4	177	133	101	186	39	35	86	16	10	43	61	61	58	9	155	175	8	8	52	68	90	3	1	3	9	4	7	5	36	7	32	64	28	132	50	5
BCL11B	55	7	7	18	2	153	62	107	0	0	104	1	3	141	188	145	123	27	28	83	16	19	44	48	46	52	1	120	171	15	29	27	98	88	3	10	8	6	1	4	4	36	8	41	86	22	206	43	4
BCL2	63	3	15	12	5	82	51	63	3	3	52	2	5	88	71	72	135	28	21	69	6	8	26	35	35	30	1	111	138	17	11	28	48	62	0	5	4	7	2	4	4	30	2	27	44	10	75	42	3
BCL2A1	15	4	114	3	4	5	2	12	17	10	5	2	19	26	5	5	124	3	70	6	0	19	18	14	18	14	4	21	9	2	10	5	23	11	8	6	4	3	10	8	15	10	8	63	9	9	9	192	20
BCL2L1	44	19	29	7	52	42	20	24	12	15	36	5	34	36	35	31	66	22	23	35	3	15	18	18	17	9	16	37	46	13	15	24	20	26	7	14	8	15	14	19	22	38	9	33	15	74	37	19	29
BCL2L10	4	6	1	9	0	43	10	22	0	0	19	0	1	35	51	22	38	7	2	9	3	1	13	9	14	9	0	22	33	3	2	12	11	21	1	0	1	2	0	4	1	8	4	7	8	7	45	14	0
BCL2L11	85	4	51	16	11	93	55	83	9	3	64	8	13	114	94	61	291	36	39	61	12	18	43	49	56	45	5	130	145	8	10	39	79	71	4	6	9	6	7	15	9	51	3	43	60	30	132	47	18
BCL2L12	17	0	5	5	0	40	16	30	4	2	25	2	6	63	54	29	70	8	6	48	6	4	13	9	16	19	7	28	36	1	5	9	18	32	2	1	1	7	3	4	1	8	0	18	28	5	59	8	4
BCL2L13	51	0	50	5	34	71	40	53	22	13	48	1	17	135	78	61	106	16	43	70	13	19	32	52	68	56	6	197	88	12	18	39	41	74	12	5	9	33	21	11	8	38	10	29	46	27	98	36	27
BCL2L14	36	0	3	16	7	55	31	55	0	0	49	1	3	114	63	57	128	23	26	69	8	4	33	37	48	39	1	129	94	7	3	27	34	53	1	1	0	6	1	7	3	37	2	30	65	18	94	35	4
BCL2L15	31	0	0	4	4	31	13	28	2	0	14	0	1	66	41	20	88	7	12	29	5	0	14	14	24	23	1	77	37	3	1	3	18	43	1	0	0	2	0	1	0	8	2	9	24	6	30	11	2
BCL2L2	16	1	22	7	27	38	19	27	5	11	27	6	11	58	34	33	80	25	20	43	3	5	11	26	21	21	6	66	43	5	4	17	20	23	6	6	2	7	4	7	12	13	8	21	41	22	51	11	19
BCL2L2.PABPN1	1	0	1	0	1	2	2	2	0	0	0	0	0	5	0	0	4	1	0	0	0	1	0	2	0	1	0	6	2	0	0	0	2	2	0	1	1	0	2	0	0	0	0	0	1	3	1	0	0
BCL3	59	41	8	12	14	141	65	79	16	3	56	9	23	71	105	58	93	37	156	60	13	24	76	35	30	50	11	68	106	14	24	22	140	84	3	7	11	16	4	5	21	34	12	94	47	27	149	255	21
BCL6	83	21	54	15	118	86	75	69	25	6	57	7	14	157	76	55	182	48	193	69	11	54	64	63	54	58	9	173	158	24	43	56	204	54	15	24	15	50	22	10	19	98	28	122	54	77	102	1101	29
BCL6B	41	5	2	12	1	106	57	64	0	0	52	0	2	112	75	71	95	20	17	62	13	4	22	23	37	46	2	91	96	6	5	28	41	65	0	2	2	0	1	8	2	20	5	23	64	13	109	33	2
BCL7A	34	0	2	24	34	126	56	67	0	0	88	1	7	117	109	97	66	27	20	67	15	4	42	37	47	64	5	109	105	7	5	40	63	70	0	1	1	6	1	3	7	33	4	31	72	43	148	35	12
BCL7B	57	9	24	16	14	94	50	39	19	9	38	11	14	77	53	62	82	27	24	59	15	11	24	34	29	32	9	103	71	9	11	28	60	67	7	9	7	13	6	7	9	35	8	33	55	24	87	48	21
BCL7C	20	11	14	10	6	97	57	74	3	3	65	6	11	80	114	89	83	18	19	77	15	6	34	30	24	49	3	87	70	11	9	29	63	78	1	5	3	10	5	4	2	25	3	40	56	16	116	20	6
BCL9	81	0	8	12	45	104	55	68	1	2	57	2	9	169	120	85	184	39	26	90	13	10	58	69	55	59	4	121	145	7	5	71	68	72	4	5	0	7	3	5	5	48	17	48	89	34	143	44	4
BCL9L	89	19	24	13	53	303	92	108	8	7	92	4	9	171	255	182	96	62	58	136	17	18	62	86	49	62	9	102	191	15	27	62	114	122	7	17	10	27	17	8	25	107	4	67	75	91	236	73	23
BCLAF1	63	4	61	15	140	54	37	47	29	21	37	5	16	143	47	44	282	27	31	62	3	21	20	39	77	51	8	263	82	5	19	17	42	50	13	12	12	24	30	18	13	70	24	39	25	83	48	51	57
BCLAF3	22	1	20	12	24	28	41	31	5	7	39	3	4	80	41	62	149	28	27	34	1	10	29	24	81	30	6	188	39	3	9	20	31	60	3	4	3	5	14	4	2	17	10	23	45	31	67	12	18
BCO1	17	0	2	4	0	30	16	28	0	1	34	1	2	58	46	34	89	13	7	26	5	3	13	13	37	20	1	53	47	3	0	13	28	29	1	1	0	4	0	0	4	19	0	12	35	6	55	9	4
BCO2	27	3	3	13	36	36	23	36	1	1	26	2	6	91	42	33	179	13	23	58	6	4	25	22	46	44	1	144	83	5	1	15	31	47	1	1	3	5	5	3	5	26	2	23	39	32	54	21	4
BCOR	74	3	50	12	26	95	64	57	12	10	79	3	10	90	88	147	127	70	45	61	13	14	51	70	70	39	4	191	75	4	22	68	41	114	5	10	8	16	11	12	7	28	17	47	89	36	191	38	32
BCORL1	82	5	28	40	16	111	111	67	8	3	107	1	17	114	119	166	102	60	44	87	24	8	49	92	104	54	10	214	100	9	16	77	76	147	6	10	5	11	4	6	4	49	12	72	135	42	247	62	17
BCR	164	21	56	31	66	330	168	209	8	19	192	8	36	333	315	302	237	108	100	196	50	34	69	149	123	126	26	246	329	37	27	106	200	206	11	19	17	37	35	27	10	159	17	134	201	114	371	104	42
BCS1L	30	5	11	9	18	54	30	37	7	5	32	5	5	92	64	38	43	26	11	35	8	7	19	31	28	29	5	65	68	3	2	35	36	48	4	3	0	8	5	3	3	13	1	19	40	10	59	26	10
BDH1	106	2	8	26	75	160	83	109	0	3	88	1	9	238	198	132	232	58	39	116	23	10	52	84	82	81	2	235	220	10	12	59	124	131	3	6	4	8	6	9	14	68	5	68	108	65	212	56	12
BDH2	19	0	2	6	3	14	10	14	1	1	16	2	1	57	19	18	83	8	7	17	2	2	6	18	20	15	1	63	26	3	0	11	7	26	2	0	2	1	3	2	5	7	3	6	25	9	19	19	6
BDKRB1	23	0	1	3	0	33	19	19	0	0	25	2	1	39	20	17	49	4	4	32	5	2	15	16	23	14	1	51	28	3	0	10	19	23	0	0	0	1	0	0	1	6	1	10	18	3	19	22	1
BDKRB2	38	5	3	12	20	106	38	48	0	0	58	0	3	103	80	71	136	42	27	39	11	6	34	40	35	33	0	98	92	14	1	36	39	39	2	2	0	4	0	1	3	40	2	33	62	21	77	47	1
BDNF	53	5	4	14	0	100	59	64	1	0	63	0	3	132	105	85	127	36	39	77	10	6	22	43	54	49	4	175	106	7	3	35	58	51	2	0	1	8	2	10	5	38	4	24	53	20	122	38	4
BDP1	62	10	106	14	92	110	67	85	52	29	65	9	17	305	123	109	387	34	43	136	3	37	49	54	149	103	11	314	127	6	47	22	52	97	30	21	17	54	49	15	20	77	47	69	92	74	126	63	92
BEAN1	59	3	7	17	5	172	65	101	1	8	73	2	3	141	173	125	138	53	30	121	17	10	38	51	50	69	3	107	188	11	6	41	77	113	2	4	2	9	0	6	10	45	1	46	84	22	154	51	12
BECN1	47	6	52	12	34	71	32	35	18	13	25	7	12	86	66	44	124	18	41	75	14	14	25	37	34	46	12	84	63	7	22	26	49	63	6	8	9	13	20	12	10	23	16	38	35	36	69	30	20
BECN2	8	0	0	4	0	34	15	30	0	0	23	0	1	31	48	44	8	11	6	14	6	1	12	9	13	16	0	16	32	7	0	9	17	26	1	0	0	1	0	2	4	13	0	9	19	5	32	5	2
BEGAIN	54	9	9	17	1	262	87	127	0	1	102	4	7	162	245	172	80	37	40	122	41	13	59	60	57	66	8	130	245	12	13	52	104	142	2	2	2	11	1	6	12	44	4	63	111	23	252	74	5
BEND2	20	0	2	10	0	17	26	27	0	0	29	0	1	39	24	35	74	14	12	28	7	3	27	12	49	13	1	92	26	3	4	18	13	42	1	1	0	2	0	4	0	11	0	23	47	8	50	3	1
BEND3	52	0	11	17	7	160	71	81	1	5	83	0	3	138	149	139	135	37	30	69	14	4	31	44	54	47	5	116	129	13	14	51	70	68	2	2	0	7	2	9	7	45	2	33	87	25	145	47	9
BEND4	53	2	1	9	1	99	42	67	0	0	51	3	7	131	91	61	154	25	19	70	9	4	29	39	69	40	3	134	111	4	3	37	55	53	1	2	1	2	0	4	5	43	4	26	48	25	108	28	2
BEND5	30	1	3	10	8	38	14	25	0	0	34	1	4	55	41	32	61	9	6	27	7	3	14	35	22	22	0	46	48	2	3	19	28	22	1	1	1	2	4	2	1	14	3	13	22	13	50	16	1
BEND6	26	0	4	16	1	38	31	23	0	0	34	0	5	89	47	37	120	16	19	48	1	3	18	25	52	33	0	132	67	4	4	20	32	42	1	2	1	4	0	4	2	26	2	21	43	12	54	18	1
BEND7	72	4	5	16	16	98	56	65	0	1	58	1	4	161	94	89	218	37	34	72	11	2	36	48	55	67	3	179	114	6	4	48	63	96	1	6	1	8	2	3	3	55	6	44	67	34	111	38	8
BEST1	86	12	50	20	19	100	59	96	15	20	76	8	5	153	152	91	147	37	77	126	30	32	56	75	65	92	8	151	180	19	32	50	91	82	10	16	18	20	16	8	16	43	31	42	83	21	140	127	47
BEST2	36	0	3	13	0	102	41	56	0	0	53	6	1	91	119	84	80	15	15	62	10	6	34	30	31	28	3	67	97	7	8	20	53	60	0	3	1	7	0	3	3	27	1	23	61	11	133	29	2
BEST3	65	0	3	10	0	56	39	59	0	0	52	0	3	129	70	58	163	23	30	67	7	3	23	30	59	60	2	165	109	5	6	30	46	50	1	2	0	3	0	2	2	50	4	27	63	11	73	19	4
BEST4	32	6	1	9	148	83	48	38	0	3	46	1	5	68	70	58	57	7	20	45	8	4	30	31	31	22	5	83	113	10	2	35	51	51	4	2	0	15	13	4	5	103	2	35	53	59	105	25	7
BET1	28	2	18	5	7	21	34	33	0	4	19	0	11	85	25	25	153	17	15	29	1	6	9	18	50	34	1	140	71	5	3	17	26	42	1	2	1	9	0	1	3	18	0	12	16	14	45	22	7
BET1L	37	7	20	9	18	48	22	39	7	6	37	6	15	48	52	29	41	20	17	36	8	10	20	14	13	24	5	37	73	10	12	28	41	37	2	4	14	7	6	5	8	27	3	33	39	21	78	24	19
BEX1	18	0	1	5	0	12	8	6	0	0	24	0	2	3	8	24	16	19	9	8	0	0	8	11	21	4	1	19	33	1	1	15	8	17	0	0	0	0	0	2	1	3	0	5	28	3	41	9	0
BEX2	15	5	0	8	0	28	13	15	0	0	20	1	7	16	13	20	16	12	16	9	7	2	11	20	16	7	3	38	10	0	0	19	12	15	0	0	0	1	1	2	3	2	2	11	20	3	51	14	0
BEX3	18	0	10	6	6	19	9	6	6	0	11	3	6	18	23	34	19	12	8	5	4	2	7	22	9	0	3	18	31	1	1	11	5	22	1	1	2	0	5	1	0	0	6	11	24	3	34	11	4
BEX4	18	1	28	7	6	14	13	13	2	8	9	2	6	26	11	25	25	17	13	18	5	2	11	8	13	8	0	29	32	2	5	19	12	27	3	5	1	1	5	0	12	8	2	11	15	10	48	6	7
BEX5	9	0	0	2	1	8	9	6	0	0	12	0	0	7	6	21	4	8	5	8	5	0	7	14	10	3	1	18	23	0	1	13	6	10	0	1	0	0	0	0	0	4	3	5	12	6	22	7	1
BFAR	46	4	30	11	16	54	41	51	4	2	36	1	10	68	55	38	75	6	23	43	8	11	23	28	32	32	3	150	82	12	9	21	46	68	2	2	6	10	7	5	6	17	8	15	51	29	81	27	24
BFSP1	44	0	1	12	1	64	49	65	0	1	41	2	2	117	90	98	74	25	14	54	10	3	34	36	53	40	4	80	92	12	2	34	61	70	0	4	1	1	0	4	3	22	2	25	78	17	78	16	3
BFSP2	41	14	2	6	0	59	37	55	0	0	35	0	0	55	65	53	113	19	7	25	6	3	11	21	20	26	3	97	39	6	0	26	34	35	1	1	1	6	0	2	3	16	0	17	33	9	37	17	2
BGLAP	5	0	3	1	0	14	11	1	0	1	12	0	1	6	13	18	15	2	4	7	4	0	1	3	4	3	2	1	9	0	1	3	8	2	0	0	0	1	0	0	0	4	0	4	9	2	16	6	0
BGN	51	0	2	20	0	91	44	36	0	1	63	0	6	36	69	104	44	32	19	42	25	5	19	28	19	27	2	93	64	0	2	18	33	67	0	1	1	2	0	3	3	13	3	28	69	15	149	13	2
BHLHA15	10	0	2	7	4	58	15	19	0	0	29	0	0	24	65	37	11	11	9	17	5	4	7	12	6	15	2	20	41	2	0	12	23	24	0	1	0	0	0	4	3	18	0	17	22	11	47	10	0
BHLHA9	8	0	2	6	0	56	9	35	0	0	28	1	3	33	43	29	6	5	7	22	8	6	8	14	5	8	1	10	45	1	2	9	41	32	1	0	0	2	0	2	1	7	0	7	15	7	53	6	2
BHLHB9	32	5	2	9	4	23	41	20	0	0	26	0	2	35	30	55	79	28	18	19	9	2	23	29	47	15	1	109	23	5	2	13	14	47	0	2	2	2	1	2	3	9	3	31	50	13	60	14	3
BHLHE22	22	2	4	6	0	59	22	29	0	0	29	0	2	67	36	45	38	13	5	30	4	3	12	19	11	22	3	47	66	4	4	12	35	19	0	0	1	2	0	1	1	8	4	7	16	4	53	20	1
BHLHE23	16	0	1	12	0	93	23	52	0	1	40	0	3	34	72	47	0	11	8	47	13	1	20	2	4	27	2	14	46	1	0	6	32	40	0	0	0	1	0	1	2	7	3	12	12	7	59	13	2
BHLHE40	56	24	156	6	37	41	32	26	43	47	30	15	30	79	50	29	131	18	82	49	9	43	51	40	30	20	12	77	63	12	50	38	132	40	15	10	28	46	31	29	17	68	40	52	19	46	69	43	67
BHLHE41	48	58	130	11	32	52	21	48	47	75	19	24	38	107	66	48	81	43	11	43	6	31	42	21	25	20	16	58	52	5	34	21	30	31	23	15	13	22	31	22	22	81	33	43	23	44	48	22	53
BHMT	30	0	1	6	0	45	25	38	0	0	19	0	2	63	35	38	64	15	11	28	5	1	17	20	33	18	1	76	61	3	0	16	28	24	0	5	0	3	0	2	1	18	0	13	31	11	41	14	2
BHMT2	25	0	1	5	1	39	23	28	0	0	31	1	3	58	36	34	65	17	11	35	8	1	12	21	29	29	4	68	70	3	3	17	35	33	0	2	0	4	0	5	2	32	1	16	24	5	27	19	1
BICC1	67	0	3	7	13	68	40	51	0	1	39	2	6	158	90	61	177	39	27	50	3	6	40	48	67	47	2	140	157	8	1	34	38	34	0	0	0	8	2	5	4	26	2	22	58	35	63	34	3
BICD1	69	0	13	10	10	109	81	76	4	1	75	4	8	195	106	94	178	39	29	69	13	8	43	56	89	64	5	259	114	13	8	25	55	82	3	9	3	7	10	7	5	36	9	38	81	30	103	36	7
BICD2	227	52	129	28	68	180	104	106	43	74	81	22	23	111	162	143	229	35	94	87	23	39	47	66	40	48	14	94	121	25	46	89	97	89	35	30	21	58	29	20	21	82	31	92	80	74	164	60	68
BICDL1	70	0	6	12	12	152	58	88	0	1	64	0	5	121	100	112	160	34	31	71	9	9	35	41	54	48	0	158	102	8	16	32	50	72	4	6	6	16	5	4	5	43	5	53	61	32	128	45	7
BICDL2	51	12	4	14	82	152	79	71	1	2	53	0	9	132	164	83	75	32	35	82	26	14	43	46	33	57	24	65	82	10	5	59	87	87	1	5	2	38	9	7	5	108	8	56	65	142	134	30	11
BICRA	103	29	32	35	18	374	120	172	12	32	133	8	18	180	340	196	46	45	58	168	31	16	76	90	58	112	11	155	295	15	31	51	196	167	11	14	10	21	9	10	13	58	10	104	128	53	406	72	23
BICRAL	45	15	25	5	26	62	29	53	9	8	52	2	5	137	60	70	162	34	25	67	9	13	15	22	82	48	7	135	114	9	10	21	42	58	10	5	8	15	13	7	6	31	6	22	67	22	74	36	10
BID	50	25	60	21	6	119	41	59	13	18	58	3	19	85	128	105	100	25	40	67	12	24	31	54	29	32	3	100	148	4	25	32	87	75	3	5	4	12	10	5	17	29	13	40	45	20	114	141	23
BIK	22	11	1	2	5	60	12	32	0	0	16	0	1	28	54	22	31	23	7	25	2	3	19	19	10	21	0	30	28	2	1	16	22	28	1	0	0	1	1	4	3	10	3	11	29	14	59	12	4
BIN1	110	17	84	47	14	431	112	220	23	64	195	7	20	236	349	268	166	106	49	198	35	30	72	94	86	106	21	177	356	23	43	107	179	220	30	18	9	52	9	24	21	97	10	71	188	44	362	109	28
BIN2	46	2	84	12	5	88	26	58	27	29	47	3	22	124	109	81	170	21	71	71	14	31	34	44	57	52	12	135	100	6	31	13	53	64	11	27	10	27	23	9	5	33	18	41	50	13	65	69	62
BIN3	60	0	19	20	24	129	36	82	9	9	72	3	5	101	140	118	127	49	57	66	18	14	44	40	38	40	2	90	124	8	11	39	67	60	9	10	4	20	7	13	8	58	8	46	77	45	151	86	17
BIRC2	43	22	41	15	47	38	30	32	12	15	25	4	19	81	51	40	159	19	10	29	2	18	19	16	42	30	2	133	77	10	16	15	26	47	3	8	6	18	12	8	10	22	9	17	29	31	35	30	27
BIRC3	42	0	5	17	19	36	47	29	1	1	42	0	3	126	70	57	247	22	28	65	4	8	16	28	73	42	7	168	88	6	22	33	46	66	1	2	3	7	2	5	12	12	6	30	36	28	39	42	5
BIRC5	19	0	10	7	0	63	18	48	7	1	45	3	4	74	65	55	52	15	21	46	6	6	22	19	38	36	2	85	54	5	4	14	44	45	1	0	1	6	2	2	4	14	2	20	43	12	75	28	5
BIRC6	138	31	228	30	237	128	141	130	67	73	94	21	27	374	156	170	686	60	83	153	15	89	71	115	199	105	22	459	253	29	80	53	144	150	39	30	28	53	101	20	22	116	95	95	134	116	175	124	178
BIRC7	31	0	6	4	11	110	31	57	2	1	57	3	13	35	119	73	60	23	21	63	14	4	16	26	15	19	3	26	57	7	6	27	36	43	0	3	4	18	1	3	5	22	3	41	55	7	107	27	5
BIVM	30	8	9	7	5	53	33	34	0	4	26	1	1	81	52	46	97	18	9	35	3	3	19	19	24	23	1	45	120	3	4	13	25	39	2	2	1	4	3	5	0	12	2	16	27	13	63	16	7
BLACAT1	14	0	1	2	0	18	11	26	0	0	8	1	1	36	22	13	23	1	1	18	3	1	12	8	9	16	1	17	14	0	1	9	14	19	0	0	0	2	1	2	1	7	0	6	14	4	28	6	0
BLCAP	73	19	56	17	42	119	80	98	17	20	73	11	18	135	126	105	167	52	40	105	14	18	51	74	74	69	14	212	163	19	24	51	77	101	12	7	9	35	17	21	16	86	14	50	83	51	159	77	29
BLID	6	0	1	0	1	1	5	2	0	0	0	0	0	5	4	3	8	0	3	3	1	1	1	2	9	5	0	20	4	0	0	2	3	3	0	0	0	1	0	0	0	1	0	0	2	0	3	1	0
BLK	78	8	4	19	0	146	54	100	1	0	99	2	2	141	132	121	174	38	41	74	14	4	39	59	37	41	2	99	141	7	13	43	72	84	4	2	0	4	0	8	8	55	5	54	92	25	166	38	7
BLM	40	0	13	3	4	56	46	71	2	3	47	0	1	159	54	56	154	16	17	68	5	8	23	26	65	76	4	161	85	7	7	10	60	55	3	2	1	7	3	3	2	32	2	25	58	15	67	15	10
BLMH	41	6	21	18	13	74	60	41	4	7	40	4	5	108	75	61	128	27	18	61	9	11	20	43	56	30	0	156	115	7	10	18	48	76	4	4	4	6	9	9	4	25	11	30	45	31	96	14	16
BLNK	42	0	9	14	5	50	26	34	9	4	29	1	13	72	69	45	102	30	19	52	5	8	17	36	39	40	1	103	75	7	9	26	29	36	2	3	2	6	4	3	8	21	5	27	49	16	46	25	3
BLOC1S1	6	0	21	2	2	7	3	7	1	1	5	1	0	18	9	3	10	2	3	13	1	3	5	6	7	5	1	25	7	2	4	6	10	11	1	0	1	1	2	1	0	1	0	12	8	4	19	2	2
BLOC1S2	19	6	60	14	7	45	29	35	14	15	31	5	21	60	50	43	126	21	13	43	2	7	20	24	44	22	8	73	62	2	9	14	52	44	7	5	4	12	7	5	19	11	21	31	43	11	33	15	20
BLOC1S3	15	5	19	10	5	48	25	42	4	10	25	4	7	58	49	20	63	10	6	56	11	10	11	28	19	31	3	58	52	9	10	8	37	47	0	11	5	9	5	1	4	14	4	23	42	17	63	15	9
BLOC1S4	23	12	2	8	3	44	17	19	4	2	26	3	6	23	36	25	32	7	6	16	1	4	6	13	11	16	3	25	47	2	5	17	18	27	5	3	5	6	2	5	2	12	4	21	15	10	41	14	2
BLOC1S5	16	4	10	5	2	33	13	15	3	0	10	1	4	30	21	7	72	13	17	27	4	2	8	12	28	17	1	50	28	0	2	8	9	21	1	3	2	3	1	2	2	5	0	7	19	7	24	13	1
BLOC1S6	37	4	26	13	16	57	27	44	8	7	45	3	16	86	51	36	100	14	30	66	3	11	17	30	45	45	9	131	58	9	9	13	29	58	5	4	5	12	10	12	16	17	9	12	35	22	39	28	20
BLVRA	32	5	68	12	26	34	14	37	20	21	27	7	23	68	44	33	107	10	12	26	3	12	20	14	24	31	6	65	52	8	14	20	38	15	13	8	11	20	13	15	14	21	14	17	38	17	63	18	27
BLVRB	30	18	43	10	15	51	17	30	25	17	40	13	29	49	74	61	57	22	19	33	10	21	17	28	26	22	10	28	53	17	11	15	40	44	9	13	12	18	12	7	19	29	7	22	34	19	54	25	16
BLZF1	32	0	19	6	18	24	13	21	4	7	27	1	9	52	28	26	169	16	11	30	2	5	10	21	34	30	6	92	33	6	4	7	26	31	2	4	3	7	8	2	3	17	5	11	21	14	28	15	12
BMERB1	44	0	2	9	13	45	35	53	0	0	40	3	8	79	49	57	88	21	16	30	5	0	12	26	37	28	2	95	87	9	3	32	38	35	0	0	0	11	0	3	4	28	5	24	34	21	70	18	2
BMF	53	16	26	7	6	80	45	64	5	5	47	6	23	81	78	59	116	37	21	64	10	15	20	39	55	35	3	79	79	8	19	36	53	52	5	11	1	3	10	4	5	24	5	29	60	22	106	33	16
BMI1	20	4	22	4	17	32	14	27	4	4	17	3	4	27	33	19	54	12	12	15	3	4	15	19	32	16	5	56	25	5	4	6	25	19	1	1	0	4	2	5	2	1	1	15	12	8	40	13	5
BMP1	127	10	25	48	4	282	95	166	2	8	147	4	6	229	251	234	230	89	45	176	48	23	57	101	80	95	7	205	240	28	9	74	157	146	9	12	3	27	20	14	12	92	10	90	152	59	323	59	30
BMP10	25	0	0	2	0	12	10	12	0	0	14	1	1	34	18	21	62	9	7	10	1	0	2	19	14	5	1	31	34	1	2	11	13	14	0	0	0	2	0	3	0	6	0	6	24	9	16	11	0
BMP15	10	0	0	1	1	7	11	12	0	0	8	0	2	11	8	11	14	6	2	8	1	1	4	15	8	8	0	33	4	1	0	10	5	11	0	0	1	1	0	1	0	3	2	4	11	6	20	6	1
BMP2	38	0	1	12	0	81	36	49	0	2	61	3	4	91	96	70	75	4	23	63	12	1	17	45	30	22	2	65	95	3	3	31	29	49	1	0	1	4	3	8	3	14	1	20	35	10	107	23	12
BMP2K	42	7	33	4	16	37	40	34	21	7	37	6	23	75	47	29	126	23	32	49	2	20	17	32	40	34	3	117	76	7	38	13	47	35	8	10	2	19	12	15	5	25	19	28	43	27	57	25	33
BMP3	44	8	4	6	8	69	37	37	0	0	31	0	7	87	66	43	170	16	20	37	10	2	25	32	45	36	4	119	72	5	9	17	29	43	1	1	0	7	3	1	4	20	4	17	38	30	48	14	1
BMP4	41	3	2	9	9	79	48	53	0	0	41	2	1	75	79	66	79	38	28	48	10	3	33	31	22	23	1	103	125	7	7	28	37	40	1	4	0	6	0	3	5	25	1	25	58	14	102	32	4
BMP5	20	0	0	2	0	19	24	18	0	0	14	1	1	59	22	10	75	12	12	18	0	1	8	16	31	27	2	89	51	2	1	8	14	20	0	1	0	2	0	0	2	8	2	9	17	5	22	18	1
BMP6	37	1	1	6	0	82	39	49	0	0	35	0	1	59	86	66	60	29	27	41	15	4	21	30	16	20	2	64	61	5	6	25	48	34	3	4	0	6	0	1	8	12	1	22	40	14	105	11	1
BMP7	76	5	7	21	3	177	64	107	0	0	78	1	1	129	177	155	161	31	29	85	16	9	31	55	42	60	2	128	102	12	5	39	80	99	0	4	0	7	1	7	7	46	4	44	105	22	170	61	3
BMP8A	29	0	2	11	1	72	22	42	1	0	24	0	2	21	59	54	32	11	10	30	9	6	36	25	9	11	2	28	49	1	4	16	43	42	0	3	0	5	0	1	2	18	2	20	33	7	78	14	4
BMP8B	39	10	9	21	5	155	55	82	0	4	70	2	5	110	146	78	125	32	27	82	13	9	20	52	32	40	3	122	97	11	6	28	69	73	5	1	3	10	2	6	5	28	3	32	78	15	95	36	5
BMPER	76	12	5	23	0	114	63	56	0	0	66	2	3	171	108	88	241	38	26	70	18	15	47	50	71	40	6	155	200	5	2	67	73	65	1	3	0	6	1	3	3	59	3	37	63	20	144	48	5
BMPR1A	67	12	9	20	40	108	58	78	0	2	66	1	7	200	96	80	197	29	29	98	10	12	38	57	84	82	13	180	129	3	6	28	69	112	5	3	1	7	5	9	7	50	11	57	78	43	137	40	5
BMPR1B	46	7	1	7	44	59	38	31	1	0	32	2	8	142	42	50	142	24	17	48	2	10	19	47	74	56	6	188	103	4	6	27	38	42	1	2	0	9	4	3	6	30	7	25	41	19	56	30	3
BMPR2	53	31	94	18	49	59	51	69	17	21	47	2	13	134	77	89	278	30	27	86	7	24	42	39	109	84	6	213	103	11	11	22	68	81	10	10	7	25	27	7	10	45	6	31	65	51	75	35	55
BMS1	71	5	61	23	68	53	39	70	18	20	62	12	17	189	75	75	227	54	31	93	4	21	32	52	67	80	10	173	107	3	18	37	57	72	19	15	7	16	30	3	5	44	17	38	67	41	79	39	45
BMT2	36	0	12	7	8	24	25	29	5	3	25	2	3	50	29	22	102	15	18	35	2	5	16	15	33	23	2	94	53	4	6	21	28	26	0	2	1	3	2	6	4	11	2	14	25	12	48	26	5
BMX	34	0	0	3	1	19	30	14	0	0	23	0	2	53	20	38	73	23	18	19	1	0	21	26	35	12	1	84	41	0	2	24	19	25	0	4	1	2	0	1	1	16	6	20	42	12	53	15	2
BNC1	47	0	2	8	0	73	32	30	0	2	43	2	0	132	77	60	85	16	21	40	8	3	15	38	33	16	4	84	92	12	2	29	51	42	1	5	0	2	0	3	6	16	4	27	39	6	87	20	0
BNC2	118	12	14	33	6	116	76	111	4	0	109	2	6	219	141	109	320	57	64	150	10	10	53	95	154	113	7	355	273	23	7	63	106	90	4	3	0	18	4	5	8	43	8	54	101	35	217	78	18
BNIP1	35	11	6	4	7	38	16	27	1	0	24	0	4	69	34	30	50	10	11	28	3	2	14	16	21	20	1	63	19	3	1	12	26	28	4	2	0	4	1	1	2	18	2	15	27	5	32	12	6
BNIP2	47	11	107	9	48	46	17	29	14	13	17	4	11	112	31	21	201	35	34	52	2	20	31	35	81	58	14	154	53	4	15	12	38	40	13	11	5	17	27	10	10	30	19	25	34	34	39	45	45
BNIP3	33	9	7	15	16	78	33	56	5	2	57	3	7	119	83	71	97	28	31	74	8	7	26	41	52	58	6	80	79	9	8	33	59	62	2	8	2	9	4	5	9	40	6	26	47	27	105	37	9
BNIP3L	35	6	96	13	78	29	29	21	11	16	50	2	21	82	29	33	155	21	26	28	2	19	27	24	19	36	6	103	43	11	12	23	22	33	9	8	4	14	13	11	4	20	6	28	26	31	38	19	20
BNIP5	67	2	1	11	1	96	31	71	0	0	50	1	2	105	83	77	130	44	31	62	14	2	31	31	36	26	0	128	107	4	4	42	36	53	0	3	1	6	0	4	10	40	3	22	79	14	89	24	1
BNIPL	27	6	3	10	10	63	26	40	0	1	24	0	0	103	47	44	74	13	17	60	7	2	12	36	44	44	2	125	68	3	0	21	32	51	1	4	1	9	6	5	3	19	3	22	37	18	67	15	9
BOC	158	3	8	21	6	291	112	199	1	0	156	2	7	230	279	273	239	86	69	155	19	18	57	136	94	132	11	229	229	19	16	110	120	165	0	6	0	8	2	12	14	92	6	84	179	43	263	76	9
BOD1	29	2	18	8	12	34	23	22	7	5	31	0	9	67	42	27	88	15	10	26	4	5	12	23	18	17	4	47	46	3	4	20	21	19	4	5	1	6	1	7	4	14	6	20	28	11	35	17	12
BOD1L1	122	14	174	31	106	104	90	80	81	55	78	6	32	279	131	108	427	67	184	168	11	69	75	102	204	123	20	422	227	14	73	84	139	111	57	35	22	60	60	19	13	113	62	98	76	106	150	155	113
BOD1L2	22	0	2	7	1	55	16	25	0	0	31	1	2	61	50	33	83	9	15	24	4	6	9	14	15	18	2	50	55	9	1	22	19	23	0	1	0	1	0	5	2	9	2	9	36	13	37	11	1
BOK	33	0	7	7	4	134	37	49	5	4	64	5	4	62	97	82	38	30	13	57	7	13	18	18	15	20	2	65	118	10	4	18	57	53	4	5	0	6	5	1	6	28	2	21	33	21	101	28	6
BOLA1	13	6	4	3	3	28	12	13	2	2	19	1	3	21	35	39	44	5	16	12	4	1	13	21	7	15	2	28	16	4	2	4	19	18	0	1	0	2	1	3	0	8	2	12	15	7	37	8	4
BOLA2.SMG1P6	7	0	0	4	1	27	7	15	0	0	4	0	2	14	8	12	5	3	11	12	1	2	8	8	6	9	0	24	20	1	2	0	7	17	0	1	0	1	0	1	1	6	0	3	8	3	9	5	0
BOLA3	38	0	7	9	2	49	33	25	2	2	29	0	3	58	49	58	88	18	14	48	9	5	11	23	23	22	7	78	70	5	1	27	33	30	0	2	1	7	0	2	2	13	2	16	28	7	64	23	3
BOLL	31	5	1	11	0	79	38	36	1	0	46	0	6	81	72	58	108	23	13	49	9	2	19	39	40	41	1	142	65	3	3	23	43	65	1	2	0	3	2	3	3	20	4	21	23	16	88	27	2
BOP1	48	11	42	29	22	229	75	93	25	17	103	9	15	95	222	112	58	48	36	106	26	14	49	36	50	45	9	64	179	20	15	28	103	96	9	13	14	23	9	17	15	70	5	52	76	30	208	31	24
BORA	29	2	5	3	2	22	21	18	1	0	8	1	0	44	27	26	81	7	6	18	3	5	7	10	17	16	1	74	34	4	0	8	22	12	0	2	0	4	1	2	2	10	1	15	24	6	31	7	2
BORCS5	38	4	26	11	19	69	41	46	4	8	49	4	5	90	86	57	111	26	23	53	7	15	23	29	57	40	6	62	87	7	7	21	42	34	3	6	4	6	5	0	8	22	3	14	36	17	56	33	16
BORCS6	8	11	2	7	2	30	10	16	2	2	10	1	7	18	32	23	26	6	9	16	0	3	4	11	9	17	0	27	43	0	3	5	19	25	4	0	1	4	1	3	1	7	0	9	11	11	34	7	2
BORCS7	11	5	5	2	9	16	5	13	2	0	13	1	2	28	10	11	36	9	9	19	0	1	15	10	16	17	1	23	10	2	4	5	13	13	0	2	2	3	2	0	0	2	2	1	8	9	17	15	2
BORCS8	38	9	11	11	11	81	25	38	7	7	31	3	2	81	78	58	44	16	18	61	11	11	27	38	30	40	1	70	54	5	10	18	40	55	1	13	3	10	4	2	3	44	3	21	37	29	94	33	15
BPGM	29	0	4	5	8	34	11	14	0	0	19	1	6	56	33	25	67	15	12	24	1	3	13	19	31	20	11	74	37	8	5	21	20	16	2	2	0	3	3	6	5	23	5	12	22	17	17	14	4
BPHL	47	3	12	14	13	78	28	75	5	4	60	3	1	96	72	69	64	12	22	64	7	8	40	48	47	42	4	122	144	6	1	35	41	69	0	2	1	3	5	7	7	37	2	43	58	24	96	30	11
BPI	67	1	4	14	0	104	59	77	0	1	58	0	2	143	99	88	188	54	94	100	10	7	36	67	77	43	5	111	108	13	8	39	76	83	1	3	0	5	0	6	6	37	2	44	75	18	118	49	7
BPIFA1	33	0	2	7	260	32	28	34	0	0	21	2	4	96	23	30	54	15	24	15	4	4	6	13	15	12	4	18	43	14	0	16	50	41	6	0	1	20	6	2	16	64	11	22	38	16	46	23	2
BPIFA2	29	3	1	3	1	37	20	19	0	0	37	0	0	72	34	31	71	26	7	30	7	4	7	23	29	17	0	69	50	6	1	24	15	22	1	0	1	2	0	2	1	9	1	15	32	3	48	10	2
BPIFA3	34	0	4	10	2	37	34	44	0	0	32	1	6	65	51	44	85	20	17	40	5	2	12	26	33	31	1	95	34	3	3	23	19	31	0	0	0	4	0	3	1	19	0	18	37	9	54	17	4
BPIFB1	327	2	7	18	2085	128	93	92	6	2	67	1	56	373	117	92	311	141	153	96	13	27	87	150	47	51	69	136	132	78	13	170	154	89	27	16	7	65	98	11	17	189	43	420	119	238	139	83	68
BPIFB2	66	0	0	9	0	98	48	66	1	0	70	2	3	86	117	111	94	33	27	55	11	4	16	45	18	34	1	95	101	12	11	47	34	75	1	3	0	2	3	1	1	37	2	36	72	28	116	19	2
BPIFB3	56	5	5	12	0	75	44	60	0	0	68	2	0	89	92	88	105	29	27	50	18	7	20	59	32	29	4	70	94	10	3	45	51	54	0	2	2	4	0	2	5	43	4	30	82	16	104	34	2
BPIFB4	64	6	2	6	0	109	39	66	0	0	53	2	0	101	103	83	124	44	24	64	15	4	18	50	32	30	6	113	82	6	4	45	57	68	1	2	0	4	0	4	0	37	5	28	54	12	93	37	2
BPIFB6	51	9	3	10	0	56	31	47	0	0	43	0	5	83	77	71	111	34	21	59	12	6	19	51	39	18	6	89	75	4	7	46	25	51	1	2	1	5	0	4	7	39	4	30	55	8	61	16	4
BPIFC	32	3	2	8	3	39	25	28	0	0	29	0	5	58	33	37	88	6	17	39	3	2	26	28	41	26	2	101	62	5	1	16	19	30	0	1	1	9	0	4	4	13	1	16	45	6	57	23	2
BPNT1	22	2	28	9	13	30	19	22	10	4	23	0	10	52	19	37	125	13	9	46	1	8	8	17	42	27	10	86	48	2	2	10	23	29	3	1	1	7	3	2	5	13	14	15	28	7	40	12	13
BPNT2	32	20	65	16	54	87	42	55	21	18	57	6	14	117	66	63	182	26	26	69	3	22	39	31	64	62	9	113	121	3	18	29	55	82	6	4	6	15	11	2	13	29	9	18	41	30	81	27	29
BPTF	157	27	187	22	234	134	117	117	54	50	106	13	40	264	159	139	365	75	71	150	18	61	76	103	145	135	28	371	200	17	47	63	125	145	53	43	36	77	56	41	31	153	60	94	113	119	181	108	114
BRAF	52	9	24	15	34	57	47	60	4	7	56	5	7	135	58	68	269	33	38	71	5	12	32	48	84	64	10	208	131	11	11	27	58	57	5	10	4	13	13	4	9	39	18	30	50	34	87	48	27
BRAP	32	4	22	14	26	47	35	31	4	1	33	2	7	97	53	37	126	17	21	35	1	6	28	20	45	44	5	92	71	7	10	15	35	50	5	0	1	7	3	5	2	27	6	18	48	19	70	27	22
BRAT1	74	12	40	29	25	281	104	131	32	30	128	10	15	152	284	154	80	50	37	119	37	22	65	46	47	56	7	126	193	14	27	30	132	151	9	14	20	32	16	15	13	57	13	58	73	47	274	70	32
BRCA1	46	0	18	16	19	64	50	65	8	4	62	2	4	157	92	59	204	37	30	86	9	9	45	42	99	106	5	190	99	7	3	31	44	109	2	7	6	15	9	4	2	35	14	44	73	27	146	42	20
BRCA2	65	4	21	13	6	56	50	49	10	2	57	2	6	164	87	58	293	20	33	101	2	7	31	33	110	94	0	316	87	5	10	21	49	77	3	7	1	16	11	15	4	14	15	30	74	19	80	46	34
BRCC3	26	2	24	5	18	6	16	14	9	1	32	3	11	26	15	36	92	33	8	28	1	3	9	12	27	16	2	110	26	6	8	28	11	29	1	3	2	4	3	3	3	14	4	15	26	10	41	8	9
BRD1	68	19	83	24	65	250	100	114	29	42	93	9	19	179	201	163	132	47	68	140	28	28	60	64	54	64	11	153	156	18	38	50	114	132	22	26	19	36	35	15	21	98	26	77	100	68	236	81	64
BRD2	112	34	136	20	129	63	71	73	50	63	66	21	55	140	105	71	165	46	72	78	7	58	59	54	59	69	29	155	143	20	44	75	110	64	38	39	35	95	44	26	23	115	47	104	63	123	105	212	106
BRD3	82	29	76	28	51	258	66	131	16	21	107	4	19	145	263	163	132	41	43	129	31	15	55	84	44	59	12	90	181	15	37	66	105	125	8	17	13	36	14	10	12	71	24	83	115	66	230	52	34
BRD3OS	37	8	6	19	38	96	38	50	7	4	62	0	8	68	74	61	59	37	20	52	14	5	38	27	25	43	7	48	95	4	6	40	38	65	0	6	0	2	3	7	6	28	2	27	47	51	98	24	3
BRD4	190	76	274	38	148	344	151	183	83	77	156	32	62	272	333	246	278	103	189	202	38	90	138	154	132	126	42	320	379	31	95	141	265	184	42	33	44	98	58	44	46	160	59	170	168	127	355	263	114
BRD7	44	8	58	13	37	51	29	41	17	16	25	8	16	103	61	43	128	34	26	46	4	14	29	28	54	58	9	138	71	9	18	23	39	52	11	7	9	27	15	9	12	29	10	35	35	32	47	30	48
BRD8	68	6	34	14	31	79	55	65	21	11	47	7	9	167	85	92	295	42	46	79	14	11	34	44	79	73	5	214	119	9	14	27	41	82	9	16	9	21	20	5	8	45	15	32	69	50	122	55	32
BRD9	124	9	62	34	46	264	114	147	21	48	140	19	20	222	246	230	199	112	46	166	39	33	72	92	112	91	15	223	299	27	36	93	157	155	17	26	17	50	29	19	19	125	35	78	124	90	225	90	67
BRDT	29	4	3	10	0	54	18	46	0	2	35	0	5	84	64	71	120	23	8	48	4	1	17	22	41	45	0	108	74	4	5	11	53	58	3	1	0	6	0	2	2	12	3	15	45	16	66	20	2
BRF1	190	12	52	75	61	708	218	327	14	22	314	16	29	490	555	459	359	104	107	357	73	37	140	178	209	243	11	496	437	26	51	139	286	407	13	17	11	51	24	29	32	165	22	172	295	138	607	162	41
BRF2	16	0	8	3	0	21	12	20	0	2	13	0	3	47	35	23	47	13	1	19	4	5	9	6	6	7	1	41	34	1	2	8	19	16	0	0	0	2	2	4	4	2	0	12	20	6	26	15	3
BRI3	101	46	204	16	40	50	30	32	68	66	49	43	154	92	90	72	253	34	31	51	8	49	64	68	20	48	32	63	21	29	30	44	166	62	12	21	46	54	28	82	58	56	11	87	61	54	84	57	72
BRI3BP	17	1	19	9	8	61	25	42	2	6	48	3	2	81	70	55	54	8	16	43	4	10	15	26	16	40	4	91	65	3	6	13	32	53	1	1	2	4	3	4	2	22	5	11	30	9	67	15	8
BRICD5	21	0	2	3	7	82	25	29	5	5	25	4	3	45	57	52	42	10	13	28	13	3	13	17	11	22	0	40	54	4	7	13	22	32	5	2	4	7	2	4	3	22	2	21	26	13	61	17	6
BRINP1	42	4	3	9	1	79	49	55	0	0	37	1	3	87	81	56	91	24	30	39	12	1	15	33	42	38	3	101	108	9	1	33	38	55	2	2	0	3	1	2	1	22	1	21	56	14	77	26	0
BRINP2	62	0	3	7	0	63	38	44	0	0	43	0	1	114	103	57	109	25	24	40	10	1	18	34	33	41	2	90	78	7	0	22	42	59	3	1	0	3	1	10	4	21	5	25	47	12	93	37	1
BRINP3	46	1	2	7	0	50	24	39	0	0	34	0	0	78	61	48	136	26	14	31	7	3	18	29	39	31	3	119	91	2	4	16	27	30	0	0	0	2	0	2	0	15	3	14	31	14	49	30	3
BRIP1	37	1	6	13	0	40	40	52	3	2	41	0	2	127	67	40	278	21	36	92	5	7	22	27	72	59	1	222	103	4	2	14	39	68	1	6	4	8	5	4	4	28	6	24	58	13	66	26	17
BRIX1	14	0	9	9	11	26	16	12	3	1	10	0	3	44	17	22	140	5	12	48	3	4	12	11	44	23	5	92	20	1	3	5	21	27	0	1	1	2	1	0	2	5	2	14	15	11	31	11	6
BRK1	31	4	38	3	13	15	14	16	7	11	25	5	35	39	16	15	56	27	8	19	2	15	13	20	13	14	7	29	57	7	6	16	11	16	3	2	5	4	8	10	15	15	3	13	13	26	18	11	20
BRME1	27	0	3	15	2	131	44	93	0	1	63	2	4	103	155	115	70	32	28	77	17	6	24	41	43	43	3	76	102	14	7	18	49	100	2	0	0	5	1	3	7	9	2	25	111	17	130	45	5
BRMS1	52	6	60	10	17	106	39	68	21	9	82	5	15	107	100	60	84	44	41	66	12	13	37	37	19	38	5	64	148	8	15	35	77	61	11	7	6	21	9	8	9	46	2	40	59	12	112	39	11
BRMS1L	14	0	1	3	4	18	16	17	0	2	11	0	1	47	17	28	104	11	8	37	2	0	9	14	32	21	0	101	33	5	3	5	11	26	1	0	0	2	1	1	6	8	3	5	24	8	29	10	1
BROX	28	2	51	9	35	25	23	23	10	7	28	3	12	103	28	31	165	11	26	47	2	20	24	19	43	35	2	123	51	3	7	13	26	34	3	6	5	7	16	8	7	14	8	22	26	30	40	24	16
BRPF1	72	6	60	19	12	129	66	87	14	27	98	16	21	207	152	147	220	66	38	99	18	22	30	72	65	55	16	137	130	11	25	69	93	93	9	11	11	27	17	13	7	41	24	54	87	33	189	58	37
BRPF3	111	13	52	15	44	144	75	83	14	18	91	8	18	180	156	107	186	54	51	100	17	20	49	101	70	59	10	141	175	9	16	77	123	103	13	16	3	28	16	12	15	65	12	57	90	42	159	107	44
BRS3	10	0	2	9	0	12	13	13	0	0	11	0	1	16	11	15	43	7	7	6	0	1	3	8	16	4	2	52	8	0	1	5	8	8	0	0	0	0	0	0	1	2	2	9	21	3	18	6	1
BRSK1	51	0	7	26	0	160	56	87	0	1	97	4	6	141	176	117	90	39	20	104	18	5	35	50	52	45	4	95	114	8	5	28	84	92	3	3	1	7	0	5	4	23	1	41	75	30	192	41	5
BRSK2	106	2	10	63	5	493	165	236	3	3	249	2	11	190	460	323	113	50	56	226	57	29	124	130	62	115	8	135	330	25	13	63	176	276	1	11	1	17	1	6	14	78	1	118	195	55	631	97	10
BRWD1	108	15	95	26	143	127	94	107	21	28	88	7	20	273	148	105	482	53	76	152	10	33	51	80	172	133	15	441	252	21	27	43	101	136	16	15	16	39	52	16	10	82	47	52	111	71	176	65	65
BRWD3	59	7	42	21	48	44	69	44	12	13	53	3	15	113	39	75	279	33	49	66	7	15	56	61	143	43	6	418	130	9	26	36	57	86	6	12	9	21	14	8	8	31	20	48	81	51	122	53	35
BSCL2	16	0	6	2	1	34	21	38	0	3	22	2	0	49	39	22	49	11	6	36	2	6	10	3	16	18	0	41	74	1	2	12	18	34	1	1	4	3	2	2	3	12	1	6	35	12	26	11	4
BSDC1	76	12	41	17	28	79	58	75	16	16	65	1	8	117	123	125	164	41	32	82	18	19	32	45	63	71	9	132	122	11	12	33	66	73	10	19	8	15	17	11	18	39	10	49	63	36	117	50	39
BSG	58	96	500	15	173	162	68	112	122	113	100	56	25	148	196	147	110	29	105	90	31	54	64	46	31	52	47	73	156	19	50	63	149	116	43	51	32	78	74	19	24	122	129	121	76	76	158	119	179
BSN	150	8	16	62	7	545	147	322	0	0	243	4	13	318	464	395	300	81	72	217	53	21	95	136	104	108	5	205	286	31	22	128	152	239	4	9	2	11	1	14	16	121	4	103	255	56	424	133	14
BSND	44	7	2	11	0	73	34	39	0	0	34	0	2	53	68	75	90	22	16	61	10	4	13	35	32	45	0	81	114	6	1	30	41	58	2	1	0	2	0	4	3	17	3	32	46	14	89	27	0
BSPH1	5	0	1	0	0	5	4	10	0	0	5	0	0	10	6	11	19	6	4	10	2	1	3	4	18	12	0	15	3	0	0	4	6	14	0	0	0	0	0	0	0	4	0	5	14	1	12	2	0
BSPRY	28	0	7	10	12	60	48	40	0	0	31	0	3	50	73	47	60	13	20	41	8	1	24	22	22	17	0	44	65	1	2	17	48	32	0	1	0	4	5	4	4	31	2	18	31	24	95	13	5
BST1	41	1	28	10	1	49	24	38	3	2	35	3	10	48	72	26	101	11	19	50	9	9	11	30	33	35	1	60	53	5	8	21	37	43	0	5	3	5	4	3	1	16	4	17	34	7	62	34	12
BST2	15	7	73	4	23	13	15	22	17	17	21	8	18	28	36	34	57	13	13	26	3	16	11	16	11	11	6	15	35	10	11	10	26	16	9	4	5	56	3	6	11	17	13	17	22	12	34	22	26
BSX	23	0	0	6	0	41	14	24	0	0	36	2	2	27	43	34	32	7	16	25	5	1	15	24	8	14	2	20	49	1	1	9	18	13	0	0	0	1	0	1	4	5	0	9	17	3	37	12	1
BTAF1	59	16	78	16	62	63	55	52	46	32	54	6	15	152	72	77	346	32	38	65	4	32	22	38	86	60	9	226	154	10	24	26	61	65	11	20	10	29	32	20	14	71	36	36	50	67	73	39	78
BTBD1	27	6	43	9	50	41	21	18	13	12	28	2	24	64	43	23	93	10	12	33	6	16	16	22	29	27	6	90	51	4	11	17	21	35	7	3	5	9	15	11	5	22	8	20	24	38	56	16	26
BTBD10	41	3	16	7	9	35	25	26	3	5	29	0	6	87	40	33	81	18	22	38	0	5	19	22	38	43	2	84	83	8	8	21	29	31	9	4	3	13	7	5	2	20	5	12	42	15	29	23	13
BTBD16	43	2	1	8	1	56	33	40	0	0	43	1	5	95	63	55	185	23	16	43	6	3	11	33	44	36	3	122	107	5	1	22	43	31	0	2	1	5	0	0	5	30	2	18	49	4	74	32	3
BTBD17	14	0	0	10	0	102	37	40	0	0	40	1	0	55	107	46	29	17	7	23	9	2	15	11	20	22	1	47	40	3	5	16	38	42	0	0	0	5	0	2	4	5	1	15	39	5	88	21	1
BTBD18	12	0	0	3	2	23	17	13	0	0	12	0	1	41	30	31	41	13	14	23	2	1	9	12	23	23	0	51	50	4	3	12	19	31	1	1	1	2	0	0	2	13	3	12	18	11	46	6	3
BTBD19	33	30	18	15	5	88	64	72	20	64	40	4	6	77	98	61	69	20	53	57	13	30	60	42	30	52	7	122	108	8	20	28	72	68	14	17	18	27	8	7	17	119	10	77	54	36	140	403	45
BTBD2	88	30	75	24	23	247	97	133	18	20	112	8	30	144	218	145	72	52	39	116	17	28	58	48	32	53	6	79	182	20	30	38	114	129	7	12	14	28	16	7	19	62	8	79	115	42	209	60	28
BTBD3	45	5	6	12	57	55	29	40	8	5	45	4	5	88	52	49	114	18	20	39	5	6	39	40	38	34	7	120	107	9	5	26	30	39	4	4	1	11	8	8	4	36	4	36	34	48	93	30	10
BTBD6	19	1	17	5	10	27	13	19	7	14	16	7	10	36	39	21	27	6	12	24	1	8	13	7	13	14	0	32	24	2	4	8	16	14	2	5	4	3	8	7	10	15	5	13	12	16	24	9	19
BTBD7	77	19	35	26	46	80	75	68	7	13	69	5	10	160	85	92	209	29	29	96	4	19	39	48	98	73	5	220	131	15	10	49	78	123	4	12	8	19	17	14	12	53	15	38	107	38	97	44	33
BTBD8	15	3	1	2	3	15	12	19	0	1	13	0	0	47	22	17	93	12	5	35	2	3	5	9	25	14	1	57	23	1	0	16	16	25	0	3	1	2	2	1	0	6	1	4	23	6	30	13	3
BTBD9	80	13	39	23	81	201	81	118	13	15	105	2	15	167	199	140	237	57	70	117	18	12	37	64	63	65	12	184	255	22	25	63	109	109	12	15	10	20	16	5	6	93	11	57	106	73	197	84	19
BTC	32	0	0	6	14	23	22	20	0	1	17	0	3	53	33	31	89	17	10	31	0	3	4	18	25	24	2	85	51	1	7	21	31	21	0	2	0	11	3	1	0	8	1	7	22	28	27	13	5
BTD	40	0	5	8	8	40	20	20	3	1	21	1	4	68	39	35	101	17	14	32	1	2	9	18	35	20	3	57	46	6	6	17	23	24	2	2	1	2	0	4	3	18	3	6	33	13	46	20	3
BTF3	62	4	99	11	53	18	23	21	27	18	22	3	38	78	26	26	192	22	22	18	5	19	14	29	29	15	11	53	17	7	26	27	16	23	13	15	9	15	22	10	15	16	5	29	18	43	41	9	31
BTF3L4	35	6	33	16	17	41	22	46	10	9	32	0	5	79	44	37	112	16	14	39	4	9	21	26	54	57	2	143	78	13	3	7	25	49	3	4	4	14	7	4	3	9	6	20	37	17	68	18	21
BTG1	22	0	46	5	25	29	20	17	16	11	17	3	13	44	26	19	91	10	16	9	2	22	24	14	15	14	8	63	29	7	13	17	23	24	6	4	11	14	16	3	12	28	4	26	14	26	16	58	33
BTG2	46	31	57	13	29	19	33	26	23	24	27	9	31	63	42	38	120	19	94	34	8	33	50	26	23	40	7	67	48	8	38	19	62	28	4	5	5	16	22	7	13	45	16	123	38	26	48	300	22
BTG3	11	0	1	2	5	14	10	14	0	0	13	1	2	38	16	15	29	4	8	19	0	2	7	5	15	11	0	64	32	3	3	11	7	19	0	0	3	3	5	2	3	6	1	14	16	15	14	10	3
BTG4	16	0	0	3	14	13	12	10	0	0	16	1	2	22	16	9	46	7	5	26	1	0	7	8	20	12	0	52	47	1	0	4	15	13	1	0	0	1	0	4	6	16	0	6	7	7	27	7	1
BTK	35	18	117	13	10	25	44	26	30	37	46	1	19	85	53	65	117	20	39	31	6	25	34	45	62	30	16	111	61	5	22	36	27	47	13	13	14	19	24	17	14	18	29	36	69	14	80	21	37
BTLA	20	0	0	1	0	17	11	12	0	0	17	0	3	51	23	21	66	7	12	30	2	0	9	13	33	24	3	69	32	2	0	7	19	22	0	2	0	4	2	1	2	5	1	10	11	3	22	8	0
BTN1A1	19	0	2	4	0	64	28	45	0	1	16	1	2	72	49	50	57	15	18	60	7	7	15	14	37	22	3	84	91	1	2	14	35	35	2	2	3	6	0	3	2	10	1	11	41	7	44	12	4
BTN2A1	52	9	39	11	41	39	37	31	16	22	45	11	3	107	69	54	149	23	35	61	12	21	19	42	61	39	1	126	108	19	18	25	57	47	8	13	8	17	20	3	8	57	16	30	57	32	76	44	30
BTN2A2	50	18	29	9	13	79	40	47	11	11	51	4	4	127	80	59	139	26	43	51	7	13	26	48	52	60	5	184	149	11	18	43	58	45	4	2	4	9	8	12	9	33	10	36	63	35	87	68	30
BTN3A1	69	11	37	10	26	59	52	50	18	16	38	3	8	127	74	47	147	27	40	66	9	29	18	44	60	47	7	106	102	12	33	33	43	37	13	17	16	19	10	4	5	26	15	28	45	38	101	58	23
BTN3A2	64	6	60	19	15	74	33	59	18	9	43	7	10	116	73	67	177	40	26	56	12	22	23	41	50	42	3	150	123	9	17	34	46	63	5	2	20	16	5	10	2	43	15	31	40	35	81	47	11
BTN3A3	45	5	36	12	21	64	31	44	9	6	43	2	10	99	46	61	123	23	29	73	3	26	30	36	41	55	1	124	69	11	18	29	45	44	6	15	13	14	5	8	2	33	13	29	46	32	77	37	24
BTNL2	10	0	1	1	0	26	23	21	0	0	16	0	1	33	32	30	65	13	5	32	3	1	11	13	16	13	1	46	45	1	4	14	22	16	0	1	0	2	1	2	2	12	1	10	23	8	29	13	1
BTNL3	26	0	0	2	1	21	20	36	0	0	18	0	1	48	34	32	75	24	13	32	6	1	16	19	37	16	2	54	76	8	1	17	21	37	0	2	0	4	0	1	2	20	3	10	37	6	37	22	1
BTNL8	42	0	5	2	0	30	28	53	0	0	23	0	2	55	68	38	167	21	24	49	5	5	21	17	24	16	1	93	75	6	0	19	31	50	1	0	0	2	0	3	3	23	4	11	42	11	60	20	1
BTNL9	75	0	7	22	3	140	68	86	1	0	73	4	5	148	168	113	163	36	30	100	17	11	39	67	41	64	3	135	144	9	9	32	74	90	0	4	2	10	0	11	6	40	2	45	78	14	171	44	5
BTRC	46	6	20	4	34	75	30	59	7	6	57	0	12	146	79	83	169	35	21	76	15	9	25	57	65	58	5	132	132	13	4	40	38	64	0	4	4	7	8	4	3	19	10	30	56	37	78	38	8
BUB1	43	9	3	14	2	71	40	56	6	2	37	1	7	125	68	56	208	19	28	68	4	4	27	34	75	35	2	169	85	4	6	33	36	55	1	3	1	9	6	9	1	28	2	18	61	14	73	34	18
BUB1B	28	0	6	12	0	34	29	43	4	0	25	0	3	127	32	44	131	24	9	45	5	4	16	33	55	52	1	144	79	3	6	14	26	42	0	5	1	6	8	4	7	17	4	22	49	9	56	27	7
BUB1B.PAK6	0	0	0	0	0	0	4	0	0	0	2	0	2	3	0	1	0	1	0	3	0	0	0	1	4	1	0	0	3	0	0	0	0	6	0	0	0	0	0	0	0	0	0	1	1	0	2	0	0
BUB3	73	2	28	17	24	68	49	58	13	11	64	6	14	138	71	60	219	32	38	69	4	17	27	42	82	47	6	159	114	12	21	33	49	57	5	12	4	20	12	7	10	35	6	33	77	29	62	45	27
BUD13	28	0	17	9	12	38	22	37	7	5	15	1	9	100	63	56	66	36	13	41	1	4	13	24	29	22	5	76	53	8	7	22	31	40	11	4	2	11	5	2	4	16	3	27	40	17	55	30	14
BUD23	54	8	18	16	53	100	49	85	6	10	71	1	8	117	117	99	129	39	28	112	25	10	26	68	57	65	3	170	138	6	15	36	82	85	3	6	7	25	4	10	5	51	10	41	89	50	160	41	20
BUD31	31	1	21	7	11	22	13	18	2	7	17	1	6	40	22	16	52	14	12	20	2	7	8	20	7	13	1	28	45	4	7	8	20	28	2	3	2	4	5	4	3	12	1	16	16	15	29	25	4
BVES	62	1	4	10	0	58	30	32	0	0	35	1	2	82	67	45	156	20	12	26	3	5	14	38	38	32	0	84	63	3	4	13	35	44	0	1	1	2	0	6	3	14	4	18	35	2	57	19	2
BYSL	39	0	8	5	3	39	22	41	3	8	25	1	2	68	38	35	50	20	14	41	9	2	16	20	17	22	3	29	33	1	3	13	29	30	0	4	0	3	1	3	8	12	4	15	24	12	65	14	8
BZW1	71	22	86	17	62	82	52	56	13	11	54	6	17	149	79	77	251	24	37	88	8	25	38	53	79	73	12	165	145	13	12	30	52	77	8	8	6	9	17	12	21	23	12	39	38	40	102	51	42
BZW2	33	7	11	3	7	35	23	24	5	8	27	2	4	83	47	39	113	21	15	41	2	8	15	17	40	35	5	91	54	3	4	23	34	42	6	1	0	6	8	3	2	8	4	18	37	10	31	11	14
C10orf105	16	0	0	3	1	27	11	9	0	0	16	0	1	35	36	26	25	14	2	16	3	2	2	16	16	16	1	19	20	4	0	10	12	22	1	0	0	2	0	1	3	2	1	9	13	5	27	8	2
C10orf120	23	0	0	1	0	15	8	22	0	0	14	0	3	24	22	16	19	8	3	7	1	2	7	15	3	9	0	21	30	4	0	4	11	10	0	0	0	1	0	1	0	9	0	5	15	3	13	9	0
C10orf143	34	0	2	11	3	62	34	27	0	1	44	0	5	66	75	59	59	20	15	48	14	2	10	26	32	26	2	71	67	2	7	19	29	55	1	1	0	7	0	5	2	18	3	23	56	16	82	31	4
C10orf53	27	0	4	12	1	66	28	47	0	0	47	0	5	79	44	65	90	25	15	38	4	1	20	26	45	24	2	92	56	5	4	16	32	36	0	4	0	3	0	0	4	21	2	20	44	6	68	23	2
C10orf62	7	0	0	1	0	19	10	18	0	0	19	0	3	22	23	18	29	6	1	13	2	0	6	5	13	9	0	34	37	1	1	10	6	22	0	2	0	0	0	2	0	8	0	7	11	1	24	7	2
C10orf67	22	1	0	3	25	37	32	22	0	0	19	1	4	59	24	35	158	17	14	22	0	3	13	16	33	22	0	62	22	5	3	17	20	38	3	2	1	1	4	2	2	15	1	15	28	20	43	7	1
C10orf71	72	0	2	21	0	110	44	86	0	0	60	0	7	86	115	108	137	27	11	69	20	3	39	56	44	40	1	89	123	6	3	49	65	49	1	3	0	12	0	2	7	39	1	24	58	14	133	39	2
C10orf82	19	0	1	7	0	39	11	21	0	0	21	0	3	52	35	26	56	11	9	26	7	1	10	24	15	17	0	44	30	3	1	12	17	20	1	1	1	5	0	1	0	9	2	17	28	10	35	8	2
C10orf88	20	2	3	5	3	23	25	16	3	2	29	1	2	58	24	17	71	10	16	32	6	4	11	23	20	26	0	63	56	0	0	11	22	24	0	1	0	3	2	1	3	4	1	9	19	5	30	10	6
C10orf90	63	3	1	12	1	80	43	51	0	1	52	0	2	134	96	65	177	24	36	59	13	8	22	37	61	65	6	121	90	6	4	31	56	43	1	2	1	4	0	8	1	31	2	34	57	22	83	37	2
C10orf95	0	1	0	0	3	12	2	2	0	0	1	0	3	5	4	1	7	0	0	2	1	0	3	0	1	1	0	0	1	0	1	0	1	0	0	0	0	4	0	0	1	2	0	0	2	3	0	0	0
C10orf99	12	3	2	2	0	15	9	11	0	0	8	0	0	20	11	13	31	3	4	12	5	0	1	8	6	12	1	42	11	1	0	10	5	9	0	0	0	0	0	0	0	4	0	3	14	11	16	12	1
C11orf1	10	0	9	4	7	23	10	12	0	0	19	1	0	59	18	16	41	6	15	32	3	2	3	10	25	17	0	60	31	3	0	7	14	20	1	0	0	1	1	0	3	11	3	5	23	7	37	11	1
C11orf16	12	14	0	13	130	67	26	34	0	1	34	0	1	76	63	48	79	13	38	45	5	1	21	14	20	31	3	60	58	5	7	19	32	35	1	3	0	9	7	4	2	74	7	31	41	79	54	12	7
C11orf21	41	14	6	10	0	107	49	63	7	6	76	4	2	71	121	81	86	32	15	66	7	9	17	34	26	27	4	94	71	7	10	35	55	56	2	4	6	5	2	4	5	26	5	32	64	14	110	26	14
C11orf24	56	9	10	12	10	87	48	58	5	6	48	1	2	74	97	78	66	15	24	66	9	8	23	30	29	45	2	57	103	4	3	34	51	64	1	9	2	10	8	10	6	27	5	27	39	19	97	26	14
C11orf42	15	0	0	1	0	21	19	14	0	1	9	0	1	31	35	14	34	6	6	13	2	1	4	4	2	7	2	29	33	1	2	4	19	13	0	0	1	1	0	0	2	6	4	9	16	7	30	6	1
C11orf52	9	0	1	2	1	13	4	6	0	0	4	1	0	9	5	7	25	4	5	13	0	0	4	9	9	6	3	12	5	2	0	3	2	12	1	0	0	0	0	0	0	5	0	1	7	5	11	5	0
C11orf54	33	1	16	8	25	27	27	25	3	7	24	1	1	106	37	26	115	15	8	58	5	2	18	17	47	42	0	103	46	1	6	15	22	52	3	1	4	3	5	0	1	15	4	20	32	13	30	26	4
C11orf58	69	4	88	15	69	60	48	60	31	26	34	12	31	140	57	45	178	36	42	70	3	14	20	51	49	51	16	133	89	12	31	29	33	43	11	17	9	18	25	19	19	38	18	43	35	48	61	41	46
C11orf65	23	0	3	0	5	17	15	39	0	0	18	0	4	80	23	21	114	14	12	33	0	2	3	10	34	24	1	93	37	4	4	11	16	30	0	4	2	5	1	1	2	15	5	17	20	11	25	17	3
C11orf68	13	3	18	2	2	56	22	27	4	8	28	2	17	29	41	29	31	18	11	28	3	11	18	17	8	22	2	26	19	6	7	19	26	15	4	8	3	7	1	7	4	12	2	16	22	12	47	14	3
C11orf71	8	0	3	0	7	10	7	6	0	0	9	0	1	32	9	9	33	3	2	9	0	0	4	5	14	6	3	36	7	1	1	8	5	8	0	0	0	0	3	4	2	2	3	3	1	2	5	4	2
C11orf80	34	23	2	10	12	49	25	44	1	1	27	1	3	78	49	46	110	26	15	47	7	5	26	33	40	36	1	116	54	5	1	19	30	55	0	8	1	4	4	3	1	14	7	20	48	21	75	21	11
C11orf86	17	6	0	3	0	32	12	23	0	0	17	0	1	51	45	30	23	13	4	15	4	3	8	7	3	14	1	64	13	1	0	3	11	16	0	0	0	1	0	0	1	6	0	16	32	2	42	9	0
C11orf87	39	6	0	10	0	77	43	51	0	0	43	1	1	90	91	40	79	28	12	67	8	2	24	53	44	43	1	97	100	2	3	36	39	42	1	0	0	4	0	3	5	29	2	26	37	9	101	44	4
C11orf91	21	4	3	7	0	27	13	18	0	0	17	0	0	20	18	24	13	16	7	20	8	3	11	28	7	6	0	18	25	1	0	19	15	21	0	1	0	1	0	1	4	2	2	13	17	5	36	6	0
C11orf94	6	0	0	2	0	43	10	12	0	0	19	0	1	6	16	23	11	1	6	21	3	0	4	12	9	9	1	21	23	2	0	5	16	15	0	1	0	0	0	0	2	6	0	5	25	7	30	10	0
C11orf96	26	1	1	6	0	73	29	38	0	1	35	8	2	34	44	42	17	18	13	20	7	2	12	5	17	11	3	27	33	5	2	18	26	32	0	1	1	4	0	4	9	12	0	22	9	10	77	19	5
C11orf97	9	1	1	1	14	13	12	9	0	0	17	0	4	20	26	15	23	4	5	14	3	1	3	10	18	6	1	27	42	1	0	4	5	9	2	0	0	4	1	2	0	16	2	5	15	11	17	2	0
C12orf29	37	1	4	4	11	34	24	27	2	2	22	2	5	95	57	45	184	17	10	38	2	5	15	22	36	27	2	111	52	3	3	13	22	31	1	1	0	6	2	5	2	14	2	14	34	11	57	22	4
C12orf4	40	6	27	4	13	30	30	38	7	4	21	1	12	102	34	50	261	20	14	39	3	19	23	40	52	41	3	135	44	7	9	19	24	40	2	2	3	8	9	4	9	22	6	16	26	17	56	24	9
C12orf40	45	0	3	10	1	33	33	33	0	0	32	0	0	91	33	28	159	17	14	41	2	4	12	23	54	37	1	114	63	6	0	22	31	44	1	1	1	6	0	5	3	21	1	17	33	8	40	26	1
C12orf42	53	0	3	16	0	94	54	70	1	0	52	0	3	121	75	53	229	35	28	81	8	4	30	36	83	71	2	169	138	12	6	46	65	43	1	5	0	1	0	6	6	27	4	27	63	7	76	37	4
C12orf43	41	5	17	14	9	78	42	51	8	6	57	0	2	86	62	68	88	32	24	80	9	6	28	55	47	50	6	114	73	4	4	27	47	84	2	3	2	15	4	4	7	33	8	35	64	19	91	23	15
C12orf50	26	0	2	6	0	36	27	32	1	0	41	0	1	96	60	24	120	16	18	67	1	2	20	30	47	49	3	185	67	3	2	20	33	40	0	2	0	2	0	1	1	15	6	15	32	8	34	24	2
C12orf54	25	0	3	1	0	21	19	14	0	0	17	2	0	36	29	28	62	11	14	23	3	1	15	18	35	24	1	69	40	5	2	10	18	27	0	0	0	3	0	1	0	11	1	15	10	3	30	12	2
C12orf56	25	1	2	8	0	67	23	39	0	0	39	0	5	84	82	51	83	21	12	33	4	4	10	23	48	34	2	72	62	5	5	13	33	55	2	0	2	2	1	6	3	26	1	19	47	12	59	21	2
C12orf57	10	0	3	8	0	16	3	17	0	0	12	1	7	27	21	17	8	7	4	11	5	1	9	11	9	7	1	14	46	1	2	8	12	15	0	0	0	0	1	3	5	8	0	8	10	10	29	2	2
C12orf60	36	0	1	5	5	27	25	30	1	1	22	0	1	39	25	29	80	17	8	31	4	3	7	24	32	37	1	91	67	3	0	20	24	28	0	2	1	2	1	1	1	9	2	20	21	7	35	23	3
C12orf71	19	0	0	4	0	10	4	4	0	1	5	1	1	17	10	6	22	1	8	6	0	1	5	8	7	4	0	20	22	0	0	9	13	10	0	0	0	2	0	1	0	3	0	8	9	3	13	8	0
C12orf73	24	0	5	6	7	33	20	26	0	1	18	0	0	42	33	28	46	10	15	48	7	2	13	11	16	24	1	57	59	2	1	13	21	27	1	2	0	3	0	2	5	12	2	11	23	10	51	12	4
C12orf75	37	0	4	4	37	39	33	30	1	0	21	1	10	56	45	26	126	26	12	21	2	2	10	26	26	20	2	49	57	5	3	22	26	28	1	2	1	8	3	3	7	16	3	13	15	53	40	13	4
C12orf76	50	2	11	8	18	67	30	54	2	3	51	1	5	139	56	55	125	24	15	56	11	5	22	36	50	54	3	99	95	10	4	32	39	67	1	1	3	15	1	5	6	19	5	28	61	15	94	35	4
C13orf42	29	7	1	5	1	25	17	25	0	0	35	0	1	39	47	40	96	13	10	35	5	4	14	17	21	27	1	117	64	4	3	18	22	26	0	3	0	6	0	2	3	16	1	19	33	5	30	10	2
C14orf119	25	1	35	4	11	24	13	28	8	3	14	0	7	50	26	22	59	6	12	35	4	11	19	21	32	24	9	52	54	5	6	10	21	24	4	4	2	3	8	2	7	10	7	15	19	17	25	16	9
C14orf132	50	2	4	24	37	111	43	69	1	1	60	2	4	132	114	119	153	22	31	89	13	2	27	50	61	55	4	153	121	4	8	51	76	72	2	2	0	5	3	5	4	40	7	35	66	20	147	34	7
C14orf180	24	0	5	17	1	132	30	64	0	0	66	0	2	50	130	99	27	14	11	55	19	2	14	19	16	23	1	29	123	5	6	16	35	60	0	2	1	3	0	3	3	18	0	25	52	13	140	31	0
C14orf28	16	0	7	3	1	14	18	28	0	0	19	0	2	42	17	19	56	11	5	15	1	1	9	7	22	14	5	34	52	5	2	8	14	12	0	0	1	3	0	3	3	7	2	9	17	5	28	12	0
C14orf39	29	2	2	7	4	34	20	26	0	0	17	0	3	64	43	34	159	6	8	34	4	2	21	17	49	31	1	115	69	3	0	1	19	33	1	0	1	4	0	2	0	14	0	13	24	9	49	13	2
C14orf93	33	0	8	5	9	56	23	39	1	2	28	1	4	87	54	46	129	12	12	39	4	9	18	18	37	40	4	105	74	4	7	13	35	36	1	2	1	8	2	4	4	13	1	15	43	9	51	16	6
C15orf39	91	50	50	23	35	189	61	97	10	16	97	9	8	115	175	122	157	45	135	103	22	44	82	49	54	68	12	112	185	20	31	53	164	87	6	18	8	28	13	5	15	48	14	69	91	51	150	521	12
C15orf40	91	11	24	46	14	199	85	110	4	2	87	1	9	230	183	132	174	43	27	178	28	14	66	73	72	152	11	259	258	9	7	39	102	202	1	5	2	11	4	16	7	57	7	62	110	42	225	62	18
C15orf48	1	0	1	1	1	6	2	3	2	0	6	0	2	20	13	4	24	2	1	3	0	2	4	4	6	5	3	10	6	0	2	2	8	4	0	0	1	1	0	1	2	1	0	2	6	7	3	12	2
C15orf61	15	2	4	7	0	35	15	25	0	0	18	1	0	47	28	30	75	16	11	16	4	2	7	20	30	26	0	61	31	2	2	5	21	22	0	1	1	4	0	2	1	7	2	5	17	10	32	12	4
C15orf62	17	4	8	8	1	35	17	31	5	2	19	1	0	30	37	40	27	8	8	31	8	2	9	13	12	18	2	43	49	1	6	16	13	35	2	4	1	3	2	4	2	16	3	12	21	12	45	12	1
C16orf46	14	0	3	4	28	23	22	24	0	0	27	0	5	48	43	16	54	19	12	21	3	2	17	13	26	17	1	41	47	6	2	7	14	24	0	1	3	7	1	1	2	17	0	10	27	18	25	12	1
C16orf54	23	4	46	8	16	50	19	32	4	11	34	0	5	52	70	19	78	24	44	39	11	7	20	20	17	20	2	25	68	2	20	13	36	38	2	5	6	9	4	2	0	24	5	23	28	15	70	98	9
C16orf72	61	16	52	20	54	70	50	47	24	32	62	8	32	131	84	51	123	27	99	60	12	35	37	49	57	78	18	83	90	19	40	58	100	63	12	15	20	30	24	13	33	66	19	53	63	45	81	100	44
C16orf74	33	0	1	11	0	75	19	58	1	0	42	1	3	49	70	55	43	28	4	52	11	3	16	16	16	23	0	55	42	3	4	11	49	41	0	2	1	2	0	1	3	11	0	24	38	13	65	24	3
C16orf78	29	0	1	4	0	28	17	24	0	0	14	0	2	41	29	32	37	21	9	23	0	4	6	16	11	16	3	33	48	1	0	19	17	24	0	0	1	1	0	0	1	23	2	12	28	6	42	19	2
C16orf82	13	0	0	8	1	20	15	19	0	0	15	0	1	14	32	28	20	13	3	8	4	0	3	9	11	15	1	19	14	2	2	19	16	13	0	0	0	1	0	1	2	6	2	6	20	4	27	6	2
C16orf86	15	0	0	3	0	44	9	28	1	0	12	1	1	23	27	25	22	5	9	11	8	1	11	15	6	6	3	26	12	2	5	6	18	16	1	0	0	2	0	0	4	9	2	10	21	9	28	9	0
C16orf87	52	1	19	15	3	79	41	39	2	1	50	0	5	96	73	51	178	33	23	100	11	5	29	46	83	72	4	187	98	3	4	18	39	85	1	0	4	12	0	5	2	29	4	24	46	14	72	39	6
C16orf89	42	0	4	6	27	78	29	58	0	0	40	1	5	69	51	64	86	14	16	40	3	6	16	27	27	29	2	65	105	4	1	14	35	40	1	1	2	5	4	2	0	15	5	17	47	10	73	26	1
C16orf90	11	0	3	4	0	67	11	25	0	0	26	0	1	20	40	38	24	7	4	21	2	0	4	7	14	10	1	35	27	6	1	8	21	20	0	2	0	2	0	2	0	7	0	19	23	3	40	6	1
C16orf91	12	2	1	5	2	21	10	18	10	3	11	1	1	14	26	18	23	7	4	18	4	2	6	6	7	13	1	7	39	2	2	7	8	10	2	2	0	3	0	0	2	2	0	9	14	6	36	5	1
C16orf92	10	0	1	2	1	15	12	12	0	0	15	0	0	20	22	20	26	8	3	19	3	2	4	4	7	11	0	13	8	2	2	12	15	13	1	0	0	3	0	1	1	6	1	12	14	3	40	6	1
C16orf95	60	6	2	17	0	96	32	64	0	1	50	2	5	90	105	81	110	21	21	56	10	2	29	31	27	36	1	64	68	9	4	42	49	45	0	0	1	3	0	7	4	22	3	24	42	19	95	30	0
C16orf96	50	0	4	22	0	166	75	93	0	1	114	0	4	138	174	150	142	34	23	101	9	11	35	48	56	62	0	95	91	8	9	42	41	97	2	2	1	11	0	2	6	33	4	32	98	21	165	39	4
C17orf100	3	1	3	1	0	11	2	2	0	0	2	0	1	7	11	7	21	1	2	7	0	1	2	1	8	4	0	7	0	0	0	1	6	2	0	0	0	1	0	1	0	6	0	2	4	1	7	1	0
C17orf107	9	0	1	4	2	42	14	24	2	1	15	0	4	17	33	17	40	5	9	12	3	5	4	1	6	11	0	40	24	0	3	6	16	16	0	0	0	1	0	2	1	10	0	16	12	5	26	55	1
C17orf113	8	0	2	1	0	60	9	24	0	0	22	0	6	21	47	30	22	3	3	18	1	1	10	10	7	7	0	6	39	3	1	2	16	19	0	0	1	1	0	1	1	8	1	8	19	4	24	7	0
C17orf114	20	0	0	3	0	16	12	20	0	0	11	0	0	25	25	14	1	0	2	12	2	1	0	2	6	7	0	19	11	2	2	9	15	15	1	0	0	3	0	0	5	3	0	1	20	2	34	6	2
C17orf49	1	5	1	0	0	5	2	3	0	0	1	0	1	14	12	3	2	9	0	3	1	0	0	2	6	4	0	0	2	0	1	0	3	4	0	0	0	0	0	1	0	0	0	4	0	2	10	5	0
C17orf50	14	0	0	11	0	33	21	38	0	0	31	0	0	19	65	31	17	8	10	35	4	3	9	16	9	9	1	6	83	1	2	8	17	33	0	1	0	3	0	1	0	23	1	9	21	4	49	12	3
C17orf58	6	1	6	3	8	23	14	17	4	4	28	0	2	23	34	21	21	4	4	18	4	4	10	7	17	19	4	15	59	3	0	3	16	15	1	1	4	3	2	0	6	5	0	23	12	6	34	15	2
C17orf64	19	0	3	4	0	38	15	33	3	3	33	0	1	42	22	33	56	10	7	16	3	2	11	16	13	13	1	44	54	3	3	9	11	10	0	1	0	2	0	3	2	21	1	14	29	0	44	12	3
C17orf67	24	0	9	8	1	35	23	33	1	4	20	0	3	40	36	43	50	8	11	33	8	6	21	24	23	12	4	76	77	2	1	11	23	27	1	1	0	3	1	2	3	17	2	7	21	5	57	17	3
C17orf75	27	10	13	16	11	60	48	40	0	2	57	0	4	103	60	51	90	14	22	58	6	10	20	29	40	53	7	100	83	5	3	17	39	59	0	1	3	8	4	6	4	16	4	33	43	13	59	20	4
C17orf78	7	0	1	6	1	22	15	19	0	0	12	1	0	44	38	29	73	7	4	19	1	0	10	9	32	25	0	28	16	1	2	7	17	16	0	0	1	1	0	0	1	6	1	9	21	3	36	5	0
C17orf80	15	0	8	3	18	40	22	29	1	1	25	2	2	63	40	28	61	15	5	33	5	3	12	26	25	24	3	102	57	3	4	8	34	31	2	2	3	5	6	4	5	17	6	23	31	12	51	18	12
C17orf97	7	0	3	8	14	60	20	33	0	0	42	2	1	58	52	31	29	14	14	38	6	1	18	24	29	30	0	67	32	0	1	12	31	27	0	8	0	6	0	4	1	16	1	16	37	20	56	14	2
C17orf98	10	5	2	2	0	14	7	19	0	0	15	1	1	20	14	7	17	9	2	14	4	1	7	2	14	12	2	34	28	1	1	1	9	8	0	0	0	1	0	0	5	8	1	5	12	1	22	10	0
C17orf99	13	3	2	1	0	82	14	46	1	0	58	0	4	51	79	50	48	9	17	54	10	6	15	19	32	40	2	72	34	5	2	15	30	68	0	1	0	2	3	1	2	11	1	31	46	8	86	16	4
C18orf21	6	0	8	0	2	3	1	6	0	4	3	0	0	11	5	5	19	2	6	8	0	3	1	5	14	6	1	27	10	2	0	4	6	8	1	2	2	1	2	1	0	5	3	2	4	1	8	8	4
C18orf25	53	16	29	15	30	87	57	73	13	11	49	3	8	153	69	83	179	41	33	83	6	17	42	30	72	67	10	175	142	11	11	30	51	81	4	10	5	26	7	9	2	45	10	40	53	41	89	45	25
C18orf32	28	10	11	10	2	41	24	27	0	1	39	0	2	73	31	34	102	20	17	57	7	6	12	34	29	31	0	112	39	4	3	19	23	42	0	0	3	3	2	4	3	23	3	18	21	11	66	23	5
C18orf54	19	4	6	5	2	32	30	35	0	0	21	0	1	95	37	31	116	8	16	39	4	3	18	14	53	31	1	96	52	2	4	14	13	37	0	1	1	6	1	1	5	10	2	15	22	14	32	21	4
C18orf63	26	1	0	10	0	67	28	23	0	0	27	0	4	103	61	60	160	19	4	42	3	4	12	16	38	34	3	148	75	2	2	8	26	31	1	2	1	2	0	3	6	24	3	14	44	10	49	20	3
C19orf12	30	2	8	13	5	96	37	45	5	5	46	0	7	113	87	76	101	16	20	47	3	9	19	36	23	44	2	66	60	8	6	18	36	57	4	3	2	11	2	2	6	25	1	11	59	15	100	21	9
C19orf18	1	4	0	1	1	9	10	6	0	0	3	0	0	30	6	12	41	6	3	17	2	1	8	3	19	17	0	65	26	0	2	3	9	11	1	1	0	1	2	1	4	7	2	1	10	6	19	1	2
C19orf25	35	25	21	18	13	167	51	89	9	10	81	6	13	100	143	98	50	32	31	105	13	6	31	40	27	56	3	82	60	10	9	12	57	82	3	4	4	13	5	13	6	30	3	42	76	19	131	39	15
C19orf33	3	0	1	1	0	12	1	3	0	0	7	0	1	3	4	7	0	3	0	5	0	1	1	3	3	3	0	0	6	0	0	2	2	4	0	0	0	0	0	0	0	3	0	0	5	2	5	2	0
C19orf38	12	5	3	10	3	55	15	56	3	3	28	0	3	68	58	43	43	24	17	32	5	4	12	13	19	25	4	65	58	3	8	8	38	32	0	4	1	4	1	5	2	17	1	22	29	5	51	24	5
C19orf44	31	0	11	9	21	92	46	74	2	0	63	1	4	62	76	89	79	24	15	51	6	7	16	21	23	29	5	75	63	1	4	18	39	53	1	4	1	5	4	3	4	15	1	27	54	21	84	25	6
C19orf47	52	2	25	31	8	140	56	83	5	5	75	4	13	101	136	107	101	41	30	118	23	10	34	56	61	74	6	171	121	12	10	45	74	113	7	6	6	13	4	3	3	35	2	65	89	21	155	46	15
C19orf53	44	7	44	4	27	38	17	17	7	4	21	2	15	25	46	21	48	16	12	24	6	7	18	16	14	17	11	23	48	7	9	10	31	28	0	5	8	15	6	9	13	12	5	20	13	21	62	11	16
C19orf54	38	3	9	9	11	74	39	64	7	6	56	4	10	95	64	76	53	13	18	57	17	3	29	33	34	27	1	56	69	4	9	11	31	47	3	4	2	15	3	4	5	21	1	24	37	17	109	22	8
C19orf67	20	1	3	7	2	51	13	33	0	0	31	1	2	59	61	62	51	6	13	42	2	2	13	8	9	14	1	32	40	5	0	8	25	28	0	1	1	0	0	1	1	8	1	13	24	4	49	9	4
C19orf73	7	9	2	2	0	21	14	11	0	0	9	0	1	17	17	4	11	15	5	19	3	0	9	6	8	5	2	13	41	0	1	2	11	19	0	2	0	0	2	1	1	9	0	8	5	6	26	7	0
C19orf81	14	0	5	10	0	50	14	29	0	0	29	2	0	60	39	35	47	5	11	39	4	4	19	15	10	23	1	33	62	5	4	12	16	42	0	2	0	3	0	5	5	14	1	12	32	8	59	20	4
C19orf84	11	0	4	14	0	55	20	42	0	0	27	1	4	27	55	43	24	12	13	27	12	3	17	22	17	33	0	42	68	0	1	10	28	43	0	2	0	4	0	0	4	14	3	12	36	5	81	18	2
C1D	27	2	6	6	12	18	21	17	1	1	23	1	6	42	17	33	98	8	5	22	1	6	9	25	26	30	2	96	63	2	0	10	13	21	1	2	0	4	0	0	1	9	3	12	23	11	44	9	8
C1GALT1	39	14	11	5	17	58	37	38	3	4	37	2	4	98	57	40	184	15	25	50	1	5	34	24	70	37	3	149	92	2	7	21	54	36	4	1	1	5	8	7	2	14	4	14	38	18	84	48	11
C1GALT1C1	9	0	4	8	22	6	12	8	4	1	16	0	4	23	21	21	29	8	11	5	12	0	9	12	23	6	0	26	11	1	2	5	6	19	0	2	2	4	8	2	1	8	0	14	17	9	31	8	4
C1GALT1C1L	3	0	0	3	1	8	7	9	0	0	3	0	0	28	8	12	24	1	3	1	1	0	1	1	9	6	0	17	8	0	1	2	4	4	1	0	0	0	0	2	1	3	0	9	12	0	9	2	0
C1orf100	11	0	0	4	0	14	5	10	0	0	13	0	2	23	13	22	30	5	8	8	0	0	5	3	16	9	0	30	32	1	0	2	6	14	1	1	1	2	0	0	1	7	2	5	16	2	13	4	1
C1orf105	24	0	1	10	1	16	22	16	0	0	14	0	1	58	32	28	83	7	11	31	6	0	14	23	33	24	1	69	52	0	3	9	21	26	1	0	0	2	0	4	3	9	2	17	28	8	37	10	0
C1orf109	30	0	11	7	7	49	35	42	8	5	40	2	6	62	59	54	80	14	12	44	6	5	25	32	50	31	1	75	76	0	2	18	24	54	3	2	0	11	4	3	2	12	3	23	32	14	59	22	8
C1orf112	50	0	12	15	5	27	32	48	1	1	47	1	1	132	68	51	230	18	33	60	5	1	29	47	79	49	2	182	120	9	4	20	35	49	0	3	3	11	1	5	1	14	1	27	53	21	63	22	12
C1orf115	31	0	2	9	8	59	29	59	0	0	52	1	4	72	74	66	59	11	11	52	13	3	16	27	44	26	4	36	63	8	2	34	37	53	0	0	0	4	1	0	4	27	3	15	31	11	82	21	3
C1orf116	67	0	4	9	42	49	38	47	0	0	54	11	14	103	69	63	111	34	27	55	12	6	27	46	50	45	5	92	78	11	6	71	38	50	2	4	3	20	26	2	14	77	10	26	65	56	92	33	19
C1orf122	16	7	7	4	9	32	7	18	5	3	15	8	5	19	34	11	26	7	10	8	4	2	7	12	5	5	1	10	36	1	3	15	17	28	1	3	5	6	0	0	23	13	2	15	12	8	38	30	5
C1orf127	52	9	1	18	0	106	41	68	0	1	71	0	6	80	94	75	77	28	25	60	17	5	37	34	42	43	5	103	65	2	7	15	42	77	0	3	0	5	0	3	1	28	1	44	81	7	107	30	1
C1orf131	31	13	10	5	5	58	31	36	1	1	27	2	1	110	48	39	109	18	12	52	6	7	21	18	35	38	4	146	55	7	5	16	40	52	0	4	0	4	6	2	5	22	5	22	36	10	50	17	6
C1orf141	42	0	1	9	18	29	13	23	1	0	24	0	6	70	30	32	125	12	13	38	5	4	14	22	46	27	1	136	69	3	1	14	16	31	0	1	1	4	0	3	1	16	2	6	26	9	40	15	0
C1orf146	11	0	0	1	0	9	2	10	0	0	8	0	1	32	14	14	21	3	4	9	2	1	9	3	12	11	0	32	10	1	1	6	2	14	0	0	0	0	0	1	0	10	0	3	11	1	18	5	0
C1orf159	61	3	13	35	18	429	101	191	7	10	169	2	9	172	364	222	126	60	51	151	45	19	83	57	42	79	4	100	335	19	14	40	123	147	3	10	4	18	5	8	8	63	3	87	139	63	264	70	21
C1orf162	36	22	134	14	6	27	23	12	31	30	13	10	36	71	39	37	124	29	18	32	4	29	25	29	29	18	31	100	35	9	32	30	30	22	14	11	17	20	31	33	15	18	16	36	15	20	22	24	46
C1orf167	52	0	4	22	1	215	70	132	0	1	124	1	6	105	188	154	79	45	38	103	41	10	41	55	31	39	7	96	186	13	1	42	67	84	0	5	1	7	0	2	8	57	2	50	102	19	175	47	1
C1orf174	37	7	41	10	21	57	28	61	12	8	32	2	10	70	52	33	73	14	22	42	9	15	16	26	10	20	3	88	41	10	9	17	34	53	2	6	7	4	6	5	3	17	5	25	28	12	68	23	27
C1orf185	7	0	1	0	0	6	4	9	0	0	10	0	0	18	11	9	59	9	1	8	0	1	4	3	18	15	1	19	9	1	2	1	5	10	0	0	0	0	0	1	2	4	0	2	13	1	13	6	0
C1orf198	44	1	11	16	23	89	55	55	8	0	52	1	10	113	85	105	132	35	30	48	8	6	28	48	41	45	6	89	113	10	4	48	53	66	7	1	4	8	7	5	13	39	5	29	52	31	106	23	14
C1orf21	87	3	6	17	21	96	60	65	1	0	60	1	2	159	99	87	387	51	24	102	11	7	37	61	88	65	6	203	167	16	6	55	65	73	0	4	1	14	4	6	9	37	4	32	68	26	96	58	9
C1orf210	23	0	2	4	3	48	16	9	0	0	16	0	2	40	33	28	56	7	7	26	2	2	14	10	11	19	3	28	37	3	3	13	17	29	0	0	0	3	1	2	4	14	0	10	35	7	25	8	0
C1orf216	34	6	18	12	2	90	25	51	4	8	44	1	5	86	59	65	43	21	10	49	14	15	22	38	24	41	4	92	86	6	5	18	52	44	0	6	3	14	4	3	4	22	4	40	34	7	92	28	11
C1orf226	37	0	1	7	14	47	25	36	0	0	30	1	6	56	29	50	28	11	17	31	8	5	19	24	36	39	1	45	43	5	3	21	34	40	0	2	0	5	0	5	4	15	2	23	24	10	62	18	0
C1orf35	57	6	30	17	14	104	71	67	4	21	56	3	10	94	123	83	55	26	17	63	13	10	32	50	32	39	4	64	122	9	14	41	91	66	6	7	4	21	10	8	13	31	8	41	60	30	129	35	13
C1orf43	44	13	76	13	43	55	33	32	28	9	44	12	33	68	37	38	122	22	15	41	6	25	16	27	25	30	9	61	46	11	12	25	60	45	7	6	4	18	19	14	17	34	13	20	38	33	46	27	28
C1orf50	13	7	5	4	4	25	18	18	3	3	26	1	4	41	31	31	55	8	7	14	4	2	15	11	12	16	4	39	17	2	4	3	35	26	2	2	0	3	2	1	9	13	1	15	33	12	40	15	2
C1orf52	19	6	9	9	11	35	26	37	2	6	29	3	6	58	27	45	72	14	13	31	4	5	10	28	19	31	2	105	95	8	3	15	17	33	1	2	3	10	6	1	7	20	2	17	26	18	43	34	11
C1orf53	10	0	0	5	0	37	5	10	1	0	19	0	3	19	25	15	37	7	6	11	1	3	7	7	3	11	2	29	29	0	3	6	10	14	0	0	0	2	0	3	1	3	1	9	7	3	16	3	1
C1orf54	1	11	0	4	0	14	18	18	0	0	15	2	1	25	15	17	29	8	8	27	1	0	11	6	18	14	0	35	31	3	3	2	19	12	1	0	0	1	1	1	0	7	2	12	14	8	20	8	4
C1orf56	18	0	1	9	8	53	14	40	0	0	21	0	0	37	54	32	51	13	7	15	12	2	7	15	10	11	0	54	47	0	1	10	19	33	0	2	1	2	1	0	2	9	2	9	23	3	37	17	3
C1orf68	20	0	2	2	0	16	7	11	0	0	15	0	0	25	14	15	29	7	5	15	0	0	3	11	15	10	1	48	47	0	1	9	10	10	0	1	0	1	0	0	5	11	0	7	20	0	13	11	1
C1orf74	10	0	3	4	2	15	7	21	0	2	16	2	2	33	20	18	44	10	5	26	8	3	7	10	14	18	2	35	57	0	0	12	11	16	0	0	0	1	0	2	0	11	0	5	15	2	26	6	0
C1orf87	43	1	2	13	124	56	45	38	0	0	33	2	2	85	42	65	166	31	25	36	8	4	22	32	42	35	6	107	59	4	2	31	29	45	3	3	0	6	3	4	6	57	4	28	35	63	60	40	4
C1orf94	41	0	2	8	0	37	27	37	0	0	27	0	1	97	58	45	69	25	14	48	10	3	24	33	41	25	1	72	85	9	0	18	16	47	0	2	0	6	0	5	1	22	1	15	49	9	58	24	4
C1QA	43	89	988	8	57	47	17	40	139	199	22	45	51	37	46	70	116	37	13	36	4	47	19	47	20	13	44	25	44	32	60	31	18	24	54	26	54	105	38	72	45	105	64	41	28	21	50	31	132
C1QB	73	64	1459	9	106	43	24	30	237	306	39	69	72	71	55	81	140	55	22	32	7	111	45	38	19	13	78	20	41	47	136	49	40	22	135	61	103	198	86	105	78	223	103	93	34	48	56	90	342
C1QBP	41	6	27	6	22	35	29	25	4	15	20	2	26	54	33	25	53	20	9	23	4	10	31	25	12	15	3	26	71	9	8	15	15	34	6	4	5	7	6	6	7	11	4	29	26	12	31	9	9
C1QC	54	212	1058	12	76	53	36	34	238	248	36	93	109	58	73	79	122	51	26	28	4	89	26	44	12	14	65	18	57	44	112	31	40	26	104	78	121	218	73	84	86	234	97	60	33	50	53	63	269
C1QL1	8	8	2	2	0	64	34	30	1	0	31	0	4	40	39	55	11	13	16	20	9	3	12	16	11	14	1	7	54	6	2	7	28	29	0	3	0	6	0	0	1	11	1	4	10	3	54	11	2
C1QL2	21	0	2	10	0	112	31	49	0	0	35	5	1	39	115	73	41	14	14	48	10	4	20	28	18	21	2	22	86	2	3	35	54	51	1	1	0	4	0	3	2	21	1	18	22	13	87	23	2
C1QL3	24	0	0	3	1	68	27	25	1	0	36	0	0	41	59	49	49	13	12	29	8	5	18	15	24	20	3	52	85	3	4	15	23	42	1	1	0	6	2	3	2	14	0	15	17	8	61	12	4
C1QL4	10	0	2	6	0	80	19	48	0	0	30	0	4	40	73	61	34	7	9	42	8	6	10	22	16	17	3	38	102	1	7	11	36	35	1	0	2	3	0	4	5	20	1	15	39	9	102	21	1
C1QTNF1	60	15	2	35	0	191	68	126	2	0	73	3	6	139	172	135	117	37	21	97	19	3	45	68	38	51	1	108	176	8	10	35	70	89	4	2	0	7	0	7	6	39	1	55	98	20	164	39	3
C1QTNF12	18	7	0	19	0	190	37	61	0	1	69	1	1	51	137	106	31	13	21	41	14	4	34	27	13	26	3	25	120	6	9	11	58	55	1	3	0	1	0	1	0	35	1	26	33	10	141	23	1
C1QTNF2	24	0	3	9	0	76	29	24	0	0	28	0	2	37	75	50	47	10	5	33	7	3	18	12	19	26	1	40	65	2	3	19	20	38	0	0	0	5	0	1	2	19	3	12	47	7	40	14	1
C1QTNF3	10	0	1	7	2	8	12	14	0	0	3	1	0	33	35	20	69	11	6	12	0	0	11	18	11	16	3	41	19	0	0	14	5	11	1	2	0	2	0	0	1	7	1	12	11	5	22	4	0
C1QTNF3.AMACR	9	0	0	1	0	2	2	0	0	0	2	0	1	4	4	3	18	0	0	2	0	0	0	0	0	2	1	10	0	0	0	1	4	4	0	0	0	0	0	0	0	1	0	0	1	3	2	0	0
C1QTNF4	14	3	4	3	0	90	31	71	0	1	40	0	2	51	101	61	8	8	9	49	9	5	27	18	1	16	1	25	75	6	4	11	59	62	2	0	0	3	0	0	2	13	2	14	22	6	118	11	2
C1QTNF6	56	0	7	16	1	129	62	86	2	1	61	3	4	137	150	112	166	49	28	82	20	17	19	60	47	74	4	119	175	6	9	70	87	95	0	7	2	9	2	15	8	40	7	37	95	16	147	56	6
C1QTNF7	28	0	1	10	0	35	28	35	0	0	19	1	0	85	38	39	96	25	18	38	2	2	21	27	51	37	2	134	52	3	5	19	32	34	0	0	1	4	1	2	0	23	4	18	26	9	36	24	1
C1QTNF8	27	10	6	10	5	154	38	58	0	0	69	1	3	76	144	70	51	18	12	58	15	6	17	26	9	18	3	17	91	4	3	10	52	84	0	1	1	3	0	4	5	17	0	28	45	11	137	30	0
C1QTNF9	4	0	2	5	0	4	6	9	0	0	4	0	0	18	16	6	16	10	1	8	0	1	1	4	8	11	0	26	10	0	0	0	9	9	0	0	0	1	1	0	1	2	1	4	6	0	6	9	0
C1QTNF9B	7	0	1	2	1	8	7	9	0	0	8	0	0	14	14	9	44	4	1	11	1	0	3	4	11	6	2	25	13	2	0	3	14	9	0	0	0	0	0	0	1	9	1	8	12	1	22	1	0
C1R	47	0	5	12	3	113	42	48	0	0	55	0	3	94	92	67	107	34	26	62	15	8	22	37	45	50	6	93	90	4	5	39	60	53	2	3	2	3	2	4	5	34	2	30	71	16	90	30	11
C1RL	35	7	35	11	12	50	37	50	5	9	22	2	2	81	52	38	93	21	33	58	11	8	27	31	42	36	2	73	53	7	10	18	58	47	6	1	6	8	7	5	5	38	6	21	57	12	55	38	9
C1S	58	12	4	11	2	99	39	52	1	0	64	1	1	149	106	80	192	38	28	91	22	8	34	60	66	70	5	153	89	7	2	32	58	67	2	4	0	3	5	4	6	21	6	37	81	13	112	40	21
C2	16	7	32	14	3	73	31	27	4	6	24	2	3	58	45	49	88	18	17	67	7	12	19	22	36	25	5	74	32	7	7	12	45	66	5	6	3	7	4	5	3	17	7	20	42	12	78	25	13
C20orf141	1	0	0	0	0	10	3	2	0	0	6	0	0	6	6	7	6	4	0	8	1	1	0	12	2	7	0	0	4	1	0	1	7	4	0	0	0	0	0	0	0	3	0	2	5	0	13	3	0
C20orf144	20	4	3	3	0	40	12	22	1	0	21	0	1	26	39	27	42	12	9	26	9	4	17	14	15	23	1	48	41	1	1	6	26	35	1	0	1	2	1	0	0	11	3	7	11	11	39	9	1
C20orf173	10	0	1	7	0	26	11	11	0	0	12	0	2	27	26	22	40	11	6	17	1	3	8	9	16	6	1	35	15	0	2	4	17	25	0	1	0	2	1	1	2	4	0	9	19	3	23	7	0
C20orf202	8	0	3	3	0	10	9	18	0	0	12	0	0	14	10	6	28	4	4	3	1	0	8	8	11	5	0	22	21	2	1	5	3	9	0	0	0	0	0	2	0	9	0	5	10	7	20	5	2
C20orf203	51	6	2	9	2	76	40	82	0	0	63	0	5	118	99	83	120	29	22	67	14	7	21	38	38	45	2	107	93	3	10	40	60	73	1	2	0	3	0	2	4	40	4	34	71	15	126	27	3
C20orf204	32	0	2	19	0	156	52	89	1	5	70	1	7	68	146	126	77	24	16	60	18	8	24	41	31	41	2	58	137	10	4	32	69	80	2	2	1	2	1	7	11	27	1	28	66	21	138	38	3
C20orf27	54	11	56	21	9	143	43	69	30	26	83	13	48	66	112	95	67	52	21	62	14	16	23	49	26	26	11	48	149	5	18	42	73	49	10	8	6	17	10	15	15	30	16	29	48	29	151	25	40
C20orf85	122	15	0	7	247	34	23	12	1	0	21	0	16	49	28	21	112	36	24	5	4	3	12	15	12	6	9	33	18	11	2	59	17	13	3	1	1	17	9	3	3	37	4	29	26	138	16	23	2
C20orf96	41	0	9	7	84	46	46	42	5	2	32	2	6	66	65	45	36	28	26	46	1	6	27	24	23	26	9	56	66	6	10	23	25	41	9	8	0	13	13	7	1	49	13	21	26	66	55	17	5
C21orf58	50	4	9	14	109	140	78	104	9	5	60	0	3	171	156	111	86	37	41	84	17	12	35	45	49	41	6	74	120	21	8	39	62	96	3	14	6	25	14	8	4	118	8	51	70	100	136	26	19
C21orf62	20	0	1	7	0	26	25	30	0	0	21	0	0	50	26	35	69	15	18	31	4	1	12	26	24	24	1	77	31	0	2	22	18	32	0	1	0	6	0	1	1	7	0	11	25	9	41	11	1
C21orf91	35	5	10	9	22	52	41	27	1	0	29	1	6	87	44	34	132	17	22	31	6	5	12	27	43	35	0	110	97	7	8	25	24	32	4	2	1	3	1	4	5	26	6	17	42	12	41	28	8
C22orf15	14	0	3	4	51	39	21	18	0	0	22	1	2	60	49	32	30	14	14	24	11	0	6	8	18	11	2	13	32	0	2	14	19	20	1	1	1	7	3	1	4	25	2	23	21	43	43	17	0
C22orf23	4	0	2	1	3	7	5	3	0	0	1	0	0	7	18	4	3	0	1	4	0	3	7	0	9	7	0	9	5	1	2	3	6	6	0	0	0	1	0	1	1	3	0	3	5	4	12	2	0
C22orf31	12	0	0	0	0	18	15	16	0	0	10	0	0	32	11	10	27	6	0	15	1	1	5	9	10	15	0	28	14	1	0	3	9	12	0	1	0	4	0	1	0	5	0	2	11	2	18	4	0
C22orf39	30	3	25	8	6	40	24	32	9	3	26	5	6	57	32	40	81	15	20	32	0	5	24	18	28	25	6	60	25	9	2	24	26	45	3	0	2	8	4	4	2	22	1	15	30	14	52	9	11
C22orf42	24	2	2	5	1	30	25	22	0	0	18	0	4	51	40	19	75	10	9	23	4	2	8	17	22	17	0	64	28	1	4	13	19	21	1	1	0	1	0	0	2	4	0	4	22	5	33	13	3
C2CD2	63	25	31	15	41	206	69	95	6	17	85	10	9	223	162	117	172	36	42	104	11	10	42	41	66	70	6	236	175	6	21	47	84	133	9	5	5	8	10	13	10	61	18	47	83	32	154	53	23
C2CD2L	47	14	56	14	74	101	70	87	20	24	51	4	10	155	111	77	157	46	40	110	14	23	41	49	70	64	6	158	124	8	21	35	89	106	12	8	10	29	11	8	4	63	27	42	78	37	125	47	42
C2CD3	161	15	62	30	106	189	137	139	15	17	121	6	7	341	182	157	411	86	89	183	24	26	71	110	170	149	8	403	244	20	22	83	149	160	11	17	12	25	32	22	19	122	28	79	143	116	223	112	49
C2CD4A	39	0	1	10	1	78	28	43	0	0	46	1	2	56	78	71	37	18	13	27	6	3	22	21	20	23	1	21	52	5	4	16	33	52	1	2	1	4	0	5	2	13	1	28	38	9	83	17	1
C2CD4B	22	4	5	9	4	64	43	42	0	0	35	2	3	52	63	54	19	9	9	33	7	3	18	16	17	23	0	33	77	0	3	8	31	51	0	2	0	0	0	2	8	24	1	11	14	5	98	34	3
C2CD4C	16	7	2	18	0	193	39	83	0	0	64	1	1	65	137	104	32	13	14	60	12	5	25	29	16	32	2	34	147	4	2	17	65	73	3	1	0	3	2	3	5	29	2	17	62	16	148	34	2
C2CD4D	17	21	1	6	1	68	28	30	0	0	29	1	1	39	52	33	17	10	13	39	4	4	14	19	5	18	0	24	57	8	2	12	32	29	0	0	0	11	0	3	1	5	1	11	18	10	61	17	3
C2CD5	48	27	77	18	71	64	43	38	22	19	54	2	9	196	55	60	287	36	42	72	10	27	42	48	102	59	8	228	157	12	12	38	36	74	15	14	8	23	27	10	14	45	17	35	40	48	66	47	65
C2CD6	24	0	4	9	0	46	24	38	1	0	18	0	2	72	40	35	183	11	13	56	2	5	30	19	70	55	1	199	55	3	4	18	33	42	1	0	0	1	0	2	4	10	4	21	33	4	50	20	3
C2orf15	3	0	1	1	0	14	8	8	0	0	6	0	1	16	8	5	19	2	3	20	2	1	5	4	18	9	0	32	13	2	0	1	3	14	0	0	0	0	0	2	0	0	2	4	14	4	10	3	0
C2orf16	38	3	0	6	0	60	31	43	1	0	25	0	5	84	45	48	110	28	22	22	1	2	11	28	43	24	3	71	52	5	2	21	28	26	0	1	0	3	0	4	1	18	2	16	41	7	43	20	6
C2orf42	23	0	14	5	17	37	25	30	3	2	27	1	1	66	50	40	48	10	10	34	6	4	13	19	29	32	4	71	70	7	3	16	26	37	0	3	3	3	5	5	2	15	8	13	43	16	48	20	4
C2orf49	19	3	10	2	21	26	14	13	2	0	20	0	2	72	26	23	80	13	9	24	5	3	11	20	39	27	2	67	37	4	2	8	11	31	1	2	0	5	4	1	3	10	3	14	31	11	13	17	9
C2orf50	17	0	4	9	41	61	31	34	0	0	23	0	2	60	62	33	80	20	21	50	3	5	16	25	30	28	1	58	54	6	2	21	22	35	3	2	0	11	2	0	4	26	2	20	37	19	77	16	0
C2orf66	6	0	0	3	0	7	8	9	0	0	6	0	0	33	10	14	11	3	3	8	0	2	2	8	20	23	2	56	19	1	1	4	12	19	0	0	0	0	1	2	1	4	0	3	9	2	12	6	0
C2orf68	26	0	26	11	13	55	31	44	4	6	34	4	10	89	60	30	86	21	32	56	5	14	23	29	23	36	5	73	56	9	10	15	44	59	7	5	3	14	9	9	6	25	3	18	35	34	69	17	24
C2orf69	22	19	25	4	16	32	21	26	13	2	16	4	9	29	35	25	79	10	7	18	0	10	8	16	20	17	4	77	61	3	5	11	22	25	7	4	4	9	0	8	6	9	2	14	15	15	40	11	9
C2orf72	28	2	3	7	0	71	23	37	1	0	40	0	8	67	68	44	57	15	4	36	10	2	10	28	20	25	2	71	33	5	3	20	43	40	0	2	0	1	0	1	1	13	1	18	26	5	106	13	4
C2orf73	17	0	1	2	14	30	18	17	0	0	25	0	0	40	25	22	98	16	8	17	6	1	8	13	29	25	2	60	35	1	2	18	7	14	0	1	0	4	0	4	1	10	1	5	17	30	30	8	2
C2orf74	6	0	0	3	0	10	4	16	0	0	9	0	3	23	16	11	21	2	5	16	2	1	10	6	9	2	0	17	5	1	0	2	7	23	0	0	0	1	1	0	0	6	0	3	14	3	13	7	0
C2orf76	17	0	3	5	2	13	13	8	0	1	14	1	4	34	20	19	40	9	6	8	3	2	13	15	22	13	1	44	32	2	1	13	10	17	0	3	1	2	1	1	1	5	1	8	10	3	29	11	2
C2orf78	30	7	2	2	1	25	18	22	0	0	19	0	3	49	26	23	60	10	8	26	3	2	15	16	27	22	1	82	62	3	4	11	21	41	0	0	0	4	0	2	4	13	2	20	31	7	32	7	0
C2orf80	6	0	0	6	0	20	14	16	0	1	11	0	0	38	25	10	50	13	7	25	2	2	12	9	13	10	0	38	15	1	0	5	4	20	2	0	1	4	0	0	2	9	0	10	19	1	36	3	0
C2orf88	70	2	2	14	3	76	50	57	0	4	54	0	5	124	84	64	147	24	30	63	8	5	31	34	53	44	3	131	104	11	5	22	34	59	1	3	1	4	3	6	4	28	4	13	38	19	91	25	10
C2orf92	54	0	7	19	19	90	51	78	1	1	52	2	4	111	78	100	198	26	20	94	8	7	24	41	52	65	2	192	70	9	4	26	68	88	1	1	2	17	5	3	3	39	7	35	76	28	101	42	4
C3	107	13	24	48	640	316	129	167	13	1	143	6	27	334	309	212	326	103	94	234	43	30	104	161	118	153	18	250	283	30	36	150	183	199	10	32	11	72	57	14	32	131	41	192	170	52	345	239	103
C3AR1	14	5	48	6	5	23	9	30	10	9	10	0	6	37	9	17	51	13	31	26	1	8	9	11	21	13	3	41	11	5	9	11	23	13	8	7	8	12	2	2	12	11	4	10	19	3	15	70	11
C3orf14	26	0	0	2	1	25	30	22	0	0	14	0	1	66	27	24	81	18	11	30	1	2	8	35	38	18	2	77	64	5	5	5	16	27	1	0	0	3	0	6	1	9	3	13	14	7	39	13	5
C3orf18	48	0	9	14	0	88	40	59	1	0	51	0	2	73	65	73	109	21	15	45	11	5	15	29	32	24	3	63	80	8	5	34	41	37	1	4	0	5	3	2	8	32	5	27	43	19	95	25	7
C3orf20	73	7	2	20	0	106	59	76	0	0	61	3	5	141	84	94	183	33	36	79	22	7	29	68	48	46	2	141	145	12	5	52	47	68	1	4	0	7	0	1	4	45	7	34	64	26	152	41	6
C3orf22	30	0	5	10	0	53	21	43	0	0	42	0	3	49	83	49	90	30	8	38	9	3	13	24	17	24	2	41	57	9	7	11	17	37	1	1	0	3	1	3	1	27	0	27	59	6	65	30	3
C3orf33	14	5	5	11	0	51	18	19	0	0	23	0	2	52	51	30	72	7	12	36	4	1	23	18	32	23	1	44	33	4	0	4	17	35	2	0	0	5	2	1	3	8	0	12	26	12	40	12	8
C3orf38	14	0	14	1	18	20	12	20	6	8	16	0	5	72	24	18	91	9	1	15	1	12	12	12	23	12	3	37	33	1	6	11	17	13	4	1	2	8	4	3	6	7	6	8	17	22	27	11	12
C3orf49	19	0	1	6	1	29	11	21	0	0	12	0	0	41	30	17	84	7	5	20	0	3	9	18	17	18	1	35	34	2	1	11	17	21	0	1	0	3	1	0	1	8	3	10	13	3	21	10	2
C3orf52	47	0	4	7	20	49	36	62	0	0	37	1	5	111	55	51	155	33	16	56	10	1	26	22	54	41	8	102	135	1	1	32	25	34	0	1	0	8	4	3	4	72	6	22	46	59	65	25	10
C3orf56	28	4	5	5	0	34	11	19	0	0	31	0	1	32	29	23	23	6	7	20	11	1	13	17	13	10	0	40	42	3	2	16	25	25	1	1	0	1	0	1	3	7	1	10	21	2	32	12	0
C3orf62	28	8	26	4	9	46	24	36	13	4	31	2	2	51	38	44	32	13	22	45	9	9	28	26	29	36	4	74	27	4	12	10	42	40	8	0	3	7	7	3	6	10	12	21	27	16	69	32	17
C3orf70	34	4	2	20	1	73	47	53	1	0	46	0	5	96	74	48	191	20	21	67	8	9	17	32	38	37	3	114	76	1	5	31	38	66	0	2	1	1	0	7	6	32	2	24	51	11	77	20	2
C3orf80	40	4	1	8	0	81	33	35	0	0	29	0	0	39	68	34	16	15	10	44	2	1	12	25	7	23	4	25	62	8	0	13	41	40	1	0	0	0	0	3	1	6	1	10	28	6	57	21	3
C3orf84	11	0	0	4	0	20	7	14	0	0	14	0	3	37	23	37	31	7	8	13	2	1	4	8	8	9	0	13	11	1	0	5	10	13	0	0	0	1	0	3	1	14	3	10	27	3	24	9	1
C3orf85	11	0	1	2	0	14	7	17	0	0	6	0	1	28	16	20	47	10	4	14	1	1	12	4	14	11	0	35	26	4	0	9	8	13	0	1	0	2	0	0	1	7	1	10	7	7	15	8	0
C4A	9	1	1	5	4	26	17	26	0	1	27	1	1	27	42	20	32	11	7	31	9	1	15	18	6	23	5	20	34	3	2	15	6	27	0	0	0	2	0	1	4	33	0	17	34	8	50	11	5
C4B	7	0	1	10	8	48	6	35	0	0	18	0	0	35	41	48	42	8	4	13	10	0	7	10	9	9	1	11	53	2	3	17	11	30	0	2	0	6	4	2	0	17	4	10	22	8	42	9	0
C4BPA	21	0	0	8	0	19	12	23	0	0	19	1	1	52	29	24	60	4	6	21	0	1	4	6	22	21	2	73	28	3	0	4	16	21	0	3	0	0	4	0	4	10	1	6	23	6	31	20	11
C4BPB	42	0	1	5	1	32	30	33	0	2	30	1	1	57	32	45	109	17	16	29	4	1	9	23	34	29	0	79	48	5	0	25	26	34	1	1	1	3	1	3	1	16	2	15	44	9	32	21	3
C4orf17	15	4	2	12	0	19	25	22	0	0	16	0	0	69	27	30	88	5	18	35	4	0	8	14	46	28	3	100	52	4	3	10	16	31	0	2	0	0	0	1	2	14	3	12	17	5	20	16	3
C4orf19	27	0	2	10	4	43	26	18	0	0	15	0	1	55	45	32	77	17	10	32	3	2	11	27	17	20	3	55	69	5	2	19	22	24	0	3	0	5	0	2	1	17	1	13	22	20	39	23	1
C4orf3	56	4	33	6	44	27	20	19	5	6	28	7	17	62	36	20	189	19	16	20	2	9	21	13	29	23	4	91	55	11	4	26	21	28	4	2	5	11	5	13	5	17	6	19	14	23	23	34	12
C4orf33	45	0	20	4	16	32	32	25	2	2	26	0	5	66	32	38	135	13	15	46	2	2	9	21	61	25	2	133	83	8	3	26	23	40	3	5	1	4	4	2	4	8	2	10	29	19	50	15	7
C4orf36	40	3	12	13	7	95	43	54	1	3	59	3	3	100	99	71	116	36	16	75	12	7	28	34	35	60	1	78	94	6	2	33	54	74	4	1	1	6	2	6	6	26	2	34	42	22	94	35	4
C4orf45	16	1	3	2	0	12	13	16	0	0	12	0	0	30	9	12	76	1	2	13	2	1	4	5	19	11	0	42	9	2	2	2	10	14	0	2	0	1	0	0	4	7	1	5	9	4	21	6	2
C4orf46	17	3	3	1	0	27	10	21	0	2	13	0	3	47	23	27	36	9	4	27	4	2	15	11	18	28	1	45	52	4	2	11	10	24	0	0	0	2	3	1	2	7	1	9	17	10	25	8	1
C4orf47	24	0	0	1	36	10	10	8	0	0	11	0	2	47	13	15	68	7	4	11	3	0	4	9	14	11	0	52	23	1	2	3	8	15	1	0	1	1	4	1	3	31	1	4	9	30	24	7	2
C4orf48	22	20	21	7	2	62	25	19	3	4	26	2	19	44	68	37	26	7	4	18	13	4	22	11	1	9	3	37	47	4	3	6	28	21	3	0	5	5	2	3	7	14	1	15	25	16	76	14	8
C4orf50	52	0	5	11	1	93	51	68	0	0	56	0	2	97	97	94	116	42	28	72	7	7	30	50	41	49	4	117	75	7	9	42	48	53	0	4	0	7	0	4	5	31	4	33	72	16	104	30	0
C4orf51	8	0	1	2	0	10	14	14	0	0	9	0	0	47	6	14	61	11	1	11	0	2	5	3	15	9	0	20	21	0	0	3	13	17	0	0	0	2	0	0	2	13	1	6	14	3	15	4	0
C4orf54	89	0	2	10	0	187	73	104	0	0	91	1	4	148	162	129	240	51	40	117	6	6	31	69	102	49	4	214	160	12	9	66	80	102	0	4	1	7	2	7	6	49	8	31	100	18	145	59	4
C5	76	1	14	19	5	62	43	70	4	0	54	1	2	187	72	84	338	44	29	75	4	7	22	27	96	63	9	251	108	5	8	25	49	64	3	2	5	17	5	3	3	18	6	30	66	15	77	33	6
C5AR1	44	86	161	7	48	76	34	52	38	43	42	14	26	88	85	45	94	27	85	65	9	58	45	38	31	33	11	68	35	11	20	14	85	55	18	12	19	27	39	9	17	85	39	78	60	45	62	208	92
C5AR2	31	16	12	30	3	143	47	74	7	12	85	1	4	151	149	89	70	20	19	80	17	7	39	44	30	87	5	121	71	6	6	11	87	97	2	2	1	6	2	4	8	12	10	19	61	19	100	36	13
C5orf15	37	2	23	6	74	24	20	33	3	6	25	3	5	46	26	13	65	9	14	15	2	4	8	11	23	15	1	48	30	6	2	2	15	20	4	2	4	5	3	9	1	20	4	10	16	33	33	8	10
C5orf22	12	1	21	7	13	23	18	34	8	6	22	0	8	65	34	19	102	10	8	36	3	1	16	25	50	32	1	110	19	3	4	9	17	50	1	1	2	5	7	6	2	18	4	24	28	17	46	13	9
C5orf24	19	2	15	10	23	32	30	24	3	6	38	2	3	83	49	30	107	11	10	30	6	10	24	11	35	23	3	54	63	2	3	10	37	49	3	6	2	7	5	5	8	7	3	16	35	21	55	13	17
C5orf34	11	0	1	5	6	12	15	16	0	0	9	0	1	49	11	15	88	10	2	23	2	2	2	7	24	18	1	56	22	0	0	4	8	17	0	0	2	1	3	0	1	5	0	3	18	9	15	2	4
C5orf46	12	4	0	5	0	13	9	11	0	0	6	0	1	20	10	12	31	8	3	17	1	0	3	7	11	7	0	38	11	0	1	4	7	14	0	0	0	1	0	2	0	6	0	3	12	2	12	2	0
C5orf47	22	3	3	7	0	54	31	43	0	1	35	0	1	62	41	35	76	9	9	40	3	2	14	24	22	22	1	72	67	2	1	7	36	32	1	2	0	6	0	2	3	15	4	13	31	6	65	15	0
C5orf49	29	0	2	3	96	25	26	18	0	1	13	0	13	49	30	20	81	32	15	21	4	3	8	11	15	12	6	6	39	2	3	25	23	14	2	2	1	16	6	4	2	39	1	14	12	55	30	10	1
C5orf52	2	0	2	2	0	29	7	10	1	0	10	0	0	19	21	13	25	4	1	13	1	1	3	7	6	14	0	24	32	1	2	5	6	8	0	0	0	2	0	0	1	4	0	4	12	2	18	6	0
C5orf58	16	0	4	8	0	42	20	27	0	0	28	1	3	27	40	27	43	20	19	22	8	3	11	11	21	18	1	43	42	3	6	15	23	27	0	1	3	5	1	3	2	8	1	4	25	8	30	27	6
C5orf63	64	2	8	13	4	69	43	48	0	0	32	1	5	114	54	47	182	30	25	38	14	1	22	36	83	55	4	143	90	3	5	28	44	48	1	2	0	6	1	4	3	35	3	21	68	12	77	43	1
C6	46	0	4	8	6	42	33	45	0	0	33	0	3	101	48	42	214	33	28	65	5	5	8	27	69	49	1	146	104	11	4	30	51	28	0	2	1	13	0	9	4	27	3	23	46	71	58	36	3
C6orf118	39	5	1	10	126	44	44	27	0	2	25	1	1	84	43	32	102	21	27	29	2	5	25	24	26	22	1	67	68	13	0	48	39	33	7	6	3	20	13	9	2	98	11	29	37	115	54	24	9
C6orf120	25	9	28	3	12	22	14	26	2	9	16	5	6	18	29	38	61	15	4	20	5	10	9	10	8	9	0	17	62	3	8	12	11	11	5	2	4	5	3	3	5	7	7	6	22	13	35	18	5
C6orf132	102	3	10	20	94	172	90	92	1	0	104	5	17	179	149	122	130	33	55	111	18	10	45	58	47	65	16	138	192	22	6	51	83	146	4	5	1	14	7	9	10	98	8	58	82	138	196	41	9
C6orf136	17	17	16	8	10	52	29	44	2	5	34	3	8	66	51	40	88	20	9	32	9	5	17	19	17	22	1	43	60	1	2	8	33	32	0	5	1	6	0	2	4	23	3	16	42	22	74	8	4
C6orf141	12	0	0	10	1	64	13	45	0	0	53	1	0	60	53	41	96	10	11	47	11	1	13	28	25	19	2	90	64	3	3	11	21	45	0	3	1	6	1	5	2	9	3	17	39	6	58	13	1
C6orf15	5	0	2	0	0	29	8	10	0	0	15	0	5	38	34	18	31	9	2	24	4	0	7	8	9	8	1	15	10	3	1	10	18	16	1	0	0	1	1	0	5	8	0	19	13	5	49	12	0
C6orf163	22	1	2	2	5	27	18	14	1	4	19	0	2	43	18	24	96	6	14	25	2	4	6	17	29	32	0	93	48	0	2	4	14	45	1	3	2	7	5	3	1	12	2	11	14	11	25	13	6
C6orf226	19	0	5	2	2	22	10	5	0	2	7	0	3	15	18	23	20	16	4	16	3	0	4	11	5	11	2	9	22	2	1	10	7	14	1	2	1	2	2	4	0	3	1	7	7	6	23	5	1
C6orf47	19	16	18	0	9	31	10	8	6	4	12	2	2	30	27	16	24	15	8	24	2	8	14	15	11	7	4	23	28	5	7	16	14	21	1	3	3	4	6	3	2	13	2	3	18	10	26	16	5
C6orf52	11	0	2	4	3	12	16	20	0	1	14	0	0	25	18	14	32	8	4	16	2	1	5	16	11	14	0	20	43	1	1	7	6	18	1	0	0	4	0	0	0	7	0	6	16	9	17	7	0
C6orf58	17	0	3	4	0	11	11	14	0	1	5	0	1	40	23	11	75	10	10	17	1	1	5	5	20	18	0	61	23	0	1	15	12	21	0	0	0	1	0	5	4	9	0	5	16	4	16	8	0
C6orf62	84	56	164	8	98	30	26	29	58	62	29	19	64	50	49	42	194	35	43	38	4	61	31	42	32	20	14	97	75	19	41	38	74	43	36	25	30	60	53	29	29	56	52	42	24	46	41	35	118
C6orf89	72	19	51	19	39	88	59	64	6	12	57	6	4	126	94	68	213	36	50	61	11	11	24	50	66	60	7	143	82	6	14	33	60	54	8	2	3	10	14	11	6	37	6	35	78	44	88	48	20
C7	40	2	4	6	1	45	37	42	0	0	43	0	2	87	52	55	158	29	19	46	3	6	18	36	47	43	3	142	112	3	3	25	31	35	1	1	0	6	0	2	6	22	3	26	48	11	44	30	1
C7orf25	16	0	1	3	0	14	4	16	0	0	12	0	1	16	16	11	10	9	5	15	2	1	1	6	11	9	0	12	10	2	1	3	13	16	0	0	0	2	0	0	0	2	1	7	6	2	18	12	1
C7orf31	24	2	10	8	4	67	36	45	3	0	48	0	4	69	57	48	101	19	12	32	9	0	18	22	32	27	2	90	71	3	2	13	33	32	2	5	0	4	0	3	6	27	2	9	39	11	61	15	4
C7orf33	18	0	0	3	0	23	10	17	0	0	8	0	2	26	20	23	44	12	3	11	0	2	2	4	7	11	0	11	28	4	1	4	5	17	0	0	0	0	0	0	0	8	0	3	21	2	11	9	1
C7orf50	74	52	75	21	26	178	65	96	27	29	91	16	43	150	182	136	105	39	42	75	24	36	61	57	44	55	7	84	153	15	30	58	74	95	15	15	11	27	21	21	16	57	16	64	84	44	194	49	27
C7orf57	31	7	1	16	59	65	32	36	1	2	47	3	3	44	51	28	118	24	12	33	13	6	17	28	21	11	1	73	80	2	2	30	30	19	1	4	1	11	6	6	2	52	6	21	35	49	59	14	3
C8A	30	1	3	2	0	40	25	36	0	0	38	0	3	57	47	38	93	20	11	36	2	3	17	26	17	25	1	104	76	4	2	32	26	28	0	0	1	4	0	1	0	15	5	26	37	6	50	24	1
C8B	42	12	2	9	3	25	18	37	0	1	29	1	11	98	46	39	103	41	22	41	5	4	19	28	32	30	6	77	48	5	7	27	35	19	1	5	8	2	11	1	4	16	8	21	40	6	55	27	3
C8G	23	0	3	6	0	81	26	40	0	0	34	0	2	37	83	50	21	14	12	30	10	3	14	12	13	12	2	13	37	2	4	12	37	26	0	2	0	0	0	2	1	18	1	11	41	8	51	11	4
C8orf33	27	5	13	6	9	34	15	33	6	1	25	3	12	57	30	29	74	19	15	45	3	3	14	17	20	16	2	62	44	2	2	15	34	21	6	5	1	5	1	2	5	16	3	16	26	8	46	16	7
C8orf34	69	1	5	16	37	79	46	51	0	0	49	0	5	138	112	65	277	36	36	72	6	3	31	35	84	60	3	247	122	6	4	44	42	76	1	5	0	16	4	10	8	72	2	33	62	44	80	43	9
C8orf48	5	0	0	3	0	24	8	14	0	0	2	0	1	36	17	13	34	10	4	11	3	0	9	8	7	6	0	10	21	0	0	4	7	13	0	0	0	0	0	1	0	7	2	7	12	0	7	10	1
C8orf58	8	0	4	2	0	55	14	45	0	1	33	0	1	35	50	34	23	12	8	31	10	4	10	17	17	24	0	42	48	2	1	10	28	33	0	2	1	3	1	1	3	4	2	14	34	6	73	10	4
C8orf74	58	2	5	13	0	134	64	91	1	0	81	2	5	97	149	115	98	37	20	52	19	4	37	34	48	42	3	107	156	12	7	56	67	74	0	2	0	7	0	1	6	28	3	41	102	14	136	38	5
C8orf76	20	5	2	3	0	30	13	18	0	1	17	0	0	34	33	23	21	7	5	21	0	3	6	4	13	12	0	57	44	0	1	3	14	21	1	0	1	3	1	2	2	3	4	5	16	3	24	7	1
C8orf82	25	15	20	11	10	79	46	39	3	12	28	2	13	72	85	52	19	22	7	35	16	10	19	22	9	35	2	31	69	6	7	23	38	48	2	6	6	6	7	10	12	15	2	28	38	14	141	19	14
C8orf88	8	0	0	2	0	12	6	5	0	0	6	0	1	10	12	7	25	5	0	5	2	0	2	6	5	1	0	22	11	0	1	5	10	5	2	0	0	0	0	0	2	2	0	1	3	1	18	4	0
C8orf89	5	0	0	1	1	2	5	9	0	0	4	0	0	12	4	4	17	4	2	5	0	0	0	1	12	3	0	36	15	0	0	2	8	5	0	0	0	1	0	0	0	2	0	3	7	4	8	0	0
C9	28	0	1	4	1	41	21	21	1	1	21	0	2	61	23	23	90	13	8	20	0	5	13	17	41	24	0	107	37	4	3	9	18	37	1	1	1	2	0	3	4	13	5	9	26	9	27	15	7
C9orf131	20	1	1	3	4	15	12	20	1	4	16	2	0	27	14	16	25	9	10	16	6	1	3	10	11	11	2	46	29	1	2	3	20	17	0	0	0	1	1	0	3	12	2	11	17	4	23	8	1
[truncated: 16,738 more rows]
[truncated: 161 more columns]

## Sheet: bal_gsva
	patient_001	patient_002	patient_003	patient_004	patient_005	patient_006	patient_007	patient_008	patient_009	patient_010	patient_011	patient_012	patient_013	patient_014	patient_015	patient_016	patient_017	patient_018	patient_019	patient_020	patient_021	patient_022	patient_023	patient_024	patient_025	patient_026	patient_027	patient_028	patient_029	patient_030	patient_031	patient_032	patient_033	patient_034	patient_035	patient_036	patient_037	patient_038	patient_039	patient_040	patient_041	patient_042	patient_043	patient_044	patient_045	patient_046	patient_047	patient_048	patient_049
HALLMARK_ADIPOGENESIS	-0.276892	0.169283	0.451555	-0.22503	0.220975	-0.269938	-0.368622	-0.278992	0.404146	0.336655	-0.364024	0.314244	0.37473	-0.374145	-0.317651	-0.302825	-0.228926	-0.21696	-0.332484	-0.351178	-0.251441	0.301707	-0.160713	-0.274179	-0.348602	-0.364018	0.223677	-0.285827	-0.33931	-0.0865571	0.210415	-0.130557	-0.290461	-0.352286	0.334156	0.175544	0.200215	0.124175	0.358708	0.266061	0.291041	-0.283115	0.179789	-0.151256	-0.295046	-0.103406	-0.316753	-0.324161	0.434432
HALLMARK_ALLOGRAFT_REJECTION	-0.265273	0.0505554	0.331676	-0.274645	-0.370758	-0.363676	-0.301454	-0.296942	0.28625	0.22176	-0.357063	0.0530922	-0.0424292	-0.318136	-0.340041	-0.371811	-0.111873	-0.232616	0.327667	-0.369557	-0.221453	0.358792	-0.286352	-0.221667	-0.252236	-0.298908	0.215282	-0.286061	-0.326754	0.0176895	0.37604	-0.322506	-0.165374	-0.372863	0.0558741	0.238481	0.398401	0.231815	0.00174211	0.0168151	0.0441214	-0.295435	0.0721303	-0.0377563	-0.34535	-0.347203	-0.322983	0.424613	0.174503
HALLMARK_ANDROGEN_RESPONSE	-0.0743084	-0.119445	0.269703	-0.369708	0.325744	-0.446997	-0.371362	-0.425918	0.129397	0.117702	-0.410379	0.10613	0.364644	-0.303762	-0.386526	-0.428578	0.0687972	-0.327054	-0.158694	-0.416851	-0.390326	0.132433	-0.274709	-0.252069	-0.258664	-0.286084	0.270782	-0.0905623	-0.250276	-0.0556813	-0.0917591	-0.220517	-0.373983	-0.424007	0.142773	0.0755441	0.0697046	0.0210074	0.186944	0.0821522	0.141752	-0.0315727	0.15184	-0.219311	-0.491825	0.152272	-0.399364	-0.119776	0.192425
HALLMARK_ANGIOGENESIS	0.0152481	-0.212217	-0.0560517	-0.218958	-0.207053	-0.153559	-0.0288053	-0.054841	-0.00425037	0.0675073	-0.202105	0.115543	0.0497398	-0.163294	-0.197638	-0.111079	-0.0665961	-0.0904692	0.294671	-0.0774527	-0.0239472	0.0952495	-0.124362	-0.0100805	-0.0103099	-0.28887	0.137904	-0.1746	0.0850602	-0.162407	-0.0108833	0.159812	-0.0799491	-0.263435	0.00289791	-0.112948	0.262613	0.063844	0.193087	0.0782852	-0.0680656	0.152826	0.353088	0.181767	-0.172077	-0.167811	-0.0582625	0.00557587	0.341342
HALLMARK_APICAL_JUNCTION	-0.0680988	0.0703051	0.0633239	0.0295817	-0.102271	0.0473373	-0.0390759	0.0131128	-0.0615647	0.0133035	0.0376726	0.195968	0.110916	-0.274894	0.0318971	0.051463	-0.23615	-0.0756911	0.163249	-0.135941	0.118284	0.150525	0.0148101	-0.0209174	-0.281792	-0.303591	0.132897	-0.305165	-0.198589	0.12941	0.162061	0.113276	0.0828702	-0.152237	0.0967752	0.144263	0.127945	0.235263	0.0151942	0.0400187	0.164079	0.246795	0.0756029	0.152639	-0.0664201	0.0716995	0.0918423	0.0799629	0.13389
HALLMARK_APICAL_SURFACE	0.127478	-0.0384829	0.118452	0.278487	-0.169198	0.151207	0.108856	0.219901	-0.276309	-0.326362	0.125944	-0.284865	-0.201596	-0.179835	0.199207	0.11397	-0.316517	0.238595	0.151869	-0.0869807	0.339368	-0.0234134	0.142256	0.103743	-0.0499441	-0.092175	0.147863	-0.0875027	0.100092	0.184468	0.0142947	0.260668	0.182485	0.148429	-0.185783	-0.0627602	-0.0928402	0.0345787	-0.0448695	-0.0882213	0.0465738	0.0968872	-0.295432	0.296428	0.0981622	0.0328217	0.21489	0.139354	-0.261545
HALLMARK_APOPTOSIS	-0.353529	0.181001	0.277182	-0.38122	0.114185	-0.401733	-0.377741	-0.388878	0.332208	0.317843	-0.398767	0.325066	0.131066	-0.418885	-0.432864	-0.424804	-0.227225	-0.266615	0.207946	-0.401103	-0.194387	0.362242	-0.261871	-0.30637	-0.419276	-0.435665	0.197466	-0.388959	-0.343659	-0.0370435	0.312558	-0.212036	-0.289687	-0.408518	0.187509	0.217924	0.351291	0.339873	0.312936	0.273028	0.267225	0.0456963	0.217404	0.0861347	-0.423757	0.0501453	-0.409278	0.250151	0.30206
HALLMARK_BILE_ACID_METABOLISM	0.0731293	0.0328217	0.0458487	-0.0952314	0.0550535	0.00020649	-0.0354882	0.0842652	0.0214228	0.0106441	0.0498057	-0.0870141	-0.085512	0.144669	0.0423497	0.00573991	0.182006	0.190014	-0.0673795	-0.0276944	-0.111223	-0.19854	-0.033272	-0.108556	0.00517087	-0.0290352	0.032447	0.0859891	-0.106603	-0.0193604	-0.0515682	0.0762569	-0.0970402	-0.0921193	-0.0166319	-0.0578329	-0.0341164	-0.145861	-0.0337655	-0.0813013	0.030263	0.0855904	-0.00919133	0.0340004	0.115827	-0.0424406	-0.0537427	-0.0942086	-0.0261337
HALLMARK_CHOLESTEROL_HOMEOSTASIS	-0.219467	0.237229	0.340098	-0.22407	0.497202	-0.219789	-0.184021	-0.325739	0.348989	0.346419	-0.22252	-0.0272355	0.268682	-0.348538	-0.279385	-0.186279	-0.220094	-0.133506	-0.243777	-0.324226	-0.041561	0.119877	0.0665151	-0.343874	-0.419715	-0.427943	0.0141679	-0.310462	-0.263555	-0.0290596	-0.00669616	0.0251986	-0.0699221	-0.289353	0.293839	0.141885	0.316664	0.261265	0.290898	0.317703	0.203065	0.341547	0.0536144	0.179051	-0.216062	0.300299	-0.22862	-0.050453	0.00594646
HALLMARK_COAGULATION	-0.0994372	0.286643	0.129068	-0.127136	-0.169694	-0.107945	-0.0547425	-0.0594069	0.0813007	0.167659	-0.0748366	0.131664	0.0731147	-0.158997	-0.078986	-0.0555133	0.0238765	0.124181	-0.0642463	-0.157283	-0.000514472	0.120992	-0.0357861	0.0714808	-0.224796	-0.155071	0.0319307	-0.15184	-0.250217	0.241615	0.102719	0.109409	-0.100651	-0.125653	0.131227	-0.0930062	0.0248187	0.201954	0.187232	0.0755502	0.0963443	0.131664	0.0543438	0.231495	-0.0436698	-0.0696242	-0.0286802	0.0715901	0.1561
HALLMARK_COMPLEMENT	-0.29792	0.274455	0.317203	-0.393002	-0.186448	-0.416686	-0.401399	-0.398041	0.258447	0.232821	-0.38709	0.115822	0.128508	-0.371569	-0.354774	-0.328289	-0.118233	-0.34399	0.0603878	-0.366033	-0.262669	0.388537	-0.274983	-0.332103	-0.27615	-0.356633	0.223688	-0.314916	-0.323399	-0.0215754	0.338739	-0.288635	-0.232927	-0.407861	0.214049	0.195553	0.21258	0.329604	0.182302	0.123572	0.17165	-0.178205	0.191251	0.0572106	-0.398871	-0.218975	-0.377552	0.216946	0.331233
HALLMARK_DNA_REPAIR	-0.265063	0.00494544	0.341111	-0.125111	0.248013	-0.298375	-0.26732	-0.306882	0.444361	0.234736	-0.311522	0.178248	0.378599	-0.231019	-0.390799	-0.338905	-0.19902	-0.23279	-0.114491	-0.254804	-0.0428216	0.0666922	-0.152758	-0.248989	-0.264268	-0.21199	0.0228746	-0.310975	-0.295312	-0.196486	0.125463	-0.348281	-0.2577	-0.225678	0.0980972	0.142265	0.192278	-0.0262346	0.121772	0.195878	0.232559	-0.316953	-0.0988591	-0.0328137	-0.271633	0.0736129	-0.18149	-0.253397	0.202686
HALLMARK_E2F_TARGETS	-0.276554	-0.287418	0.223002	-0.191414	-0.0961423	-0.367346	-0.274232	-0.286784	0.311377	-0.0520545	-0.240068	0.317759	0.246799	-0.0416867	-0.353133	-0.299664	0.0648868	-0.17205	-0.184016	-0.0439854	-0.282236	-0.0584164	-0.148244	-0.253681	0.125995	0.0991984	-0.243832	0.0605559	-0.145521	-0.260911	-0.106079	-0.398406	-0.238559	-0.130044	0.107755	0.035393	0.0764561	-0.0406439	0.117465	0.128006	-0.123973	-0.379872	-0.081622	-0.373132	-0.163254	-0.051125	-0.29052	-0.380782	0.416768
HALLMARK_EPITHELIAL_MESENCHYMAL_TRANSITION	0.161373	-0.036273	-0.0617986	-0.0958814	-0.290416	-0.0121225	0.0134673	0.0127163	-0.0960703	-0.12124	-0.031169	0.148582	-0.230441	-0.0686897	0.0519294	0.0431655	0.0457833	0.0332575	0.0611346	-0.114658	0.0654784	0.0405018	0.00137943	0.122338	-0.141368	-0.156787	0.0563901	-0.0404219	0.0118744	0.0408128	-0.0916846	0.273615	0.0719917	-0.144447	-0.045958	-0.0406194	-0.115086	0.197317	-0.0520244	0.0711713	0.20356	0.177292	0.178348	0.182315	-0.0811455	-0.0549499	0.0237648	0.172114	0.0777566
HALLMARK_ESTROGEN_RESPONSE_EARLY	0.227996	0.0291924	-0.113796	0.00105202	0.14769	0.147064	0.0638536	0.0793975	-0.198764	-0.174761	0.0543771	0.0754113	0.099605	-0.0548376	0.137139	0.132128	-0.155819	0.096878	-0.0107119	-0.214061	0.106307	-0.100644	-0.110506	0.0454056	-0.344933	-0.206737	0.266542	-0.302737	0.0231115	0.141444	-0.179463	0.298338	0.16148	-0.118882	0.00870518	-0.0349739	-0.0223377	0.231918	0.100302	0.0692113	0.109264	0.27318	-0.118711	0.27834	-0.00666433	0.182335	0.119752	0.047546	-0.00646526
HALLMARK_ESTROGEN_RESPONSE_LATE	0.185375	0.0567334	-0.121911	0.0216481	0.124739	0.067046	0.0284697	-0.0192855	-0.0786203	-0.114779	-0.0108862	0.0895725	0.179369	-0.0994853	0.118645	0.0177216	-0.123973	0.0436249	-0.0356091	-0.123063	0.119866	-0.0388835	0.0221908	0.0753613	-0.317021	-0.20126	0.228363	-0.228903	0.0163043	0.167804	-0.115043	0.31079	0.0966882	-0.00463144	0.0776482	0.0336083	-0.0394003	0.214189	0.166279	0.205192	0.0714475	0.174207	-0.0710026	0.20392	-0.0979108	0.105494	0.0413401	-0.00177976	0.0720777
HALLMARK_FATTY_ACID_METABOLISM	0.00291772	0.0278658	0.447664	-0.208819	0.303149	-0.355284	-0.378312	-0.259439	0.422987	0.27335	-0.358288	0.164985	0.459257	-0.284947	-0.370905	-0.278622	-0.0163452	-0.139192	-0.28915	-0.370301	-0.187813	0.261557	-0.180806	-0.141591	-0.25065	-0.315103	0.286398	-0.240562	-0.219715	-0.103573	0.0612521	-0.124697	-0.383703	-0.280377	0.226934	0.0332034	-0.00335968	-0.10039	0.295276	0.152476	0.132165	-0.147593	0.272977	-0.150642	-0.278444	-0.0796356	-0.358537	-0.389865	0.396304
HALLMARK_G2M_CHECKPOINT	-0.331833	-0.130136	0.132106	-0.248666	-0.0516522	-0.379438	-0.292074	-0.333603	0.264962	-0.056688	-0.341672	0.285118	0.282873	-0.164497	-0.374274	-0.358371	0.0279575	-0.243368	0.063674	-0.191633	-0.355822	0.102583	-0.206279	-0.246671	-0.0114608	-0.0281225	-0.188893	0.00772508	-0.223137	-0.241923	0.053567	-0.392775	-0.290355	-0.35762	0.102788	0.094032	0.175356	0.122044	0.178416	0.127801	-0.105154	-0.379306	-0.0647021	-0.229618	-0.335522	-0.159517	-0.349348	-0.16142	0.414077
HALLMARK_GLYCOLYSIS	-0.0308518	0.157061	0.112504	-0.0939063	0.218568	-0.0302216	-0.0314971	-0.0241431	0.0902803	0.0456333	-0.106447	0.146829	0.235478	-0.173042	-0.0894191	0.0341469	-0.105948	0.0820898	0.000652157	-0.170454	0.0491222	0.0722855	-0.0925315	-0.13992	-0.227719	-0.143212	0.171426	-0.223663	-0.118411	0.145726	-0.0323103	0.0289206	-0.118887	-0.0474846	0.105908	-0.0543413	0.0309233	0.0750564	0.162656	0.134995	0.157477	-0.109912	0.143303	0.0309257	-0.144852	0.0999803	-0.0297674	-0.19187	0.209757
HALLMARK_HEDGEHOG_SIGNALING	0.119528	-0.0722207	-0.334356	0.101551	-0.178312	0.194764	0.248485	0.0325899	-0.299413	-0.135887	0.227673	-0.257723	-0.106613	-0.118892	0.0851396	0.232533	-0.0620143	0.0737085	0.062906	-0.100615	0.232422	-0.0341515	0.230061	0.270041	-0.268117	-0.300459	0.0508601	-0.0701802	0.0314486	0.196278	-0.0274184	0.337531	0.142523	-0.0940776	-0.241908	-0.173955	-0.0882308	-0.140966	-0.0591601	-0.128369	-0.173888	0.238996	0.0905197	0.158456	0.134047	-0.109209	0.270323	0.0666955	0.00940633
HALLMARK_HEME_METABOLISM	-0.199188	0.0359323	0.186179	-0.166042	0.194066	-0.402298	-0.261578	-0.25728	0.105411	0.109917	-0.162202	0.0790237	0.294382	-0.192752	-0.281634	-0.24174	-0.116239	-0.123278	0.0234501	-0.316649	-0.219478	0.114046	-0.123208	-0.196467	-0.244245	-0.279543	0.110507	-0.269164	-0.206778	-0.0105993	0.0026563	-0.0138124	-0.185854	-0.315945	0.128337	0.179555	0.138286	0.10977	0.191766	0.175571	0.0889709	-0.0465367	0.123121	-0.0552481	-0.220358	0.153443	-0.289364	-0.148505	0.172127
HALLMARK_HYPOXIA	-0.204761	0.193512	0.0566847	-0.170754	-0.0639894	-0.165139	-0.187053	-0.223343	0.0864967	0.116328	-0.147078	0.15919	0.124503	-0.301643	-0.175857	-0.1932	-0.250527	-0.0530801	0.216785	-0.323318	0.0201989	0.176282	-0.0279894	-0.0905556	-0.394839	-0.34783	0.258895	-0.360168	-0.153915	0.0165737	0.110689	0.117147	0.0623197	-0.260308	0.0355246	0.0566853	0.183452	0.181279	0.153914	0.16437	0.255121	0.0806575	0.015325	0.271975	-0.245938	-0.037551	-0.165741	0.215714	0.109986
HALLMARK_IL2_STAT5_SIGNALING	-0.181473	0.111433	0.0739034	-0.235906	-0.294963	-0.325492	-0.271225	-0.240318	0.176738	0.212829	-0.220571	0.18675	0.06921	-0.222626	-0.292734	-0.27724	-0.263576	-0.295678	0.0607951	-0.302697	-0.184989	0.219938	-0.260342	-0.235413	-0.294744	-0.330463	0.0827057	-0.368628	-0.264506	-0.00284379	0.139246	-0.132318	-0.150413	-0.359057	0.17744	-0.0191493	0.136983	0.178856	0.169173	0.0155242	0.244338	0.000616749	0.102423	0.107211	-0.28252	-0.1196	-0.279945	0.167536	0.195255
HALLMARK_IL6_JAK_STAT3_SIGNALING	-0.416032	0.352658	0.290841	-0.446932	-0.292881	-0.49865	-0.485843	-0.464877	0.455315	0.459055	-0.504007	0.271919	-0.0690289	-0.486327	-0.480111	-0.45813	-0.316353	-0.492992	0.359307	-0.472301	-0.362689	0.465566	-0.289854	-0.354043	-0.463574	-0.482642	0.0881566	-0.487452	-0.449739	-0.134171	0.447444	-0.348526	-0.192962	-0.52531	0.272061	0.284255	0.462606	0.26753	0.115265	0.096245	0.344879	-0.247606	0.202734	0.0753358	-0.472144	-0.321793	-0.481965	0.482743	0.428504
HALLMARK_INFLAMMATORY_RESPONSE	-0.333977	0.182999	0.117607	-0.346508	-0.328119	-0.376876	-0.347062	-0.360475	0.306278	0.210414	-0.392503	0.0769296	-0.241773	-0.360609	-0.368753	-0.383144	-0.191582	-0.374385	0.254984	-0.397221	-0.238383	0.231008	-0.149468	-0.260644	-0.354664	-0.329949	-0.0310012	-0.327573	-0.358237	-0.060495	0.329636	-0.240295	-0.113773	-0.416855	0.0378341	-0.0508877	0.296901	0.304511	0.0613481	-0.0675524	0.276771	-0.188327	0.0707982	0.32251	-0.408842	-0.306244	-0.391526	0.551184	0.263271
HALLMARK_INTERFERON_ALPHA_RESPONSE	-0.586813	0.450612	0.521962	-0.483128	-0.0238669	-0.607632	-0.576664	-0.63307	0.612997	0.599675	-0.626391	0.278472	0.240183	-0.611062	-0.599509	-0.626655	-0.365589	-0.515508	0.196544	-0.600338	-0.495477	0.593902	-0.454902	-0.51049	-0.539748	-0.598847	0.0282105	-0.583979	-0.588476	-0.0484195	0.569214	-0.534328	-0.365721	-0.673074	0.519212	0.493531	0.461088	0.689802	0.0947279	0.387735	-0.22243	-0.24685	0.485253	-0.394938	-0.628633	-0.167122	-0.63685	0.454811	0.509649
HALLMARK_INTERFERON_GAMMA_RESPONSE	-0.496414	0.300179	0.427131	-0.46966	-0.184847	-0.554725	-0.531403	-0.550347	0.487973	0.487923	-0.584173	0.230259	0.0346236	-0.5038	-0.558653	-0.586995	-0.291031	-0.467512	0.244336	-0.54882	-0.407287	0.474814	-0.396092	-0.409211	-0.513542	-0.499017	0.192484	-0.506508	-0.486087	0.00940558	0.546847	-0.386626	-0.339453	-0.597585	0.433659	0.327854	0.489912	0.62786	0.178242	0.273203	0.0277649	-0.265356	0.34726	-0.278263	-0.56697	-0.262507	-0.581876	0.511185	0.4005
HALLMARK_KRAS_SIGNALING_DN	0.264099	0.073286	-0.338551	0.287035	-0.318851	0.347909	0.288012	0.371117	-0.365347	-0.325049	0.362586	-0.232904	-0.244395	0.145456	0.363544	0.394251	0.0378742	0.293671	0.181553	0.329606	0.345872	-0.215779	0.245552	0.374658	0.105561	0.129801	-0.056273	0.0639456	0.332912	0.213825	-0.147257	0.358928	0.323423	0.351453	-0.262656	-0.108101	-0.264875	-0.116232	-0.330992	-0.251351	-0.0295649	0.260605	-0.264332	0.280817	0.373949	-0.0771755	0.374102	0.281607	-0.379054
HALLMARK_KRAS_SIGNALING_UP	0.020696	0.00986492	0.00200714	-0.19901	-0.25527	-0.220229	-0.259685	-0.206529	0.00884789	-0.0421529	-0.17939	0.0557947	-0.0479019	-0.045426	-0.183	-0.193595	0.125	-0.235186	0.0799751	-0.193458	-0.237881	0.0606312	-0.0465141	-0.158493	-0.0576761	-0.22213	0.0485817	0.0169218	-0.162195	-0.0080728	0.162979	-0.0177875	-0.136799	-0.273112	-0.035001	-0.139457	0.0823986	0.04926	-0.00963047	0.0750838	-0.0298872	-0.140177	0.0105551	0.0664048	-0.208519	-0.147844	-0.244166	0.208801	0.0479823
HALLMARK_MITOTIC_SPINDLE	-0.357853	-0.19834	0.171659	-0.326772	0.0513986	-0.380945	-0.378893	-0.453249	0.208689	0.0810755	-0.346384	0.246113	-0.00932892	-0.34033	-0.408411	-0.37527	-0.180611	-0.288698	0.0487965	-0.391563	-0.33306	0.144031	-0.377046	-0.386897	-0.203093	-0.307747	-0.110979	-0.156192	-0.363966	-0.237252	0.102587	-0.360551	-0.382056	-0.405182	0.246349	0.199316	0.152121	0.240145	0.400549	0.0821701	-0.221876	-0.0731668	0.19826	-0.254686	-0.372484	0.043785	-0.388097	-0.156118	0.392886
HALLMARK_MTORC1_SIGNALING	-0.307688	0.120894	0.482639	-0.361863	0.271773	-0.51556	-0.514575	-0.485066	0.48157	0.319657	-0.466992	0.310696	0.388281	-0.411079	-0.515689	-0.508086	-0.120494	-0.315839	-0.0742406	-0.445752	-0.403579	0.361367	-0.314709	-0.419328	-0.350469	-0.411744	0.204165	-0.356207	-0.4494	-0.0795693	0.128655	-0.310156	-0.340739	-0.434802	0.317591	0.151189	0.249007	0.191267	0.293959	0.263736	0.326708	-0.2181	0.237097	-0.140157	-0.456186	-0.0259377	-0.50286	-0.0478915	0.390352
HALLMARK_MYC_TARGETS_V1	-0.377686	-0.115983	0.644619	-0.355295	0.530551	-0.603311	-0.550091	-0.520117	0.630066	0.454103	-0.547719	0.531098	0.623136	-0.464501	-0.594936	-0.563973	-0.0796502	-0.35213	-0.370631	-0.527937	-0.517624	0.376322	-0.33282	-0.491384	-0.36248	-0.464796	0.205362	-0.379762	-0.490896	-0.0934194	0.33526	-0.432782	-0.541312	-0.50028	0.480642	0.199743	0.470565	0.234045	0.481676	0.317586	0.505986	-0.531181	0.273349	-0.405337	-0.582248	0.150973	-0.573269	-0.50756	0.553366
HALLMARK_MYC_TARGETS_V2	-0.171955	-0.10146	0.299109	0.0167848	-0.158029	0.0427628	-0.165695	0.132445	0.323166	0.281945	0.0332646	0.444067	0.343485	-0.145005	-0.0850373	-0.133969	-0.305926	0.269602	-0.191413	-0.0442109	0.233624	-0.0460722	-0.0413552	0.024383	-0.222372	-0.222306	-0.0847481	-0.467225	-0.197083	-0.0680003	-0.0521758	-0.17454	0.0385852	0.217035	0.169207	0.139305	-0.0899818	0.155864	0.0258739	0.105102	0.33663	-0.195396	0.00720077	0.0753455	0.00509761	-0.21477	0.0081426	-0.208072	0.360227
HALLMARK_MYOGENESIS	0.00940283	0.0430605	-0.138156	0.137475	-0.209029	0.289564	0.0953415	0.218979	-0.135404	-0.0547054	0.22663	-0.0224022	-0.107855	-0.116472	0.290079	0.309786	-0.235657	0.225963	-0.00122461	0.0785977	0.327235	-0.0363052	0.0914881	0.163556	-0.28219	-0.147484	0.207482	-0.206742	0.133079	0.119387	0.0261578	0.281573	0.260181	0.15586	0.037015	-0.0603166	-0.0706504	0.120156	-0.0911024	0.0214487	0.0736685	0.352081	-0.0516428	0.260702	0.271058	-0.00843009	0.32791	0.205911	-0.168146
HALLMARK_NOTCH_SIGNALING	-0.231245	0.491643	0.171058	0.250118	-0.0405238	0.0450403	0.00357574	0.0231454	0.0696048	0.23062	-0.0329213	0.2087	0.0173559	-0.261976	-0.0518005	-0.0383313	-0.300768	-0.0869873	-0.229357	-0.236326	0.174558	0.227913	-0.145245	-0.19143	-0.46652	-0.446346	-0.0932282	-0.357774	0.119921	0.014786	0.116281	0.00813207	0.208041	-0.147826	0.0971858	0.0281203	0.240097	0.321185	0.0246429	0.0211445	0.239464	-0.0576156	0.0604656	-0.0871686	-0.237036	-0.11815	0.171941	-0.0686401	0.00139758
HALLMARK_OXIDATIVE_PHOSPHORYLATION	-0.221826	0.0121064	0.616971	-0.31831	0.465709	-0.521683	-0.510952	-0.478544	0.58788	0.464682	-0.510261	0.374231	0.683611	-0.374023	-0.514733	-0.476609	0.000206004	-0.314876	-0.406522	-0.466693	-0.410121	0.318612	-0.291813	-0.375137	-0.319771	-0.29804	0.354907	-0.367069	-0.507356	-0.0671689	0.199855	-0.351976	-0.563664	-0.394534	0.370641	0.186348	0.382409	-0.0682329	0.423225	0.433149	0.486147	-0.495412	0.297502	-0.326516	-0.514706	0.00543073	-0.528872	-0.577285	0.520903
HALLMARK_P53_PATHWAY	-0.22016	0.117501	0.0787552	-0.247686	0.0904062	-0.197189	-0.316356	-0.324106	0.224499	0.28688	-0.244783	0.26798	0.168056	-0.424852	-0.264433	-0.343835	-0.354357	-0.253579	0.0284313	-0.370768	-0.142218	0.096566	-0.171856	-0.217862	-0.375355	-0.34847	0.291224	-0.424045	-0.203168	0.178453	0.171735	-0.104259	-0.0197706	-0.363188	0.238965	0.09175	0.252716	0.301073	0.139304	0.189242	0.278967	0.174644	0.119923	0.0900943	-0.352807	0.084381	-0.29189	0.142689	0.164885
HALLMARK_PANCREAS_BETA_CELLS	0.348096	-0.0715676	0.0397026	0.217505	-0.165378	0.32948	0.165174	0.208029	-0.0890755	-0.109667	0.298485	0.145524	0.0801463	0.0890051	0.293308	0.114946	0.0504184	0.182134	-0.245912	0.0223229	0.237906	-0.180116	0.190383	0.389505	-0.0197704	0.038369	0.187091	0.0521459	0.281533	-0.0994378	-0.00882033	0.319911	0.0432596	0.205355	-0.201343	-0.0334777	-0.0829113	0.067354	-0.124222	0.267604	0.137426	-0.13761	0.0816644	0.188276	-0.0131287	-0.283797	0.292544	0.0578315	-0.366459
HALLMARK_PEROXISOME	-0.0356315	0.109656	0.325239	-0.14588	0.270705	-0.303253	-0.328604	-0.23701	0.269725	0.252648	-0.273241	0.124029	0.233014	-0.0578654	-0.272541	-0.205492	-0.153427	0.130555	-0.28039	-0.259312	-0.236331	-0.0200003	-0.220002	-0.185975	-0.209792	-0.190761	0.180763	-0.228461	-0.305895	-0.069829	0.155067	-0.109586	-0.221843	-0.235701	0.250296	0.137202	0.0988102	-0.113257	0.100074	0.117796	0.10978	0.0481851	0.224893	-0.137335	-0.16254	0.125689	-0.187198	-0.360609	0.153728
HALLMARK_PI3K_AKT_MTOR_SIGNALING	-0.3459	0.232647	0.437283	-0.289189	0.160278	-0.431307	-0.463569	-0.429282	0.363416	0.24333	-0.362892	0.327018	0.419187	-0.399647	-0.436977	-0.388238	-0.157513	-0.285355	0.0296984	-0.406396	-0.217525	0.336624	-0.312916	-0.335676	-0.357215	-0.349018	0.360178	-0.474055	-0.363904	-0.187156	0.322924	-0.348933	-0.199859	-0.475991	0.295222	0.135093	0.432339	0.185593	0.323337	0.179548	0.272754	-0.273679	0.169632	-0.0649988	-0.456257	-0.121009	-0.400623	0.160642	0.262139
HALLMARK_PROTEIN_SECRETION	-0.380191	0.0107801	0.560052	-0.506835	0.544436	-0.686277	-0.562521	-0.619704	0.377266	0.331139	-0.595427	0.199683	0.236951	-0.45757	-0.642237	-0.620693	0.167732	-0.468276	-0.385504	-0.57989	-0.58593	0.367867	-0.409461	-0.484082	-0.172511	-0.399433	0.186627	-0.119743	-0.526041	-0.179947	0.162624	-0.430151	-0.574079	-0.599791	0.233183	0.097887	0.235102	0.0792609	0.540714	-0.00557104	0.138712	-0.503251	0.357296	-0.495877	-0.553225	0.139002	-0.626515	-0.427066	0.48816
HALLMARK_REACTIVE_OXYGEN_SPECIES_PATHWAY	-0.231079	0.260077	0.478978	-0.404756	0.145967	-0.419013	-0.404584	-0.300292	0.560566	0.46031	-0.406573	0.45296	0.589722	-0.599119	-0.366863	-0.387438	-0.422428	-0.253112	-0.0409765	-0.463941	-0.268356	0.394149	-0.35933	-0.34042	-0.633107	-0.474746	0.319269	-0.631313	-0.450656	-0.034814	0.123253	-0.170013	-0.0613267	-0.452673	0.376267	0.398853	0.346853	0.367744	0.335102	0.471827	0.416129	-0.205542	0.289634	0.14922	-0.478428	-0.0512353	-0.287107	-0.212919	0.473809
HALLMARK_SPERMATOGENESIS	0.124848	-0.0928971	-0.193771	0.166274	-0.129849	0.0802505	0.198395	0.211996	-0.236703	-0.256797	0.144833	-0.0724147	-0.202122	0.331965	0.155305	0.158546	0.354999	0.21709	-0.0352174	0.237067	0.0299205	-0.325724	0.200865	0.0967524	0.312151	0.348297	-0.103704	0.333684	0.216988	-0.0763099	-0.257778	0.0510404	0.0689137	0.289761	-0.216491	-0.179313	-0.31893	-0.249504	-0.16551	-0.0870706	-0.0703225	0.105269	0.0678823	-0.0226917	0.15002	-0.0754909	0.0649963	-0.16019	-0.212638
HALLMARK_TGF_BETA_SIGNALING	-0.475986	0.282304	0.385684	-0.363015	0.157794	-0.421462	-0.35115	-0.485608	0.171079	0.389115	-0.358878	0.331198	0.273244	-0.59811	-0.455066	-0.435542	-0.407992	-0.406728	-0.222967	-0.592769	-0.381485	0.390177	-0.224557	-0.435641	-0.524172	-0.46543	0.368459	-0.40239	-0.46156	-0.235161	0.330046	-0.380577	-0.233643	-0.492086	0.32915	0.108379	0.366192	0.343494	0.426437	0.396253	0.362648	0.134687	0.149662	0.0387265	-0.531107	0.0858185	-0.386289	-0.0793897	0.534531
HALLMARK_TNFA_SIGNALING_VIA_NFKB	-0.465804	0.364958	0.143473	-0.437542	-0.352762	-0.466234	-0.442836	-0.454048	0.385845	0.324066	-0.447631	0.271971	0.0217602	-0.534121	-0.444489	-0.51618	-0.405419	-0.495575	0.403041	-0.51144	-0.35921	0.372481	0.0479536	-0.395429	-0.549099	-0.518293	0.270345	-0.526264	-0.393951	-0.157235	0.401227	-0.248015	0.124725	-0.572669	0.0857847	0.00116761	0.440654	0.479114	0.224873	0.0897806	0.575026	-0.0189936	-0.0223943	0.571533	-0.557196	-0.0645223	-0.496754	0.695409	0.355685
HALLMARK_UNFOLDED_PROTEIN_RESPONSE	-0.294032	-0.0194989	0.478274	-0.341633	0.463968	-0.428145	-0.381741	-0.430587	0.44115	0.380743	-0.475288	0.42938	0.350189	-0.442644	-0.410341	-0.42467	-0.176329	-0.270836	-0.165421	-0.423366	-0.238822	0.432565	-0.239296	-0.333573	-0.384575	-0.438335	0.113113	-0.374464	-0.352168	-0.000367705	0.0910379	-0.27987	-0.336984	-0.420615	0.324476	0.153651	0.279146	0.248976	0.318324	0.0554595	0.360271	-0.165624	0.204509	-0.151309	-0.487669	0.0978351	-0.435003	-0.18319	0.315629
HALLMARK_UV_RESPONSE_DN	-0.0160532	0.0151266	-0.0778693	-0.303104	0.224894	-0.312119	-0.121451	-0.28647	-0.248272	-0.1035	-0.242604	-0.0694129	-0.0117837	0.0235698	-0.279932	-0.286532	0.280078	-0.0662119	-0.0929204	-0.333844	-0.316881	-0.217828	-0.245832	-0.207339	-0.071773	-0.113296	-0.0824025	0.0365873	-0.0486331	-0.172796	-0.137002	-0.0177828	-0.193906	-0.343695	-0.151906	-0.159041	-0.036528	0.0567827	0.155676	-0.0934105	-0.105015	0.14257	0.0330604	-0.17457	-0.279975	0.210114	-0.322378	-0.10645	0.105804
HALLMARK_UV_RESPONSE_UP	-0.219233	0.128496	0.2565	-0.23398	0.0483721	-0.219768	-0.349672	-0.265827	0.305477	0.37585	-0.233876	0.304991	0.315085	-0.412218	-0.163799	-0.231163	-0.29365	-0.29987	0.00216117	-0.316124	0.0198411	0.300057	0.00239343	-0.2808	-0.454708	-0.408019	0.320015	-0.456947	-0.227507	0.0187009	0.239937	-0.151629	-0.00502223	-0.341548	0.271212	0.175469	0.302484	0.357513	0.318965	0.308598	0.417188	-0.0809896	-0.0427609	0.207295	-0.391633	0.0553886	-0.199319	0.0584892	0.361694
HALLMARK_WNT_BETA_CATENIN_SIGNALING	-0.0645038	0.035036	-0.0152602	0.4301	0.0510991	0.366692	0.12778	0.1797	-0.10889	0.183629	0.355775	0.239574	0.101238	-0.22943	0.226434	0.0794734	-0.274167	-0.0439512	0.0138624	0.0615585	0.226977	0.290122	0.0778216	-0.060092	-0.466521	-0.299556	-0.0328144	-0.421874	0.232357	0.129743	0.262842	0.138476	0.336518	0.158637	0.0397889	-0.155355	0.268701	0.234917	-0.00800213	0.231656	0.222063	0.136262	-0.145724	0.066812	-0.0207045	-0.115762	0.328225	0.159739	-0.120292
HALLMARK_XENOBIOTIC_METABOLISM	0.00435114	0.172106	0.195057	-0.232368	0.032275	-0.213471	-0.147639	-0.115025	0.172714	0.162977	-0.122519	0.148627	0.0988079	-0.149168	-0.231244	-0.153814	-0.0143932	0.0231692	-0.100921	-0.202862	-0.0917588	0.141095	-0.193295	-0.112835	-0.244076	-0.26314	0.0955786	-0.267262	-0.142469	0.148976	-0.0289327	-0.069906	-0.0808737	-0.216206	0.148147	-0.0186139	0.0838583	0.107857	0.149818	0.153791	0.16462	0.117974	0.182942	0.0186786	-0.0513497	-0.0614089	-0.20767	-0.122187	0.257309
[truncated: 161 more columns]

## Sheet: bal_cell_fraction
	Ciliated	Club	Goblet	AlveolarEpithelialType2	Basal	AlveolarEpithelialType1	NaturalKiller	CD8	CD4	Monocyte	Neutrophil	Basophil_Mast	Dendritic	B_cell	P.value	Correlation	RMSE
patient_001	0.1503	0.152202	0.0453275	0.0151228	0.102706	0.0733174	0.00760893	0.106889	0.0993118	0.0816904	0.0246349	0.0129181	0	0.127971	0	0.444152	0.921636
patient_002	0.0409252	0.0609349	0.00318827	0	0.0721956	0.0446865	0.0762512	0.11435	0.0705983	0.318315	0.0713681	0.0038983	0.0700355	0.0532525	0	0.720802	0.736103
patient_003	0.00952785	0.0549656	0	0	0.0293276	0.0230788	0.110831	0.125627	0.0498446	0.456084	0	0.00934383	0.108035	0.0233343	0	0.733654	0.701386
patient_004	0.0908675	0.077205	0.000144572	0.0184677	0.123661	0.0987508	0	0.225559	0.114202	0.07599	0.0176626	0.0151554	0.00188906	0.140445	0	0.321814	0.952314
patient_005	0.48335	0.156415	0.197383	0	0	0	0	0.0411686	0.035511	0.038606	0.00280272	0.00259773	0.0096212	0.0325446	0	0.442301	0.899103
patient_006	0.103932	0.0232639	0.00950182	0.00278769	0.161539	0.117513	0	0.252821	0.077937	0.0974102	0.0144172	0.0145665	0	0.12431	0	0.254873	0.967395
patient_007	0.152143	0.0828508	0	0	0.132631	0.0879385	0	0.156978	0.125898	0.0891232	0.0126561	0.0141537	0	0.145628	0	0.31831	0.953003
patient_008	0.106612	0.0433272	0	0.0117124	0.130793	0.0830393	0	0.239108	0.0831585	0.103536	0.0160801	0.0143944	0	0.16824	0	0.299389	0.956048
patient_009	0.0120641	0.0370787	0	0.00942858	0.0280201	0.022038	0.0534256	0.138865	0.0642125	0.489529	0.00941457	0.00701499	0.101178	0.0277317	0	0.752029	0.678713
patient_010	0.0204964	0.0391774	0	0	0.0417776	0.0283952	0.0410563	0.128465	0.0581874	0.529274	0	0.00904661	0.0835969	0.0205272	0	0.709274	0.713253
patient_011	0.101247	0.0269245	0	0.0343365	0.144117	0.129492	0	0.235027	0.0585313	0.0903743	0.0195661	0.0126321	0	0.147752	0	0.299689	0.956648
patient_012	0.0301625	0.0543418	0	0.116271	0.0574446	0.074019	0.0524215	0.0765801	0.0427437	0.379555	0.0126315	0.012036	0.0659917	0.0258018	0	0.758753	0.713117
patient_013	0.0668423	0.0824223	0.0270584	0.0444551	0.0837518	0.0326855	0.0313942	0.175117	0.0729626	0.218516	0.0238789	0.0263791	0.0623684	0.0521689	0	0.60996	0.837319
patient_014	0.158298	0.107517	0.0184063	0	0.0413075	0.0922249	0	0.205289	0.0864245	0.090847	0.00778366	0.00915642	0	0.182745	0	0.342428	0.946158
patient_015	0.0908281	0.0555299	0.00422361	0.0290448	0.141071	0.11631	0.0268643	0.212543	0.0601457	0.11811	0.0124156	0.0101848	0.0118488	0.110881	0	0.313593	0.953037
patient_016	0.101237	0.0675817	0	0.00312936	0.141396	0.112406	0.0186665	0.166213	0.100876	0.127682	0.00507046	0.0138666	0.00689728	0.134979	0	0.312762	0.952722
patient_017	0.133834	0.0761798	0.00226932	0.00741804	0.0445972	0.0714981	0	0.186857	0.149798	0.1142	0.0157664	0.0141527	0	0.183429	0	0.327281	0.947817
patient_018	0.196108	0.101865	0.0250537	0	0.113917	0.079846	0.0220417	0.128153	0.0947969	0.0916298	0.0121821	0.00779321	0.0147316	0.111882	0	0.421525	0.929
patient_019	0.116308	0.0565477	0.0157084	0	0.0508756	0.0297651	0.0845305	0.182021	0.108073	0.0775843	0.223043	0.00207428	0	0.053469	0	0.678205	0.753781
patient_020	0.096186	0.0663737	0	0	0.0950851	0.114916	0.02449	0.204243	0.118131	0.0979545	0.0206013	0.00635873	0	0.155662	0	0.338423	0.946349
patient_021	0.0925783	0.0731407	0.0114033	0	0.131828	0.120888	0.0695792	0.219255	0.0318403	0.110429	0.0267564	0.0137554	0	0.0985459	0	0.287625	0.959333
patient_022	0.0519948	0.0305414	0.00243819	0	0.0546227	0.0518415	0.0166412	0.203024	0.0648951	0.3487	0.0438655	0.0144659	0.0510697	0.0659	0	0.798137	0.688288
patient_023	0.12887	0.0372578	0.0171168	0	0.101966	0.0749351	0	0.202953	0.0778475	0.158835	0.0641564	0.0179766	0.0043428	0.113743	0	0.523673	0.878778
patient_024	0.115176	0.00607778	0.0220042	0.00238341	0.131274	0.102608	0.0096057	0.19101	0.0864249	0.13038	0.0269929	0.0179914	0.00481775	0.153254	0	0.415546	0.922295
patient_025	0.0889373	0.0486618	0	0	0.0549754	0.111289	0	0.199058	0.177035	0.093735	0	0.0109521	0	0.215356	0	0.294428	0.956425
patient_026	0.105735	0.0569261	0	0	0.0633609	0.102046	0	0.220981	0.117776	0.0934297	0.00796617	0.0123186	0	0.219461	0	0.310189	0.952441
patient_027	0.129694	0.0584808	0.0640762	0	0.0776976	0.0586353	0.0763325	0.0936466	0.0637271	0.224794	0.0273147	0.0097077	0.0658539	0.0500394	0	0.674092	0.805593
patient_028	0.109836	0.040153	0	0	0.0096257	0.0996635	0	0.234163	0.143947	0.110161	0	0.0136111	0	0.23884	0	0.293792	0.955998
patient_029	0.0990722	0.0438989	0	0	0.140051	0.132944	0	0.208635	0.0969951	0.0939269	0.0109703	0.0112369	0	0.16227	0	0.301816	0.955847
patient_030	0.160611	0.0651703	0.0479695	0.00687166	0.0869191	0.0752997	0.0374172	0.161924	0.0558266	0.164016	0.00835083	0.00587666	0.0647513	0.0589972	0	0.614186	0.85519
patient_031	0.0307522	0.0331238	0	0	0.0550047	0.0531109	0.0635097	0.214057	0.090546	0.290018	0.0356678	0.0092041	0.0564619	0.0685437	0	0.704143	0.767047
patient_032	0.212403	0.0873425	0.0456417	0	0.137135	0.0875272	0.0156495	0.108425	0.0896128	0.0752886	0.00724166	0.0159979	0.013272	0.104464	0	0.420278	0.929336
patient_033	0.0959101	0.00840285	0.022808	0	0.0990268	0.0822727	0.0317883	0.19523	0.110744	0.11023	0.128557	0.00834752	0	0.106683	0	0.537766	0.859324
patient_034	0.105918	0.0695084	0	0	0.0899119	0.109037	0	0.246605	0.103001	0.0962416	0.0105965	0.0138993	0	0.155282	0	0.30274	0.955825
patient_035	0.115999	0.0671738	0.0122335	0	0.0370775	0.0369241	0.0215918	0.137992	0.0722566	0.39238	0.00616261	0.0146676	0.0477227	0.0378188	0	0.734825	0.731132
patient_036	0.0859769	0.0871046	0.00251933	0.0470173	0.0202826	0.0476891	0.0517729	0.184031	0.0667565	0.307222	0.00557328	0.00690977	0.0414693	0.0456762	0	0.741644	0.761053
patient_037	0.0426075	0.0530626	0.0188283	0.0094741	0.0168994	0.0344774	0.097687	0.168966	0.104195	0.321559	0.0283316	0.00672285	0.0518214	0.0453682	0	0.781372	0.715845
patient_038	0.166393	0.0832208	0.0132791	0	0.0617637	0.0638454	0.0786701	0.101424	0.0595727	0.257105	0.0223953	0	0.0481325	0.0441982	0	0.716155	0.788383
patient_039	0.109828	0.149911	0.0120327	0.113281	0.0153069	0.0719367	0	0.13133	0.0618794	0.244568	0.000574792	0.0131994	0.0297678	0.0463841	0	0.724423	0.798076
patient_040	0.137853	0.0497409	0.0044465	0	0.0696992	0.0646521	0.0558215	0.12558	0.0678516	0.268255	0.00141133	0.0060678	0.0930213	0.0555999	0	0.706752	0.781372
patient_041	0.0466205	0.0734462	0.0172762	0.0986687	0.0612668	0.0769254	0	0.171829	0.0333253	0.24297	0.0310575	0.0379144	0.0717931	0.0369067	0	0.646309	0.809177
patient_042	0.349843	0.0896803	0.0236006	0	0.0854988	0.0662416	0	0.069787	0.0885771	0.124848	0.0164769	0.00196024	0.0239554	0.0595305	0	0.466648	0.908007
patient_043	0.0997947	0.128849	0.00776718	0.0253387	0.0403309	0.0491134	0	0.144444	0.0589894	0.337847	0	0.00650603	0.0449028	0.0561171	0	0.550213	0.847608
patient_044	0.152678	0.0561612	0.0848763	0	0.0670904	0.0714655	0.0210604	0.128399	0.0787064	0.1694	0.0703925	0.0094389	0.0163309	0.0740007	0	0.630474	0.828519
patient_045	0.12469	0.0177878	0	0.0229149	0.133433	0.133206	0.00150462	0.210504	0.0665855	0.0849799	0.00935464	0.0133889	0	0.18165	0	0.291724	0.958451
patient_046	0.531498	0.0774333	0.0240509	0	0.0596667	0.0558181	0	0.0659631	0.0532729	0.0571246	0.0104271	0.00538195	0.00955766	0.0498054	0	0.452584	0.90656
patient_047	0.096458	0.0363965	0	0.000641495	0.130092	0.126905	0	0.2594	0.0842141	0.0879699	0.0208342	0.0147388	0	0.142351	0	0.286111	0.959725
patient_048	0.0767906	0.0127327	0.00877393	0	0.0563139	0.0518132	0.118531	0.159246	0.071447	0.140941	0.230235	0.00674718	0	0.0664285	0	0.628111	0.782396
patient_049	0.0333525	0.100814	0.00541391	0.18571	0.00922819	0.0526027	0	0.127593	0.0618457	0.321824	0	0.00682778	0.0513737	0.0434141	0	0.666898	0.788224
patient_050	0.0642504	0.0434275	0	0.00524831	0.0161767	0.0485991	0	0.225494	0.118192	0.305484	0	0.0154492	0.0367473	0.120931	0	0.558266	0.845613
patient_051	0.0562051	0.0467988	0	0	0	0.0761764	0	0.228646	0.222496	0.0838528	0	0.0111296	0	0.274695	0	0.239257	0.972476
patient_052	0.0534969	0.0342624	0.000292925	0	0.00388477	0.0189809	0	0.224797	0.090445	0.451972	0	0.011024	0.0303477	0.0804969	0	0.726308	0.718409
patient_053	0.114902	0.0582185	0.00242734	0	0.111657	0.097132	0	0.182049	0.14249	0.0910132	0.0206811	0.0128178	0	0.166612	0	0.323037	0.950245
patient_054	0.131346	0.0302365	0.0234449	0	0.0233752	0.0423988	0.0320086	0.188242	0.104255	0.253825	0.0145104	0.023584	0.0269097	0.105864	0	0.702438	0.793946
patient_055	0.0490925	0.0359101	0	0	0.0163771	0.0617733	0	0.240521	0.183867	0.144071	0.0786671	0.00823182	0	0.181489	0	0.401708	0.917155
patient_056	0.0913413	0.0485612	0.0181621	0	0.0255565	0.036251	0.0154267	0.15693	0.0863234	0.410922	0.000836183	0.0120984	0.0391411	0.0584501	0	0.737401	0.724186
patient_057	0.0866929	0.0453073	0.0300947	0	0.00939644	0.0163975	0.123007	0.0866922	0.0662379	0.182723	0.302754	0.00289364	0.0131111	0.0346921	0	0.777032	0.636765
patient_058	0.00303448	0.0141513	0.00155557	0	0.0124604	0.0199077	0.149553	0.0743673	0.0959797	0.253477	0.32031	0.0112448	0.000769578	0.0431901	0	0.739758	0.683534
patient_059	0.102312	0.0335858	0	0.00133885	0.0955018	0.135657	0	0.200799	0.104017	0.109907	0.012976	0.0148395	0	0.189066	0	0.321073	0.94958
patient_060	0.14534	0.148736	0	0	0.0719286	0.072979	0.00197601	0.121135	0.122678	0.144355	0	0.0155131	0.00586392	0.149495	0	0.403785	0.928493
patient_061	0.280955	0.0696539	0.049118	0	0.0677851	0.0535985	0.0371324	0.068434	0.0893235	0.173121	0.00527221	0.0130268	0.0284376	0.064142	0	0.497465	0.894249
patient_062	0.123818	0.000410696	0.00904604	0	0.043036	0.0628516	0.00240572	0.183862	0.0996686	0.263328	0.0829469	0.0127745	0.0254762	0.0903763	0	0.768014	0.727748
patient_063	0.0362273	0.0648276	0	0	0.0396551	0.0450716	0.0137107	0.152759	0.0665883	0.464627	0	0.0125187	0.0501665	0.0538481	0	0.501105	0.867044
patient_064	0.13289	0.0801536	0	0	0.051362	0.098234	0	0.1144	0.185454	0.118942	0.0125503	0.00813722	0	0.197877	0	0.320106	0.949308
patient_065	0.0787275	0.0767111	0.04102	0.00201738	0.0485086	0.0623509	0.0374743	0.0717747	0.101305	0.324189	0	0.0257187	0.0391236	0.0910791	0	0.559303	0.843438
patient_066	0.210385	0.079173	0.0179312	0	0.041987	0.071683	0	0.174706	0.104397	0.0957901	0.0825281	0.00893174	0	0.112488	0	0.511505	0.887368
patient_067	0.0945644	0.0273528	0.00418146	0	0.0444813	0.0358776	0.00175215	0.167967	0.0957561	0.419392	0.00486182	0.0129129	0.0229852	0.0679151	0	0.748017	0.716457
patient_068	0.0520091	0.121824	0.00517737	0.0811511	0.038203	0.0573526	0.00806825	0.162216	0.0575618	0.290043	0.000477699	0.0189935	0.0602748	0.0466472	0	0.696376	0.785234
patient_069	0.0960296	0.159236	0.064095	0.0257085	0.0389783	0.0579798	0	0.162915	0.0648607	0.225487	0.0159694	0.00393516	0.0364515	0.0483535	0	0.690071	0.808079
patient_070	0.111372	0.0415418	0	0.0026769	0.0986708	0.121799	0	0.185532	0.125908	0.103934	0.00978186	0.0180456	0	0.180738	0	0.326811	0.948763
patient_071	0.198068	0.113849	0.0233417	0.062691	0.0562413	0.0841859	0.026763	0.125976	0.0888487	0.112929	0.00988294	0	0.0428107	0.0544129	0	0.573103	0.886324
[truncated: 139 more rows]

## Sheet: blood_gene_count
	patient_001	patient_002	patient_003	patient_004	patient_005	patient_006	patient_007	patient_008	patient_009	patient_010	patient_011	patient_012	patient_013	patient_014	patient_015	patient_016	patient_017	patient_018	patient_019	patient_020	patient_021	patient_022	patient_023	patient_024	patient_025	patient_026	patient_027	patient_028	patient_029	patient_030	patient_031	patient_032	patient_033	patient_034	patient_035	patient_036	patient_037	patient_038	patient_039	patient_040	patient_041	patient_042	patient_043	patient_044	patient_045	patient_046	patient_047	patient_048	patient_049
[truncated: 15,646 more rows]
[truncated: 161 more columns]

[truncated: 2 more sheets: blood_gsva, blood_cell_fraction]
